# Supplementary material for: A multi-omic analysis of human naïve CD4+ T cells
Source: BMC Syst Biol. 2015 Nov 6;9:75. doi: 10.1186/s12918-015-0225-4 (PMC4636073; doi:10.1186/s12918-015-0225-4)
Supplement: Additional file 4: Table S1. — A list of genes expressed in naïve CD4+ T cells. (XLSX 403 kb) [file 12918_2015_225_MOESM4_ESM.xlsx]

## Sheet: S.T.1 Transcripts
Mitchell et. al., Table S1
Transcript	FPKM
NM_000016	5.27662
NM_000017	4.65122
NM_000018	52.4374
NM_000019	7.32504
NM_000021	12.659
NM_000022	13.8813
NM_000024	2.32326
NM_000026	28.0717
NM_000027	14.8704
NM_000028	7.96908
NM_000031	9.76035
NM_000033	3.93499
NM_000038	4.02628
NM_000041	1.37257
NM_000043	4.75322
NM_000045	1.31706
NM_000046	2.46779
NM_000048	1.37898
NM_000051	71.9768
NM_000052	4.77278
NM_000056	4.32677
NM_000057	1.31513
NM_000060	2.35313
NM_000061	3.5768
NM_000073	40.2871
NM_000074	7.29495
NM_000075	14.0254
NM_000078	3.08569
NM_000081	9.61193
NM_000082	5.49855
NM_000086	3.6422
NM_000097	5.20759
NM_000098	2.93444
NM_000099	5.18616
NM_000100	58.9657
NM_000101	254.57
NM_000106	1.46664
NM_000107	24.4485
NM_000108	12.8671
NM_000110	14.9679
NM_000112	3.90763
NM_000113	3.54055
NM_000117	43.0161
NM_000120	2.68997
NM_000121	1.37307
NM_000122	17.6759
NM_000123	25.7954
NM_000124	3.58206
NM_000126	10.522
NM_000127	7.60924
NM_000130	3.22687
NM_000135	11.9005
NM_000136	3.02258
NM_000137	1.33494
NM_000140	1.7412
NM_000143	15.8025
NM_000144	2.59816
NM_000146	792.444
NM_000147	4.04439
NM_000153	9.3557
NM_000154	4.23094
NM_000155	39.5819
NM_000156	8.53201
NM_000157	6.56083
NM_000158	2.52991
NM_000159	9.85366
NM_000161	9.22786
NM_000164	4.12299
NM_000169	8.48377
NM_000173	3.56583
NM_000175	10.3164
NM_000176	5.04546
NM_000178	13.7213
NM_000179	9.49042
NM_000181	13.5006
NM_000182	21.6857
NM_000183	23.6006
NM_000186	2.12674
NM_000188	23.6531
NM_000189	4.85269
NM_000190	4.71851
NM_000191	5.24891
NM_000194	8.95864
NM_000195	14.8218
NM_000199	23.9553
NM_000201	4.43988
NM_000202	51.4816
NM_000203	11.6046
NM_000206	168.901
NM_000210	44.7195
NM_000211	153.14
NM_000215	56.7593
NM_000218	9.92441
NM_000219	2.46303
NM_000221	1.60779
NM_000224	1.02068
NM_000229	4.76035
NM_000232	1.95475
NM_000234	28.3324
NM_000235	18.9
NM_000238	1.21017
NM_000239	41.2154
NM_000243	11.8879
NM_000247	1.66245
NM_000249	5.52995
NM_000250	5.86278
NM_000251	9.8666
NM_000252	16.7362
NM_000254	10.3162
NM_000255	13.8092
NM_000259	4.86397
NM_000262	7.65076
NM_000263	6.05135
NM_000267	2.50646
NM_000268	2.9687
NM_000269	11.1122
NM_000270	20.8393
NM_000271	3.95414
NM_000274	11.6444
NM_000276	1.28098
NM_000281	2.8301
NM_000282	3.22463
NM_000283	5.02676
NM_000284	7.46117
NM_000285	9.22003
NM_000286	1.3021
NM_000287	17.4391
NM_000288	1.88686
NM_000289	2.96772
NM_000290	10.378
NM_000291	64.4919
NM_000292	12.9063
NM_000293	1.15641
NM_000296	3.44492
NM_000297	7.23582
NM_000302	2.24949
NM_000303	10.7027
NM_000305	2.26238
NM_000308	18.6448
NM_000310	43.8634
NM_000311	25.4672
NM_000314	29.5269
NM_000317	5.93562
NM_000318	1.4165
NM_000320	9.05391
NM_000321	9.74798
NM_000328	14.4962
NM_000332	1.31792
NM_000333	2.44461
NM_000359	2.44446
NM_000361	1.65499
NM_000366	3.47681
NM_000367	2.58279
NM_000368	14.6517
NM_000373	1.72045
NM_000374	10.8126
NM_000375	24.9715
NM_000377	91.2467
NM_000380	11.6123
NM_000382	3.72253
NM_000386	10.5176
NM_000387	7.03248
NM_000389	1.38568
NM_000390	3.46633
NM_000391	34.1761
NM_000392	0.892575
NM_000395	21.6487
NM_000397	3.11361
NM_000398	8.08262
NM_000400	4.08861
NM_000401	5.36754
NM_000402	12.9339
NM_000403	1.24567
NM_000404	12.3911
NM_000405	2.11927
NM_000406	1.54067
NM_000408	2.73737
NM_000410	4.02448
NM_000411	1.88719
NM_000413	3.08976
NM_000414	8.38086
NM_000416	31.1858
NM_000417	11.0772
NM_000418	56.6547
NM_000421	41.1919
NM_000423	2.96179
NM_000430	26.8858
NM_000431	2.65691
NM_000433	34.6918
NM_000434_4	6.45842
NM_000436	44.0044
NM_000437	6.91266
NM_000442	11.3652
NM_000445	36.3769
NM_000449	2.41683
NM_000453	2.787
NM_000454	95.2745
NM_000455	22.5382
NM_000456	1.43586
NM_000462	8.66776
NM_000465	1.73513
NM_000466	9.78938
NM_000478	11.4026
NM_000480	4.13067
NM_000481	5.81015
NM_000485	74.6939
NM_000487	1.86228
NM_000489	11.3019
NM_000507	4.42943
NM_000511	1.08868
NM_000520	17.5387
NM_000521	16.1863
NM_000527	1.74149
NM_000528	27.3114
NM_000530	2.13633
NM_000532	3.71157
NM_000534	23.8455
NM_000535	3.8364
NM_000538	1.27071
NM_000543	20.7591
NM_000544_6	39.7847
NM_000546	5.46516
NM_000551	27.5334
NM_000553	7.27995
NM_000560	197.85
NM_000561	8.81718
NM_000564	1.55062
NM_000565	32.023
NM_000570	194.81
NM_000573	2.15962
NM_000574	40.2203
NM_000576	5.66059
NM_000578	27.3838
NM_000581	32.8009
NM_000584	442.661
NM_000591	1.7091
NM_000593_7	71.3851
NM_000594_6	11.3563
NM_000595_5	7.14768
NM_000598	1.19821
NM_000603	1.33055
NM_000611	4.74665
NM_000616	96.7919
NM_000617	3.50125
NM_000619	2.55344
NM_000626	2.96017
NM_000628	17.2554
NM_000629	22.7641
NM_000631	13.0967
NM_000632	5.17984
NM_000633	44.997
NM_000634	16.9762
NM_000635	2.10515
NM_000636	69.888
NM_000637	9.92643
NM_000642	4.78617
NM_000651	7.73033
NM_000655	348.584
NM_000660	49.1922
NM_000661	2568.53
NM_000663	4.22756
NM_000666	1.76129
NM_000671	15.1881
NM_000675	13.9366
NM_000676	1.09636
NM_000687	10.1298
NM_000688	3.12222
NM_000690	1.60105
NM_000692	0.932693
NM_000694	1.31203
NM_000696	17.2835
NM_000697	1.02669
NM_000698	19.7095
NM_000700	156.207
NM_000701	119.522
NM_000709	13.9374
NM_000712	6.34598
NM_000713	3.65213
NM_000714	56.642
NM_000717	2.45916
NM_000723	7.32502
NM_000725	1.27424
NM_000732	197.661
NM_000733	384.183
NM_000734	83.0437
NM_000740	66.229
NM_000747	4.75442
NM_000754	4.69916
NM_000755	1.41474
NM_000757	2.74423
NM_000760	54.2834
NM_000762	1.27424
NM_000765	1.80954
NM_000773	1.35756
NM_000784	2.53615
NM_000786	2.10967
NM_000787	9.09352
NM_000788	14.9667
NM_000789	0.974744
NM_000791	6.38125
NM_000801	61.0872
NM_000819	4.48823
NM_000820	1.58858
NM_000821	3.35048
NM_000830	1.41993
NM_000835	1.32055
NM_000837	2.69662
NM_000839	1.02076
NM_000848	29.0203
NM_000849	4.45691
NM_000852	33.9295
NM_000853	11.0016
NM_000858	80.8652
NM_000859	4.8923
NM_000860	0.99403
NM_000871	1.38017
NM_000875	39.7491
NM_000876	31.1992
NM_000877	0.947115
NM_000878	16.4586
NM_000883	4.66469
NM_000884	35.0475
NM_000885	54.2811
NM_000887	28.1321
NM_000889	66.4256
NM_000891	1.1383
NM_000892	0.995097
NM_000895	26.7869
NM_000896	29.9138
NM_000901	13.9778
NM_000902	5.61055
NM_000904	6.63012
NM_000913	1.20709
NM_000915	1.30536
NM_000917	3.9382
NM_000918	51.4789
NM_000919	1.55856
NM_000922	116.371
NM_000924	3.02336
NM_000925	12.0652
NM_000927	1.68684
NM_000932	1.68216
NM_000937	43.9147
NM_000938	26.5528
NM_000939	1.00109
NM_000941	11.7729
NM_000942	91.0653
NM_000944	16.0838
NM_000945	31.5352
NM_000946	12.603
NM_000947	2.21653
NM_000952	7.92247
NM_000953	1.96584
NM_000956	25.9543
NM_000958	44.6856
NM_000960	1.56771
NM_000963	43.2532
NM_000965	1.05363
NM_000966	12.8456
NM_000967	2252.19
NM_000968	1297.47
NM_000969	1389.92
NM_000970	898.68
NM_000971	1524.92
NM_000972	1385.08
NM_000973	1270.18
NM_000975	2059
NM_000976	1035.81
NM_000977	179.987
NM_000978	1553.06
NM_000979	1513.44
NM_000980	2238.48
NM_000981	2420.47
NM_000983	348.07
NM_000984	954.149
NM_000986	1159.81
NM_000987	1864.91
NM_000988	1837.05
NM_000989	2823.29
NM_000990	248.221
NM_000991	78.3857
NM_000992	1139.96
NM_000993	2385.82
NM_000994	663.755
NM_000996	1200.1
NM_000997	534.624
NM_000998	2495.18
NM_000999	1421.37
NM_001000	3271.88
NM_001001	231.749
NM_001001290	0.915169
NM_001001323	12.4315
NM_001001329	12.6244
NM_001001330	10.6066
NM_001001346	0.923952
NM_001001391	89.9487
NM_001001410	17.858
NM_001001415	4.17503
NM_001001420	0.966205
NM_001001435	4.5454
NM_001001436	4.164
NM_001001481	3.30624
NM_001001484	6.47165
NM_001001520	5.64935
NM_001001521	35.8007
NM_001001522	3.56264
NM_001001551	4.31719
NM_001001555	3.20282
NM_001001556	3.59683
NM_001001563	2.38982
NM_001001567	1.92654
NM_001001655	1.01314
NM_001001660	17.1623
NM_001001662	3.06636
NM_001001664	6.93951
NM_001001683	9.07286
NM_001001701	42.5628
NM_001001712	0.869575
NM_001001740	2.26157
NM_001001790	20.7447
NM_001001794	1.81769
NM_001001795	4.67787
NM_001001852	44.6466
NM_001001894	39.534
NM_001001895	19.5323
NM_001001924	1.04318
NM_001001973	66.6218
NM_001001975	21.4833
NM_001001976	10.5644
NM_001001992	8.58608
NM_001001995	1.80581
NM_001001998	34.7031
NM_001002	929.59
NM_001002000	2.74523
NM_001002001	6.73981
NM_001002002	7.82927
NM_001002010	4.23013
NM_001002018	6.25321
NM_001002019	2.91352
NM_001002020	2.25588
NM_001002027	24.1746
NM_001002235	6.33958
NM_001002243	8.39199
NM_001002245	3.1493
NM_001002246	3.26513
NM_001002247	2.71134
NM_001002248	3.41605
NM_001002251	27.2817
NM_001002252	14.0311
NM_001002255	1.68282
NM_001002257	1.51277
NM_001002262	3.17262
NM_001002264	5.3413
NM_001002265	11.1764
NM_001002274	0.952513
NM_001002292	2.23998
NM_001002295	12.6666
NM_001002296	5.5243
NM_001002755	10.5281
NM_001002762	3.12559
NM_001002800	4.36745
NM_001002811	12.5571
NM_001002814	2.27275
NM_001002836	5.71454
NM_001002840	6.22454
NM_001002860	10.128
NM_001002877	2.47526
NM_001002878	2.6939
NM_001002880	9.30233
NM_001002909	9.04473
NM_001002913	2.45089
NM_001002914	1.26387
NM_001002926	6.65652
NM_001003	3539.75
NM_001003398	0.867512
NM_001003406	12.6378
NM_001003408	162.791
NM_001003652	2.16037
NM_001003677	2.26462
NM_001003684	2.44222
NM_001003690	9.06674
NM_001003692	4.97229
NM_001003694	4.04624
NM_001003698	2.45087
NM_001003699	8.81091
NM_001003703	32.9081
NM_001003712	15.0416
NM_001003713	26.2711
NM_001003722	17.0834
NM_001003787	0.945181
NM_001003788	3.04361
NM_001003789	5.15423
NM_001003795	2.79808
NM_001003796	24.8537
NM_001003799	14.6724
NM_001003800	9.47154
NM_001003802	0.943182
NM_001003810	13.7848
NM_001003819	1.5717
NM_001003828	2.75937
NM_001003891	19.2998
NM_001003897	2.82893
NM_001003927	39.0722
NM_001003931	2.63346
NM_001003940	0.982399
NM_001003962	14.8093
NM_001004	3417.75
NM_001004060	2.53659
NM_001004065	1.47686
NM_001004106	12.0664
NM_001004127	6.85934
NM_001004128	9.77096
NM_001004134	2.44405
NM_001004196	1.61782
NM_001004301	2.30229
NM_001004304	13.128
NM_001004310	1.28754
NM_001004313	10.3533
NM_001004323	1.22588
NM_001004333	85.8461
NM_001004351	18.0808
NM_001004358	3.56741
NM_001004419	12.1041
NM_001004431	3.41578
NM_001004722	9.57957
NM_001005	1099.33
NM_001005159	5.064
NM_001005175	4.51036
NM_001005271	50.9379
NM_001005291	4.55463
NM_001005328	1.53748
NM_001005332	6.00123
NM_001005333	1.32381
NM_001005335	68.1218
NM_001005339	85.3692
NM_001005360	21.9849
NM_001005361	15.1381
NM_001005368	2.45469
NM_001005369	1.94627
NM_001005373	5.69573
NM_001005404	14.2404
NM_001005408	2.50448
NM_001005415	4.84849
NM_001005474	113.994
NM_001005476	2.40044
NM_001005495	5.73174
NM_001005498	2.67358
NM_001005609	2.05565
NM_001005610	2.00493
NM_001005735	2.27117
NM_001005738	3.56845
NM_001005739	4.0427
NM_001005741	0.984484
NM_001005743	7.76779
NM_001005745	18.6144
NM_001005751	2.46448
NM_001005851	39.8371
NM_001005861	12.3022
NM_001005862	1.16784
NM_001005909	7.64359
NM_001005910	5.40344
NM_001005920	19.2653
NM_001006	2672.06
NM_001006109	30.7727
NM_001006114	2.90303
NM_001006600	7.83507
NM_001006605	6.77623
NM_001006607_1	8.87483
NM_001006616	1.80428
NM_001006617	13.1339
NM_001006622	4.98342
NM_001006623	3.6054
NM_001006636	4.24992
NM_001006638	20.1094
NM_001006639	1.18225
NM_001006640	2.85052
NM_001006641	9.54313
NM_001006658	0.9753
NM_001006665	32.1068
NM_001006681	2.10689
NM_001006684	5.70611
NM_001006932	13.3487
NM_001006935	1.90565
NM_001006941	1.83129
NM_001006945	3.12704
NM_001007	1512.22
NM_001007022	61.8273
NM_001007024	0.897451
NM_001007025	2.23353
NM_001007026	7.40983
NM_001007027	3.1967
NM_001007069	14.513
NM_001007073	681.681
NM_001007075	6.1576
NM_001007088	2.38359
NM_001007094	2.77904
NM_001007102	3.28081
NM_001007189	4.85945
NM_001007226	100.112
NM_001007228	8.73939
NM_001007229	2.59353
NM_001007231	16.7306
NM_001007245	3.65461
NM_001007248	3.23548
NM_001007253	13.7613
NM_001007270	1.2658
NM_001007278	2.25216
NM_001007464	7.3492
NM_001007467	20.8295
NM_001007468	9.58648
NM_001007469	38.6839
NM_001007527	10.0718
NM_001007544	1.18195
NM_001007559	7.7022
NM_001007561	3.1818
NM_001007793	12.3254
NM_001007794	20.1491
NM_001008	335.013
NM_001008211	5.76316
NM_001008212	3.16428
NM_001008215	15.7999
NM_001008216	0.892616
NM_001008225	0.923905
NM_001008237	33.322
NM_001008239	15.7091
NM_001008388	3.90656
NM_001008390	29.2204
NM_001008391	2.60796
NM_001008393	1.63517
NM_001008394	4.05029
NM_001008395	87.1417
NM_001008401	5.81995
NM_001008485	1.56431
NM_001008495	2.06285
NM_001008537	1.05946
NM_001008540	103.305
NM_001008566	2.37644
NM_001008661	8.11116
NM_001008662	8.36668
NM_001008695	21.364
NM_001008697	0.980505
NM_001008703	5.04219
NM_001008726	1.76148
NM_001008727	10.8082
NM_001008738	3.89265
NM_001008739	7.59438
NM_001008744	1.87669
NM_001008801	1.64236
NM_001008892	2.73532
NM_001008895	17.4206
NM_001008910	5.88242
NM_001008938	4.21161
NM_001009	1052.49
NM_001009184	20.3675
NM_001009185	8.65428
NM_001009552	14.2191
NM_001009555	1.19718
NM_001009566	30.8885
NM_001009608	3.2587
NM_001009610	0.959972
NM_001009814	1.94692
NM_001009880	2.92628
NM_001009881	63.5149
NM_001009894	2.88996
NM_001009899	4.82245
NM_001009905	9.49736
NM_001009921	5.1683
NM_001009924	1.67615
NM_001009925	44.5853
NM_001009944	16.6378
NM_001009955	19.3072
NM_001009959	2.09104
NM_001009960	7.67191
NM_001009984	3.04415
NM_001009993	21.6124
NM_001009996	21.8306
NM_001009998	8.91236
NM_001009999	6.82002
NM_001010	2954.69
NM_001010844	3.10376
NM_001010851	8.67017
NM_001010853	7.19202
NM_001010855	2.08269
NM_001010858	3.87871
NM_001010862	6.59971
NM_001010863	5.8374
NM_001010865	2.12389
NM_001010867	3.2281
NM_001010868	1.37995
NM_001010875	12.7792
NM_001010878	4.28575
NM_001010879	1.77321
NM_001010883	9.75567
NM_001010887	1.03157
NM_001010888	1.94657
NM_001010891	7.73958
NM_001010895	7.86301
NM_001010908	2.77734
NM_001010915	16.6821
NM_001010917	8.95802
NM_001010919	9.68617
NM_001010924	2.93069
NM_001010935	15.7789
NM_001010940	1.56148
NM_001010942	56.058
NM_001010972	37.6212
NM_001011	1146.16
NM_001011551	3.54297
NM_001011553	28.4383
NM_001011657	12.9427
NM_001011658	6.26101
NM_001011663	3.02279
NM_001011666	2.03571
NM_001011667	10.3135
NM_001011668	6.22343
NM_001011671	14.1194
NM_001011713	5.23097
NM_001011724	6.11446
NM_001011725	4.78573
NM_001011885	2.30445
NM_001012	2044.28
NM_001012241	78.759
NM_001012279	1.3629
NM_001012302	35.8327
NM_001012320	1.52094
NM_001012329	1.99273
NM_001012334	1.57533
NM_001012337	2.66964
NM_001012339	3.70356
NM_001012426	0.987069
NM_001012454	0.942754
NM_001012478	29.6648
NM_001012614	46.1148
NM_001012631	28.4854
NM_001012632	43.7295
NM_001012634	28.6404
NM_001012643	4.94106
NM_001012706	1.38866
NM_001012732	14.1702
NM_001012753	2.71286
NM_001012754	20.1332
NM_001012755	6.37212
NM_001012761	10.8218
NM_001012957	1.83548
NM_001012967	29.9287
NM_001012973	6.43618
NM_001012978	5.04713
NM_001012981	1.11417
NM_001012984	2.81109
NM_001012985	1.41572
NM_001012991	3.47033
NM_001012994	3.5813
NM_001013	1359.7
NM_001013251	23.3458
NM_001013398	2.06262
NM_001013436	1.04334
NM_001013437	1.58611
NM_001013438	3.34065
NM_001013439	24.4133
NM_001013619	2.23074
NM_001013620	4.14347
NM_001013627	2.74721
NM_001013635	0.993606
NM_001013638	1.02455
NM_001013646	1.02078
NM_001013649	18.9358
NM_001013657	1.64404
NM_001013659	1.56507
NM_001013661	1.73593
NM_001013663	15.8623
NM_001013672	3.22504
NM_001013694	3.98073
NM_001013703	4.81791
NM_001013706	1.08822
NM_001013717	11.6175
NM_001013739	4.16708
NM_001013746	6.54166
NM_001013836	2.88125
NM_001013838	32.233
NM_001013842	1.03722
NM_001013843	8.44398
NM_001013845	35.4639
NM_001014	1636.16
NM_001014279	26.0612
NM_001014283	4.8945
NM_001014286	23.0561
NM_001014431	22.5768
NM_001014432	5.46941
NM_001014436	31.1688
NM_001014440	3.75411
NM_001014443	8.67303
NM_001014446	36.9615
NM_001014765	11.4652
NM_001014794	11.5763
NM_001014812	3.67776
NM_001014831	0.872306
NM_001014832	0.992831
NM_001014838	9.32053
NM_001014839	5.11517
NM_001014840	47.2373
NM_001014972	8.84079
NM_001014985	1.34628
NM_001014987	76.7637
NM_001014988	25.6943
NM_001014999	4.32929
NM_001015	2222.62
NM_001015000	17.1678
NM_001015045	8.25828
NM_001015048	8.74364
NM_001015051	1.34733
NM_001015052	14.8275
NM_001015053	7.80361
NM_001015877	2.6993
NM_001015880	1.61417
NM_001015891	2.56818
NM_001016	4357.47
NM_001017	1902.59
NM_001017365	2.03216
NM_001017368	6.24933
NM_001017371	14.7493
NM_001017373	11.7092
NM_001017392	28.0847
NM_001017395	13.0409
NM_001017405	18.7818
NM_001017408	8.94233
NM_001017416	2.17552
NM_001017423	1.97799
NM_001017528	3.77697
NM_001017915	27.2918
NM_001017916	2.20073
NM_001017919	2.04044
NM_001017922	3.96697
NM_001017923	2.16279
NM_001017927	5.86646
NM_001017928	13.4231
NM_001017956	12.5116
NM_001017962	2.99637
NM_001017963	28.1714
NM_001017964	12.3391
NM_001017969	12.1427
NM_001017970	2.12175
NM_001017971	1.17863
NM_001017977	3.71034
NM_001017979	7.65911
NM_001017980	7.61651
NM_001017981	1.60866
NM_001017986	1.03718
NM_001017998	17.4081
NM_001018	1129.47
NM_001018003	17.7188
NM_001018006	2.15329
NM_001018024	11.6026
NM_001018025	1.01781
NM_001018050	7.96696
NM_001018055	0.873369
NM_001018067	3.21286
NM_001018069	10.7521
NM_001018072	6.7107
NM_001018076	11.5008
NM_001018089	2.69398
NM_001018090	1.06037
NM_001018108	46.1861
NM_001018113	2.04033
NM_001018115	5.66772
NM_001018138	15.0034
NM_001018159	20.7713
NM_001020	2019.44
NM_001020658	17.2367
NM_001020819	7.71429
NM_001021	2147.64
NM_001022	1032.11
NM_001023	1356.91
NM_001023560	3.44978
NM_001023561	6.88484
NM_001023563	1.17813
NM_001023567	38.2126
NM_001023570	13.4935
NM_001024	1887.07
NM_001024024	5.49795
NM_001024380	0.894137
NM_001024401	7.48553
NM_001024465	68.6491
NM_001024593	1.71465
NM_001024599_1	6.31121
NM_001024630	6.35016
NM_001024660	3.21959
NM_001024666	17.3288
NM_001024674	5.8247
NM_001024678	7.16987
NM_001024680	6.98954
NM_001024732	5.9086
NM_001024809	2.50244
NM_001024843	11.8273
NM_001024847	40.5076
NM_001024858	1.3862
NM_001024916	1.42991
NM_001024924	8.32492
NM_001024937	6.01939
NM_001024939	5.34704
NM_001024943	1.14724
NM_001024947	4.61681
NM_001024956	1.34059
NM_001025	365.994
NM_001025076	76.61
NM_001025077	33.4305
NM_001025091	10.7156
NM_001025100	24.7187
NM_001025105	110.231
NM_001025107	27.7724
NM_001025159	10.7532
NM_001025199	1.51512
NM_001025202	2.90152
NM_001025204	109.343
NM_001025205	36.1626
NM_001025237	2.92507
NM_001025242	2.12996
NM_001025247	1.32484
NM_001025248	49.1085
NM_001025252	1.09829
NM_001025253	27.2961
NM_001025265	2.65049
NM_001025300	26.9814
NM_001025356	7.37251
NM_001025366	0.860805
NM_001025390	3.48533
NM_001025436	4.45926
NM_001025579	4.7481
NM_001025593	2.44704
NM_001025595	1.65766
NM_001025598	74.9927
NM_001025603	10.4259
NM_001025604	46.2251
NM_001025780	2.53838
NM_001025930	1.4078
NM_001026	399.834
NM_001026383	0.927714
NM_001028	2466.35
NM_001029	78.1381
NM_001029835	22.1335
NM_001029840	0.965369
NM_001029859	2.59514
NM_001029863	11.8584
NM_001029880	18.6691
NM_001029882	5.31943
NM_001029885	6.06856
NM_001029896	10.2689
NM_001029954	2.53458
NM_001029991	8.8767
NM_001029997	6.71877
NM_001029998	3.1883
NM_001030	8912.03
NM_001030006	15.2718
NM_001030007	3.3763
NM_001030009	3004.58
NM_001030018	18.8977
NM_001030055	7.83352
NM_001030272	4.06792
NM_001030311	18.9
NM_001031	1676.62
NM_001031617	5.93023
NM_001031618	2.88103
NM_001031623	38.264
NM_001031672	4.77367
NM_001031677	15.789
NM_001031680	40.2719
NM_001031683	6.96037
NM_001031684	139.255
NM_001031685	5.23649
NM_001031689	4.35471
NM_001031693	1.11365
NM_001031694	1.9348
NM_001031701	1.92859
NM_001031703	7.25546
NM_001031709	0.941745
NM_001031710	4.73126
NM_001031711	47.253
NM_001031712	9.69815
NM_001031713	2.65216
NM_001031714	5.89753
NM_001031715	3.10534
NM_001031716	8.79066
NM_001031717	4.22833
NM_001031721	1.03866
NM_001031723	17.0775
NM_001031725	12.1935
NM_001031727	11.9334
NM_001031732	64.848
NM_001031734	1.77444
NM_001031738	5.60867
NM_001031803	4.82234
NM_001031804	5.06119
NM_001031806	3.87081
NM_001031827	11.1916
NM_001031835	6.067
NM_001031855	4.49598
NM_001032	6656.64
NM_001032221	1.58128
NM_001032278	8.3911
NM_001032279	3.03412
NM_001032283	29.4911
NM_001032288	38.7476
NM_001032289	1.98658
NM_001032293	16.6732
NM_001032295	2.65763
NM_001032296	44.2057
NM_001032363	6.77411
NM_001032373	5.22313
NM_001032381	11.9012
NM_001032382	14.9281
NM_001032383	2.12174
NM_001032396	4.51795
NM_001032409	1.79196
NM_001032410	6.13096
NM_001032731	5.02504
NM_001032999	8.65636
NM_001033	7.65191
NM_001033002	6.84599
NM_001033024	6.59438
NM_001033026	93.381
NM_001033045	5.50993
NM_001033046	17.8511
NM_001033050	4.31537
NM_001033053	17.6218
NM_001033056	17.1077
NM_001033503	1.94842
NM_001033505	2.40865
NM_001033506	4.95601
NM_001033519	4.54105
NM_001033521	2.49179
NM_001033522	1.31473
NM_001033549	22.012
NM_001033553	1.59047
NM_001033561	20.7015
NM_001033564	2.1585
NM_001033566	2.03649
NM_001033568	1.54382
NM_001033569	6.84651
NM_001033575	4.05362
NM_001033667	18.9034
NM_001033714	12.8279
NM_001033855	3.14785
NM_001033910	29.6462
NM_001033925	11.5841
NM_001033930	247.946
NM_001034023	19.9931
NM_001034025	32.5161
NM_001034077	5.03407
NM_001034116	11.5023
NM_001034194	6.95568
NM_001034850	20.259
NM_001035006	1462.55
NM_001035235	6.64267
NM_001035254	108.256
NM_001035258	371.206
NM_001035505	5.23102
NM_001035521	7.39995
NM_001035534	0.926134
NM_001036	1.25353
NM_001036645	0.989156
NM_001037144	5.19167
NM_001037163	6.20071
NM_001037164	2.27909
NM_001037165	17.2587
NM_001037171	8.96987
NM_001037172	7.98129
NM_001037228	2.11112
NM_001037232	2.30537
NM_001037277	13.1341
NM_001037281	2.18255
NM_001037283	18.5308
NM_001037304	3.22999
NM_001037305	4.48786
NM_001037328	2.10923
NM_001037332	29.4967
NM_001037333	52.2749
NM_001037334	0.894208
NM_001037335	6.52046
NM_001037339	20.9012
NM_001037343	3.8041
NM_001037442	11.4258
NM_001037494	0.878622
NM_001037533	18.8194
NM_001037536	8.92149
NM_001037540	10.0327
NM_001037631	1.7382
NM_001037639	2.36107
NM_001037663	680.361
NM_001037666	4.42409
NM_001037675	14.0135
NM_001037806	2.87448
NM_001037813	2.00791
NM_001037872	7.06196
NM_001037984	28.0699
NM_001038707	130.409
NM_001039127	6.4406
NM_001039140	10.4975
NM_001039141	4.32716
NM_001039199	1.08384
NM_001039211	1.81037
NM_001039355	1.65576
NM_001039395	1.04934
NM_001039396	4.87254
NM_001039457	6.11267
NM_001039459	1.1311
NM_001039465	311.258
NM_001039467	11.1877
NM_001039469	24.9269
NM_001039479	9.89478
NM_001039550	18.5161
NM_001039573	6.90909
NM_001039580	1.63144
NM_001039583	1.2703
NM_001039590	15.4854
NM_001039591	4.66044
NM_001039613	5.96417
NM_001039618	25.8828
NM_001039619	1.5618
NM_001039650	2.79304
NM_001039654	10.4492
NM_001039661	5.44043
NM_001039664	30.9265
NM_001039673	1.81033
NM_001039675	4.29587
NM_001039690	23.4307
NM_001039693	5.02892
NM_001039697	6.34957
NM_001039703	2.34371
NM_001039707	11.1776
NM_001039708	7.48125
NM_001039717	9.41058
NM_001039780	0.945356
NM_001039803	1.27358
NM_001039840	4.74455
NM_001039842	32.78
NM_001039846	6.54567
NM_001039876	3.27957
NM_001039877	8.10144
NM_001039885	4.06695
NM_001039886	0.932012
NM_001039887	4.4628
NM_001039888	1.01858
NM_001039933	4.58117
NM_001039937	11.4656
NM_001039948	0.89647
NM_001040002	0.965519
NM_001040006	9.81375
NM_001040011	4.15157
NM_001040025	14.6942
NM_001040033	78.0564
NM_001040057	26.3259
NM_001040092	1.13774
NM_001040097	1.16509
NM_001040101	2.15742
NM_001040107	5.69543
NM_001040108	2.92152
NM_001040113	7.74866
NM_001040118	26.2969
NM_001040138	4.13895
NM_001040153	4.69979
NM_001040157	5.57933
NM_001040158	11.1431
NM_001040167	9.1836
NM_001040177	1.99151
NM_001040181	13.075
NM_001040185	2.6214
NM_001040197	2.70058
NM_001040202	6.80807
NM_001040276	3.39076
NM_001040284	5.73287
NM_001040402	6.37584
NM_001040424	2.50667
NM_001040427	6.49376
NM_001040431	6.85025
NM_001040436	8.12352
NM_001040437	33.5715
NM_001040438	97.1385
NM_001040439	3.41069
NM_001040440	2.06025
NM_001040443	14.7027
NM_001040444	22.1389
NM_001040445	8.99584
NM_001040446	6.17786
NM_001040450	3.89119
NM_001040452	2.92728
NM_001040454	1.04029
NM_001040455	8.39924
NM_001040456	11.6261
NM_001040457	7.48981
NM_001040458	11.0901
NM_001040616	27.3144
NM_001040624	2.6964
NM_001040662	1.97775
NM_001040667	4.59227
NM_001040694	1.44358
NM_001040697	1.11877
NM_001040715	1.65294
NM_001040716	1.35506
NM_001042351	4.94613
NM_001042353	3.8638
NM_001042368	25.5687
NM_001042384	3.57095
NM_001042388	12.1399
NM_001042399	1.11284
NM_001042400	2.36989
NM_001042402	4.41873
NM_001042404	1.50126
NM_001042412	51.266
NM_001042414	9.32878
NM_001042416	5.68297
NM_001042422	2.91051
NM_001042424	6.12794
NM_001042429	2.25781
NM_001042432	14.6122
NM_001042437	3.14492
NM_001042462	24.9544
NM_001042463	13.9256
NM_001042472	7.92698
NM_001042473	1.06142
NM_001042474	0.980418
NM_001042476	1.16217
NM_001042486	4.73698
NM_001042490	1.94469
NM_001042492	2.47593
NM_001042496	19.6473
NM_001042498	7.36365
NM_001042500	135.287
NM_001042510	15.7433
NM_001042521	2.11917
NM_001042533	4.2313
NM_001042537	0.940098
NM_001042539	26.4177
NM_001042544	13.5558
NM_001042545	2.0497
NM_001042548	1.01995
NM_001042550	2.21995
NM_001042553	1.72979
NM_001042559	44.9789
NM_001042573	29.3958
NM_001042574	8.0302
NM_001042576	4.2925
NM_001042588	3.55038
NM_001042589	4.57118
NM_001042590	1.5409
NM_001042594	1.17463
NM_001042595	2.14648
NM_001042600	21.7031
NM_001042601	38.6489
NM_001042603	4.8278
NM_001042604	11.5885
NM_001042610	3.21948
NM_001042616	37.8404
NM_001042631	7.47441
NM_001042633	3.16729
NM_001042635	17.4797
NM_001042646	7.20385
NM_001042679	3.47775
NM_001042682	9.81921
NM_001042683	9.5056
NM_001042693	70.4884
NM_001042697	4.92591
NM_001042698	12.4947
NM_001042702	1.2936
NM_001042717	1.8324
NM_001042724	1.08539
NM_001042729	3.30238
NM_001042734	10.0374
NM_001042747	6.69521
NM_001042749	9.17283
NM_001042751	5.15715
NM_001042762	2.79162
NM_001042781	2.04787
NM_001043229	2.39264
NM_001044264	5.51611
NM_001044305	2.00796
NM_001044722	3.69883
NM_001044723	4.24687
NM_001045556	3.45719
NM_001046	1.92153
NM_001047	3.34939
NM_001047434	1.10954
NM_001047980	1.3494
NM_001048171	4.17811
NM_001048183	5.99918
NM_001048200	5.92738
NM_001048201	4.81004
NM_001048205	3.07531
NM_001048210	5.11705
NM_001048212	7.88742
NM_001048241	97.0732
NM_001048249	1.40479
NM_001051	8.26701
NM_001055	6.01309
NM_001057	0.975079
NM_001058	1.30438
NM_001060	1.03005
NM_001061	8.48752
NM_001064	58.2281
NM_001065	18.3105
NM_001066	31.5368
NM_001068	42.3014
NM_001069	3.49537
NM_001071775	4.53176
NM_001073	2.37689
NM_001075099	15.2664
NM_001076675	16.6339
NM_001076678	15.8123
NM_001076680	22.8551
NM_001076683	9.73066
NM_001076684	5.84697
NM_001076781	2.87638
NM_001076785	22.1052
NM_001076786	2.19112
NM_001077180	3.97921
NM_001077183	11.0697
NM_001077198	6.25814
NM_001077199	11.9353
NM_001077203	3.9842
NM_001077208	4.94985
NM_001077238	14.1916
NM_001077263	0.964283
NM_001077268	8.77928
NM_001077269	14.5088
NM_001077350	4.39017
NM_001077351	6.23916
NM_001077365	3.27922
NM_001077395	2.30453
NM_001077397	20.3324
NM_001077399	14.1439
NM_001077426	1.24865
NM_001077440	10.8903
NM_001077443	20.2246
NM_001077446	7.0783
NM_001077447	7.47652
NM_001077484	22.9941
NM_001077489	62.9302
NM_001077490	10.6438
NM_001077493	7.37935
NM_001077494	3.46778
NM_001077516	4.98764
NM_001077523	18.076
NM_001077525	35.5527
NM_001077526	4.32955
NM_001077619	9.35571
NM_001077624	4.42324
NM_001077628	14.8168
NM_001077654	49.2956
NM_001077663	1.2286
NM_001077664	3.66917
NM_001077665	7.31116
NM_001077685	1.56676
NM_001077691	4.92266
NM_001077700	2.20585
NM_001077701	14.8471
NM_001077706	4.34608
NM_001078171	10.7663
NM_001078172	7.05255
NM_001078176	0.899528
NM_001078177	2.75048
NM_001079	121.181
NM_001079514	15.8965
NM_001079515	0.866198
NM_001079519	6.29125
NM_001079520	3.02779
NM_001079521	5.85871
NM_001079524	6.74558
NM_001079526	1.32551
NM_001079529	3.42184
NM_001079537	9.01036
NM_001079539	36.9414
NM_001079559	22.8076
NM_001079670	1.74524
NM_001079673	12.6872
NM_001079691	2.12404
NM_001079802	1.36413
NM_001079803	10.7881
NM_001079804	4.12333
NM_001079811	1.32594
NM_001079812	38.9907
NM_001079818	6.13461
NM_001079839	60.0133
NM_001079862	31.6433
NM_001079864	14.8871
NM_001079866	6.0423
NM_001079872	17.8692
NM_001079877	5.87061
NM_001079880	5.6776
NM_001079881	4.99974
NM_001079882	4.64655
NM_001079906	1.56222
NM_001079907	6.70386
NM_001080	1.74087
NM_001080156	78.1308
NM_001080157	11.7197
NM_001080391	20.9788
NM_001080392	36.1788
NM_001080394	9.07639
NM_001080395	2.93863
NM_001080398	20.3875
NM_001080400	1.31033
NM_001080401	2.3257
NM_001080402	8.39353
NM_001080407	1.16626
NM_001080410	6.41248
NM_001080411	4.19292
NM_001080412	8.85634
NM_001080414	46.4293
NM_001080415	38.735
NM_001080416	18.3207
NM_001080417	1.59027
NM_001080419	20.2379
NM_001080424	20.4221
NM_001080425	19.048
NM_001080431	8.63634
NM_001080432	6.05987
NM_001080434	6.43827
NM_001080435	27.822
NM_001080437	6.2093
NM_001080439	1.30698
NM_001080449	1.04439
NM_001080452	14.41
NM_001080453	14.4444
NM_001080467	3.53161
NM_001080469	13.8069
NM_001080472	8.10764
NM_001080475	4.29201
NM_001080478	0.944124
NM_001080480	5.28584
NM_001080481	2.7653
NM_001080485	6.74309
NM_001080493	0.948188
NM_001080495	12.0449
NM_001080496	8.83919
NM_001080497	17.0018
NM_001080501	7.89469
NM_001080503	9.41856
NM_001080504	1.02575
NM_001080510	2.87219
NM_001080517	19.1872
NM_001080522	1.13274
NM_001080523	6.30969
NM_001080530	5.38673
NM_001080532	1.66664
NM_001080533	9.39119
NM_001080541	0.948767
NM_001080542	4.86332
NM_001080543	8.64325
NM_001080546	7.49911
NM_001080547	65.4315
NM_001080554	0.931053
NM_001080791	1.91138
NM_001080792	5.47172
NM_001080821	1.46427
NM_001080824	86.9615
NM_001080825	9.13248
NM_001080826	45.7227
NM_001080849	13.0434
NM_001080850	0.939152
NM_001080851	2.29884
NM_001080855	11.4031
NM_001080950	1.61566
NM_001080951	1.77252
NM_001080978	5.01357
NM_001081	2.46799
NM_001081004	1.97694
NM_001081450	2.73638
NM_001081461	4.93692
NM_001081491	32.3532
NM_001081550	16.8597
NM_001081559	4.72379
NM_001081573	3.85604
NM_001081640	1.68801
NM_001082480	9.40872
NM_001082537	1.7868
NM_001082538	1.09876
NM_001082968	21.2014
NM_001082969	4.76008
NM_001083	6.67759
NM_001083116	3.51934
NM_001083535	3.14703
NM_001083536	87.2375
NM_001083600	10.0667
NM_001083601	8.34363
NM_001083602	3.5944
NM_001083606	1.03125
NM_001083612	1.35103
NM_001083613	16.2393
NM_001083614	2.10594
NM_001083617	6.93465
NM_001083621	15.1462
NM_001083625	13.3654
NM_001083893	4.56602
NM_001083908	3.46473
NM_001083910	8.41129
NM_001083913	12.3253
NM_001083914	1.3781
NM_001083926	0.99361
NM_001083953	1.9796
NM_001083956	17.1428
NM_001083963	1.33258
NM_001083965	1.15229
NM_001084	6.75174
NM_001084392	25.7893
NM_001084393	1.16314
NM_001085347	5.21062
NM_001085357	1.90839
NM_001085365	33.7517
NM_001085368	11.7957
NM_001085372	3.51429
NM_001085384	5.61275
NM_001085400	9.52627
NM_001085401	1.80069
NM_001085411	9.90532
NM_001085425	10.6074
NM_001085426	2.72018
NM_001085430	2.52001
NM_001085447	3.00403
NM_001085460	1.29765
NM_001085471	16.4296
NM_001085474	2.98
NM_001085487	16.0675
NM_001086521	17.0769
NM_001087	17.5313
NM_001089	3.34087
NM_001092	12.0849
NM_001093	5.00814
NM_001093726	5.02147
NM_001093729	2.61701
NM_001093755	5.48493
NM_001093767	4.20039
NM_001096	14.6976
NM_001097615	3.80775
NM_001097620	1.00433
NM_001097622	2.6281
NM_001098	13.0274
NM_001098200	3.50523
NM_001098204	14.1186
NM_001098206	7.5979
NM_001098207	25.7407
NM_001098209	19.5045
NM_001098268	1.60602
NM_001098272	8.88676
NM_001098398	10.16
NM_001098403	3.03895
NM_001098416	15.6752
NM_001098426	20.8456
NM_001098477	1.45424
NM_001098482	3.97932
NM_001098483	0.908237
NM_001098491	2.04866
NM_001098496	1.47087
NM_001098502	1.23182
NM_001098504	184.26
NM_001098507	43.7214
NM_001098509	13.7481
NM_001098520	7.10542
NM_001098522	2.8867
NM_001098523	4.68114
NM_001098525	6.20745
NM_001098526	105.948
NM_001098527	3.0825
NM_001098531	1.00594
NM_001098536	1.56101
NM_001098537	3.81438
NM_001098540	4.54439
NM_001098612	3.71916
NM_001098616	22.2692
NM_001098621	3.19098
NM_001098623	6.29219
NM_001098632	1.52409
NM_001098633	2.98327
NM_001098634	4.20212
NM_001098638	8.85351
NM_001098670	26.96
NM_001098671	50.0237
NM_001098783	2.95686
NM_001098784	12.5695
NM_001098785	20.9501
NM_001098787	21.4245
NM_001098790	10.1592
NM_001098794	8.6149
NM_001098801	3.7065
NM_001098802	6.80667
NM_001098817	9.59213
NM_001098821	8.64957
NM_001098822	2.94482
NM_001098825	2.12089
NM_001098832	5.44895
NM_001098833	24.0705
NM_001099220	14.2547
NM_001099269	9.19882
NM_001099270	5.08955
NM_001099271	8.04544
NM_001099272	3.46594
NM_001099274	3.74523
NM_001099282	1.1086
NM_001099289	3.32277
NM_001099336	6.15213
NM_001099338	0.981063
NM_001099402	20.3083
NM_001099407	1.07773
NM_001099409	37.3941
NM_001099411	1.58779
NM_001099412	5.5669
NM_001099413	2.13946
NM_001099414	5.13873
NM_001099415	45.5125
NM_001099435	1.29194
NM_001099436	30.4797
NM_001099625	8.95562
NM_001099626	2.64315
NM_001099627	2.55307
NM_001099639	7.98741
NM_001099645	25.5769
NM_001099650	0.960149
NM_001099658	4.58567
NM_001099660	3.99045
NM_001099666	16.6508
NM_001099668	8.95944
NM_001099670	10.961
NM_001099673	13.0893
NM_001099678	17.9688
NM_001099695	6.90889
NM_001099696	4.79608
NM_001099737	4.92108
NM_001099780	1.78582
NM_001099784	4.57615
NM_001099789	37.2412
NM_001099857	10.9613
NM_001099858	3.29944
NM_001099922	26.8856
NM_001099952	2.39922
NM_001100119	4.72365
NM_001100122	4.40602
NM_001100164	3.14686
NM_001100168	0.863116
NM_001100169	1.73634
NM_001100170	4.61903
NM_001100176	2.77818
NM_001100389	1.51815
NM_001100398	2.99733
NM_001100399	23.656
NM_001100412	4.46014
NM_001100418	59.357
NM_001100420	7.56818
NM_001100421	1.43363
NM_001100426	15.1834
NM_001100427	6.63839
NM_001100588	12.4345
NM_001100590	2.70691
NM_001100594	8.05753
NM_001100621	2.033
NM_001100623	16.2936
NM_001100626	5.16219
NM_001100814	12.6139
NM_001100816	2.47726
NM_001100829	1.57127
NM_001100878	1.72369
NM_001100879	5.46488
NM_001100913	11.8586
NM_001100916	2.74182
NM_001101	1025.27
NM_001101320	1.33977
NM_001101340	2.05002
NM_001101391	10.0351
NM_001101654	6.58816
NM_001101662	30.268
NM_001101667	1.3952
NM_001101669	4.81514
NM_001101801	2.02528
NM_001101802	8.88548
NM_001102	54.5742
NM_001102366	24.712
NM_001102367	3.87602
NM_001102368	5.54916
NM_001102396	13.9652
NM_001102397	29.606
NM_001102398	7.88564
NM_001102401	1.65101
NM_001102420	51.7574
NM_001102426	2.57723
NM_001102454	1.25872
NM_001102564	7.06549
NM_001102566	8.74396
NM_001102575	6.76769
NM_001102592	2.47163
NM_001102594	2.45705
NM_001102596	3.76485
NM_001102603	5.97298
NM_001102609	2.05177
NM_001102651	4.65528
NM_001102653	13.5375
NM_001102657	4.98898
NM_001102663_1	7.5152
NM_001102668	3.19008
NM_001103146	3.77665
NM_001104546	11.7887
NM_001104586	3.81551
NM_001104587	1.79829
NM_001104590	1.49968
NM_001104595	26.42
NM_001104629	0.890697
NM_001104647	22.8593
NM_001105	3.47441
NM_001105079	22.3204
NM_001105192	6.81447
NM_001105198	2.12214
NM_001105214	3.8402
NM_001105244	2.26062
NM_001105247	3.91103
NM_001105251	14.8957
NM_001105520	2.89388
NM_001105529	4.42063
NM_001105530	38.1806
NM_001105531	1.66421
NM_001105537	5.84026
NM_001105538	3.666
NM_001105539	6.33486
NM_001105540	35.2893
NM_001105551	24.8617
NM_001105556	50.3237
NM_001105562	3.24081
NM_001105564_3	3.89879
NM_001105568	1.40759
NM_001105570	6.39884
NM_001105573	1.75707
NM_001105578	2.7857
NM_001105659	1.14968
NM_001105663	1.54591
NM_001105669	1.74167
NM_001106	1.95036
NM_001107	6.39736
NM_001109	37.5574
NM_001109662	6.29481
NM_001109809	1.55975
NM_001109903	1.25004
NM_001110	26.4261
NM_001110303	17.9909
NM_001110514	1.75486
NM_001110556	53.4142
NM_001110781	26.5055
NM_001111	21.1782
NM_001111020	12.5701
NM_001111034	4.44927
NM_001111035	4.17643
NM_001111036	1.5379
NM_001111067	1.67923
NM_001111077	36.705
NM_001111097	13.5901
NM_001111113	1.8625
NM_001111322	10.9968
NM_001112707	1.7962
NM_001112734	4.98447
NM_001112736	18.2931
NM_001112808	3.9772
NM_001113178	3.87403
NM_001113182_3	18.8062
NM_001113202	483.13
NM_001113203	214.539
NM_001113205	7.23592
NM_001113206	16.6681
NM_001113207	27.0676
NM_001113239	1.22026
NM_001113348	13.9263
NM_001113349	3.47533
NM_001113378	1.82659
NM_001113402	12.09
NM_001113407	13.6201
NM_001113411	1.04757
NM_001113434	1.58057
NM_001113492	193.458
NM_001113511	4.84458
NM_001113523	21.2364
NM_001113525	20.7292
NM_001113528	7.16501
NM_001113546	3.29934
NM_001113547	0.994228
NM_001113575	3.2295
NM_001113738	1.25672
NM_001113738_1	2.49015
NM_001113755	4.70152
NM_001113756	6.87587
NM_001114	35.0028
NM_001114086	2.30853
NM_001114089	12.804
NM_001114092	2.07341
NM_001114093	21.2292
NM_001114108	14.0694
NM_001114118	3.75058
NM_001114122	0.999542
NM_001114123	4.63179
NM_001114132	2.96028
NM_001114135	4.32304
NM_001114139	2.67072
NM_001114171	27.8702
NM_001114176	7.81677
NM_001114182	24.9696
NM_001114377	2.0776
NM_001114380	25.3083
NM_001114394	13.828
NM_001114396	0.891061
NM_001114403	16.0034
NM_001114600	12.0164
NM_001114617	7.5998
NM_001114618	15.5732
NM_001114620	24.9448
NM_001114632	20.1709
NM_001114633	19.2909
NM_001114635	2.5866
NM_001114636	3.9641
NM_001114752	96.037
NM_001114753	15.9489
NM_001115016	7.45854
NM_001115113	5.77362
NM_001116	2.2136
NM_001118890	29.7242
NM_001119	36.5916
NM_001120	6.68837
NM_001122	13.5443
NM_001122646	1.44732
NM_001122665	59.6055
NM_001122671	0.997205
NM_001122752	1.2612
NM_001122764	6.10584
NM_001122770	6.93042
NM_001122772	2.2431
NM_001122823	9.25152
NM_001122824	1.92437
NM_001122837	4.09886
NM_001122838	1.21824
NM_001122870	5.98634
NM_001122957	3.13612
NM_001122962	3.63575
NM_001122964	26.7456
NM_001123	7.51343
NM_001123226	1.42491
NM_001123329	23.8907
NM_001123377	33.0406
NM_001123385	4.9645
NM_001123391	2.34234
NM_001123396	1.15282
NM_001124	9.41032
NM_001124756	7.57227
NM_001124767	8.90324
NM_001126	22.0018
NM_001126103	2.20345
NM_001126106	1.70769
NM_001126111	7.48569
NM_001126114	5.28103
NM_001126121	1.33809
NM_001126123	3.04555
NM_001126128	28.0464
NM_001126131	10.9703
NM_001126181	1.52743
NM_001126328	2.91592
NM_001126339	8.00714
NM_001126340	5.22558
NM_001127	8.60032
NM_001127178	14.0991
NM_001127181	1.53833
NM_001127183	25.4219
NM_001127190	21.6277
NM_001127196	13.7878
NM_001127197	5.83262
NM_001127198	62.0455
NM_001127202	10.5212
NM_001127203	3.27128
NM_001127204	4.27473
NM_001127208	6.62937
NM_001127213	26.6065
NM_001127216	2.23838
NM_001127218	3.87296
NM_001127228	14.3622
NM_001127257	12.4227
NM_001127266	11.3047
NM_001127320	5.49457
NM_001127328	2.58755
NM_001127358	28.6368
NM_001127361	10.4406
NM_001127364	0.895054
NM_001127370	3.7554
NM_001127371	1.73733
NM_001127392	1.35302
NM_001127394	8.12859
NM_001127395	5.85149
NM_001127401	56.3768
NM_001127460	8.64548
NM_001127511	1.49569
NM_001127582	8.60821
NM_001127584	4.6113
NM_001127628	1.64072
NM_001127649	6.00056
NM_001127687	4.15013
NM_001127688	7.96612
NM_001127691	1.01883
NM_001127695	2.55514
NM_001127701	48.07
NM_001127713	1.54028
NM_001127715	2.90704
NM_001127716	3.66659
NM_001127889	13.6465
NM_001128	10.4123
NM_001128126	6.56604
NM_001128127	1.73258
NM_001128128	4.35734
NM_001128148	8.87778
NM_001128149	16.0572
NM_001128159	7.066
NM_001128160	18.3591
NM_001128161	23.1476
NM_001128164	3.17276
NM_001128165	2.88531
NM_001128208	4.99661
NM_001128212	2.13011
NM_001128213	9.84196
NM_001128214	3.26677
NM_001128217	22.7841
NM_001128219	9.3127
NM_001128223	2.03749
NM_001128225	16.9067
NM_001128226	2.46224
NM_001128228	2.04264
NM_001128302	6.93762
NM_001128324	3.16786
NM_001128429	12.9265
NM_001128430	3.5409
NM_001128431	2.02824
NM_001128588	2.6418
NM_001128591	7.29856
NM_001128592	2.84008
NM_001128596	73.126
NM_001128610	1.95927
NM_001128611	2.02333
NM_001128612	3.76617
NM_001128613	1.81665
NM_001128615	22.9891
NM_001128617	2.29773
NM_001128619	35.3165
NM_001128620	12.6406
NM_001128631	1.93668
NM_001128833	24.1855
NM_001128852	11.8605
NM_001128855	3.90433
NM_001128914	42.0975
NM_001128916	8.86513
NM_001128918	2.09316
NM_001128920	3.5785
NM_001128928	5.81649
NM_001128930	49.2328
NM_001129	7.04465
NM_001129727	1.47196
NM_001129729	4.04737
NM_001129730	2.13081
NM_001129731	1.98753
NM_001129778	1.83063
NM_001129820	3.10298
NM_001129829	2.29974
NM_001129830	1.63163
NM_001129888	4.23406
NM_001129889	1.33219
NM_001129890	5.97271
NM_001129899	4.07629
NM_001129979	2.44907
NM_001129996	1.20256
NM_001130	267.211
NM_001130006	3.75577
NM_001130007	15.3373
NM_001130009	2.44565
NM_001130010	1.59254
NM_001130021	6.54107
NM_001130026	5.72998
NM_001130028	6.89719
NM_001130031	2.81357
NM_001130035	31.4824
NM_001130040	2.19069
NM_001130041	4.74291
NM_001130042	1.10175
NM_001130048	17.6316
NM_001130056	86.3526
NM_001130065	25.059
NM_001130071	3.97426
NM_001130072	7.94116
NM_001130079	10.8988
NM_001130083	3.56828
NM_001130089	7.68706
NM_001130090	1.55412
NM_001130106	6.02703
NM_001130107	7.128
NM_001130111	42.6444
NM_001130140	54.3191
NM_001130144	28.1892
NM_001130182	11.7283
NM_001130413	3.38891
NM_001130414	21.5787
NM_001130415	3.36327
NM_001130438	16.8772
NM_001130440	11.4074
NM_001130445	8.74488
NM_001130475	2.02582
[truncated: 13,802 more rows]
