# Supplementary material for: A multi-omic analysis of human naïve CD4+ T cells
Source: BMC Syst Biol. 2015 Nov 6;9:75. doi: 10.1186/s12918-015-0225-4 (PMC4636073; doi:10.1186/s12918-015-0225-4)
Supplement: Additional file 6: Table S3. — A list of known and novel miRNAs identified in naïve CD4+ T cells. (XLSX 22 kb) [file 12918_2015_225_MOESM6_ESM.xlsx]

## Sheet: S.T.3 miRNA
Mitchell et. al., Table S3
miRNA ID	Read Count
hsa-miR-146b-5p(MIMAT0002809)	1501451
hsa-miR-26a-5p(MIMAT0000082)	891322
hsa-miR-342-3p(MIMAT0000753)	622139
hsa-let-7g-5p(MIMAT0000414)	188413
hsa-miR-21-5p(MIMAT0000076)	145305
hsa-miR-92a-3p(MIMAT0000092)	141698
hsa-miR-142-5p(MIMAT0000433)	128155
hsa-miR-150-5p(MIMAT0000451)	95547
hsa-let-7f-5p(MIMAT0000067)	84942
hsa-miR-186-5p(MIMAT0000456)	79137
hsa-miR-101-3p(MIMAT0000099)	77196
hsa-miR-181a-5p(MIMAT0000256)	70349
hsa-miR-29a-3p(MIMAT0000086)	70038
hsa-miR-99a-5p(MIMAT0000097)	64178
hsa-miR-140-3p(MIMAT0004597)	54544
hsa-miR-30d-5p(MIMAT0000245)	47570
hsa-miR-26b-5p(MIMAT0000083)	38474
hsa-miR-30e-5p(MIMAT0000692)	35463
hsa-miR-191-5p(MIMAT0000440)	32117
hsa-miR-99b-5p(MIMAT0000689)	25306
hsa-miR-16-5p(MIMAT0000069)	23247
hsa-miR-10a-5p(MIMAT0000253)	22650
hsa-miR-374a-5p(MIMAT0000727)	16886
hsa-let-7i-5p(MIMAT0000415)	16837
hsa-miR-100-5p(MIMAT0000098)	16682
hsa-miR-30c-5p(MIMAT0000244)	9489
hsa-miR-148a-3p(MIMAT0000243)	8962
hsa-miR-192-5p(MIMAT0000222)	8708
hsa-miR-7-5p(MIMAT0000252)	8638
hsa-miR-148b-3p(MIMAT0000759)	6867
hsa-miR-29b-3p(MIMAT0000100)	6672
hsa-miR-151a-3p(MIMAT0000757)	6640
hsa-miR-125a-5p(MIMAT0000443)	6472
hsa-miR-28-5p(MIMAT0000085)	5472
hsa-miR-146a-5p(MIMAT0000449)	5329
hsa-miR-25-3p(MIMAT0000081)	5152
hsa-miR-1260b(MIMAT0015041)	5054
hsa-miR-1260a(MIMAT0005911)	5022
hsa-miR-363-3p(MIMAT0000707)	4849
hsa-miR-320a(MIMAT0000510)	4706
hsa-miR-423-5p(MIMAT0004748)	4640
hsa-miR-125b-5p(MIMAT0000423)	4617
hsa-miR-20a-5p(MIMAT0000075)	4519
hsa-miR-425-5p(MIMAT0003393)	4207
hsa-miR-142-3p(MIMAT0000434)	4096
hsa-miR-30e-3p(MIMAT0000693)	3975
hsa-miR-361-5p(MIMAT0000703)	3527
hsa-miR-361-3p(MIMAT0004682)	3491
hsa-miR-423-3p(MIMAT0001340)	3371
hsa-miR-155-5p(MIMAT0000646)	3161
hsa-miR-29c-3p(MIMAT0000681)	2935
hsa-miR-769-5p(MIMAT0003886)	2519
hsa-miR-181b-5p(MIMAT0000257)	2500
hsa-miR-30b-5p(MIMAT0000420)	2477
hsa-miR-221-3p(MIMAT0000278)	2356
hsa-miR-339-3p(MIMAT0004702)	2312
hsa-miR-194-5p(MIMAT0000460)	2262
hsa-miR-501-3p(MIMAT0004774)	2163
hsa-miR-221-5p(MIMAT0004568)	2080
hsa-miR-185-5p(MIMAT0000455)	2047
hsa-miR-1271-5p(MIMAT0005796)	2005
hsa-miR-19b-3p(MIMAT0000074)	1869
hsa-miR-222-3p(MIMAT0000279)	1749
hsa-let-7a-5p(MIMAT0000062)	1722
hsa-let-7b-5p(MIMAT0000063)	1509
hsa-miR-21-3p(MIMAT0004494)	1184
hsa-miR-500a-3p(MIMAT0002871)	1051
hsa-miR-22-3p(MIMAT0000077)	1016
hsa-miR-3609(MIMAT0017986)	1010
hsa-miR-652-3p(MIMAT0003322)	1009
hsa-miR-31-5p(MIMAT0000089)	964
hsa-miR-15b-5p(MIMAT0000417)	958
hsa-miR-128-3p(MIMAT0000424)	931
hsa-miR-197-3p(MIMAT0000227)	914
hsa-miR-486-5p(MIMAT0002177)	883
hsa-let-7d-5p(MIMAT0000065)	862
hsa-miR-335-5p(MIMAT0000765)	860
hsa-miR-106b-3p(MIMAT0004672)	813
hsa-miR-148a-5p(MIMAT0004549)	812
hsa-miR-374a-3p(MIMAT0004688)	789
hsa-miR-17-5p(MIMAT0000070)	772
hsa-miR-150-3p(MIMAT0004610)	767
hsa-miR-3613-5p(MIMAT0017990)	757
hsa-miR-4531(MIMAT0019070)	731
hsa-miR-532-5p(MIMAT0002888)	718
hsa-miR-1301-3p(MIMAT0005797)	686
hsa-miR-335-3p(MIMAT0004703)	638
hsa-miR-98-5p(MIMAT0000096)	621
hsa-miR-95-3p(MIMAT0000094)	613
hsa-miR-200c-3p(MIMAT0000617)	608
hsa-miR-660-5p(MIMAT0003338)	598
hsa-miR-362-5p(MIMAT0000705)	594
hsa-miR-27b-3p(MIMAT0000419)	485
hsa-miR-365b-3p(MIMAT0022834)	480
hsa-miR-365a-3p(MIMAT0000710)	480
hsa-miR-374b-5p(MIMAT0004955)	450
hsa-miR-181a-3p(MIMAT0000270)	422
hsa-miR-342-5p(MIMAT0004694)	374
hsa-miR-502-3p(MIMAT0004775)	349
hsa-miR-629-5p(MIMAT0004810)	341
hsa-miR-143-3p(MIMAT0000435)	308
hsa-miR-27a-3p(MIMAT0000084)	301
hsa-miR-152-3p(MIMAT0000438)	295
hsa-miR-106b-5p(MIMAT0000680)	291
hsa-miR-877-5p(MIMAT0004949)	281
hsa-miR-181c-5p(MIMAT0000258)	275
hsa-miR-589-5p(MIMAT0004799)	273
hsa-miR-7-1-3p(MIMAT0004553)	260
hsa-miR-141-3p(MIMAT0000432)	255
hsa-miR-215-5p(MIMAT0000272)	247
hsa-miR-28-3p(MIMAT0004502)	246
hsa-miR-454-3p(MIMAT0003885)	240
hsa-miR-320b(MIMAT0005792)	239
hsa-miR-181a-2-3p(MIMAT0004558)	232
hsa-miR-590-3p(MIMAT0004801)	219
hsa-miR-17-3p(MIMAT0000071)	216
hsa-miR-24-3p(MIMAT0000080)	210
hsa-miR-330-3p(MIMAT0000751)	202
hsa-miR-151b(MIMAT0010214)	200
hsa-miR-450a-5p(MIMAT0001545)	199
hsa-miR-106a-5p(MIMAT0000103)	192
hsa-miR-15a-5p(MIMAT0000068)	189
hsa-miR-505-3p(MIMAT0002876)	184
hsa-let-7a-3p(MIMAT0004481)	176
hsa-miR-30a-5p(MIMAT0000087)	162
hsa-miR-140-5p(MIMAT0000431)	161
hsa-miR-425-3p(MIMAT0001343)	160
hsa-miR-1275(MIMAT0005929)	153
hsa-let-7d-3p(MIMAT0004484)	147
hsa-miR-199b-5p(MIMAT0000263)	147
hsa-miR-126-3p(MIMAT0000445)	146
hsa-miR-25-5p(MIMAT0004498)	143
hsa-miR-328-3p(MIMAT0000752)	139
hsa-miR-151a-5p(MIMAT0004697)	139
hsa-miR-4454(MIMAT0018976)	139
hsa-miR-125b-2-3p(MIMAT0004603)	138
hsa-miR-148b-5p(MIMAT0004699)	137
hsa-miR-1261(MIMAT0005913)	135
hsa-let-7c-5p(MIMAT0000064)	135
hsa-miR-23a-3p(MIMAT0000078)	133
hsa-miR-3607-5p(MIMAT0017984)	125
hsa-miR-103a-3p(MIMAT0000101)	124
hsa-miR-23b-3p(MIMAT0000418)	116
hsa-miR-29c-5p(MIMAT0004673)	112
hsa-miR-126-5p(MIMAT0000444)	112
hsa-let-7e-5p(MIMAT0000066)	111
hsa-miR-874-3p(MIMAT0004911)	111
hsa-miR-16-2-3p(MIMAT0004518)	106
hsa-miR-451a(MIMAT0001631)	105
hsa-miR-766-3p(MIMAT0003888)	101
hsa-miR-7977(MIMAT0031180)	93
hsa-miR-625-3p(MIMAT0004808)	86
hsa-miR-193b-3p(MIMAT0002819)	83
hsa-miR-500a-5p(MIMAT0004773)	80
hsa-miR-576-5p(MIMAT0003241)	80
hsa-miR-580-3p(MIMAT0003245)	79
hsa-miR-320c(MIMAT0005793)	75
hsa-miR-4286(MIMAT0016916)	75
hsa-miR-30a-3p(MIMAT0000088)	74
hsa-miR-500b-5p(MIMAT0016925)	74
hsa-miR-340-3p(MIMAT0000750)	74
hsa-miR-223-3p(MIMAT0000280)	71
hsa-miR-3940-3p(MIMAT0018356)	70
hsa-miR-450b-5p(MIMAT0004909)	69
hsa-miR-4326(MIMAT0016888)	64
hsa-miR-598-3p(MIMAT0003266)	62
hsa-miR-576-3p(MIMAT0004796)	61
hsa-miR-651-5p(MIMAT0003321)	60
hsa-miR-1(MIMAT0000416)	59
hsa-miR-181d-5p(MIMAT0002821)	59
hsa-miR-514a-3p(MIMAT0002883)	57
hsa-miR-2355-3p(MIMAT0017950)	56
hsa-miR-4781-3p(MIMAT0019943)	56
hsa-miR-320d(MIMAT0006764)	54
hsa-miR-92a-1-5p(MIMAT0004507)	54
hsa-miR-628-3p(MIMAT0003297)	54
hsa-miR-4485(MIMAT0019019)	52
hsa-miR-15b-3p(MIMAT0004586)	51
hsa-miR-32-5p(MIMAT0000090)	50
hsa-miR-744-5p(MIMAT0004945)	49
hsa-miR-10b-5p(MIMAT0000254)	49
hsa-miR-331-3p(MIMAT0000760)	48
hsa-miR-19a-3p(MIMAT0000073)	48
hsa-miR-374b-3p(MIMAT0004956)	47
hsa-miR-659-5p(MIMAT0022710)	47
hsa-miR-548f-3p(MIMAT0005895)	47
hsa-miR-4677-3p(MIMAT0019761)	45
hsa-miR-550a-3-5p(MIMAT0020925)	45
hsa-miR-200b-3p(MIMAT0000318)	45
hsa-miR-183-5p(MIMAT0000261)	44
hsa-miR-26b-3p(MIMAT0004500)	42
hsa-miR-548av-5p(MIMAT0022303)	41
hsa-miR-548k(MIMAT0005882)	41
hsa-let-7i-3p(MIMAT0004585)	41
hsa-miR-193b-5p(MIMAT0004767)	39
hsa-miR-5100(MIMAT0022259)	39
hsa-miR-548z(MIMAT0018446)	38
hsa-miR-3912-3p(MIMAT0018186)	38
hsa-miR-548h-3p(MIMAT0022723)	38
hsa-miR-548av-3p(MIMAT0022304)	37
hsa-miR-203a(MIMAT0000264)	36
hsa-miR-324-5p(MIMAT0000761)	36
hsa-miR-96-5p(MIMAT0000095)	36
hsa-miR-1292-5p(MIMAT0005943)	36
hsa-miR-5690(MIMAT0022482)	35
hsa-miR-532-3p(MIMAT0004780)	35
hsa-miR-548e-3p(MIMAT0005874)	35
hsa-miR-3202(MIMAT0015089)	35
hsa-miR-424-5p(MIMAT0001341)	34
hsa-miR-30d-3p(MIMAT0004551)	34
hsa-miR-4781-5p(MIMAT0019942)	34
hsa-miR-128-1-5p(MIMAT0026477)	33
hsa-miR-550a-5p(MIMAT0004800)	32
hsa-miR-3928-3p(MIMAT0018205)	32
hsa-miR-548o-3p(MIMAT0005919)	30
hsa-miR-30c-1-3p(MIMAT0004674)	30
hsa-miR-181c-3p(MIMAT0004559)	30
hsa-miR-625-5p(MIMAT0003294)	29
hsa-miR-331-5p(MIMAT0004700)	29
hsa-miR-99b-3p(MIMAT0004678)	29
hsa-miR-26a-2-3p(MIMAT0004681)	28
hsa-miR-153-3p(MIMAT0000439)	28
hsa-miR-18a-5p(MIMAT0000072)	28
hsa-miR-92b-3p(MIMAT0003218)	27
hsa-miR-500b-3p(MIMAT0027032)	27
hsa-miR-20a-3p(MIMAT0004493)	27
hsa-miR-195-5p(MIMAT0000461)	26
hsa-miR-2355-5p(MIMAT0016895)	26
hsa-miR-190b(MIMAT0004929)	26
hsa-miR-340-5p(MIMAT0004692)	25
hsa-miR-874-5p(MIMAT0026718)	25
hsa-miR-29a-5p(MIMAT0004503)	25
hsa-miR-421(MIMAT0003339)	24
hsa-miR-210-3p(MIMAT0000267)	24
hsa-miR-132-3p(MIMAT0000426)	23
hsa-miR-130b-3p(MIMAT0000691)	23
hsa-miR-582-5p(MIMAT0003247)	23
hsa-let-7g-3p(MIMAT0004584)	20
hsa-miR-582-3p(MIMAT0004797)	20
hsa-let-7b-3p(MIMAT0004482)	19
hsa-miR-32-3p(MIMAT0004505)	19
hsa-miR-506-3p(MIMAT0002878)	19
hsa-miR-223-5p(MIMAT0004570)	18
hsa-miR-652-5p(MIMAT0022709)	18
hsa-miR-378d(MIMAT0018926)	18
hsa-miR-93-5p(MIMAT0000093)	17
hsa-let-7f-2-3p(MIMAT0004487)	17
hsa-miR-4473(MIMAT0019000)	17
hsa-miR-942-5p(MIMAT0004985)	17
hsa-miR-4791(MIMAT0019963)	17
hsa-miR-182-5p(MIMAT0000259)	17
hsa-miR-7704(MIMAT0030019)	16
hsa-miR-548i(MIMAT0005935)	16
hsa-miR-338-3p(MIMAT0000763)	16
hsa-miR-4484(MIMAT0019018)	16
hsa-miR-4443(MIMAT0018961)	14
hsa-miR-4500(MIMAT0019036)	14
hsa-miR-5000-3p(MIMAT0021020)	14
hsa-miR-378a-5p(MIMAT0000731)	14
hsa-miR-125a-3p(MIMAT0004602)	14
hsa-miR-3667-3p(MIMAT0018090)	14
hsa-miR-362-3p(MIMAT0004683)	14
hsa-miR-193a-5p(MIMAT0004614)	14
hsa-miR-345-5p(MIMAT0000772)	14
hsa-miR-589-3p(MIMAT0003256)	13
hsa-miR-130b-5p(MIMAT0004680)	13
hsa-miR-132-5p(MIMAT0004594)	13
hsa-miR-124-3p(MIMAT0000422)	12
hsa-miR-550a-3p(MIMAT0003257)	12
hsa-miR-296-5p(MIMAT0000690)	12
hsa-miR-330-5p(MIMAT0004693)	12
hsa-miR-3688-3p(MIMAT0018116)	12
hsa-miR-7641(MIMAT0029782)	12
hsa-miR-3607-3p(MIMAT0017985)	12
hsa-miR-3158-3p(MIMAT0015032)	12
hsa-miR-3611(MIMAT0017988)	12
hsa-miR-378a-3p(MIMAT0000732)	11
hsa-miR-4521(MIMAT0019058)	11
hsa-miR-29b-2-5p(MIMAT0004515)	11
hsa-miR-10a-3p(MIMAT0004555)	11
hsa-miR-627-5p(MIMAT0003296)	11
hsa-miR-130a-3p(MIMAT0000425)	11
hsa-miR-106a-3p(MIMAT0004517)	11
hsa-miR-3180-3p(MIMAT0015058)	10
hsa-let-7f-1-3p(MIMAT0004486)	10
hsa-miR-1273h-3p(MIMAT0030416)	10
hsa-miR-374c-5p(MIMAT0018443)	10
hsa-miR-3180(MIMAT0018178)	10
hsa-miR-542-3p(MIMAT0003389)	10
hsa-miR-146b-3p(MIMAT0004766)	10
hsa-miR-23b-5p(MIMAT0004587)	10
hsa-miR-4536-5p(MIMAT0019078)	10
hsa-miR-3909(MIMAT0018183)	10
hsa-miR-624-5p(MIMAT0003293)	10
hsa-miR-4536-3p(MIMAT0020959)	10
hsa-miR-3074-3p(MIMAT0015027)	10
hsa-miR-20b-5p(MIMAT0001413)	10
hsa-miR-454-5p(MIMAT0003884)	10
hsa-miR-548t-3p(MIMAT0022730)	9
hsa-miR-222-5p(MIMAT0004569)	9
hsa-miR-6803-3p(MIMAT0027507)	9
hsa-miR-181b-3p(MIMAT0022692)	9
hsa-miR-301a-5p(MIMAT0022696)	9
hsa-miR-548aa(MIMAT0018447)	9
hsa-miR-4448(MIMAT0018967)	9
hsa-miR-548ay-3p(MIMAT0025453)	9
hsa-miR-101-5p(MIMAT0004513)	9
hsa-miR-769-3p(MIMAT0003887)	9
hsa-miR-33a-3p(MIMAT0004506)	9
hsa-miR-548ap-3p(MIMAT0021038)	9
hsa-miR-548ar-5p(MIMAT0022265)	8
hsa-miR-378c(MIMAT0016847)	8
hsa-miR-505-5p(MIMAT0004776)	8
hsa-miR-93-3p(MIMAT0004509)	8
hsa-miR-760(MIMAT0004957)	8
hsa-miR-642a-5p(MIMAT0003312)	8
hsa-miR-455-3p(MIMAT0004784)	8
hsa-miR-577(MIMAT0003242)	7
hsa-miR-484(MIMAT0002174)	7
hsa-miR-30b-3p(MIMAT0004589)	7
hsa-miR-138-5p(MIMAT0000430)	7
hsa-miR-33a-5p(MIMAT0000091)	7
hsa-miR-499a-5p(MIMAT0002870)	7
hsa-miR-548ak(MIMAT0019013)	7
hsa-miR-296-3p(MIMAT0004679)	7
hsa-miR-186-3p(MIMAT0004612)	7
hsa-miR-1468-5p(MIMAT0006789)	7
hsa-miR-24-1-5p(MIMAT0000079)	6
hsa-miR-548x-5p(MIMAT0022733)	6
hsa-miR-107(MIMAT0000104)	6
hsa-miR-4661-5p(MIMAT0019729)	6
hsa-miR-7976(MIMAT0031179)	6
hsa-miR-744-3p(MIMAT0004946)	6
hsa-miR-873-5p(MIMAT0004953)	6
hsa-miR-629-3p(MIMAT0003298)	6
hsa-miR-548b-3p(MIMAT0003254)	6
hsa-miR-503-5p(MIMAT0002874)	6
hsa-miR-3130-5p(MIMAT0014995)	6
hsa-miR-34a-5p(MIMAT0000255)	6
hsa-miR-548g-5p(MIMAT0022722)	6
hsa-miR-508-3p(MIMAT0002880)	6
hsa-miR-548aj-5p(MIMAT0022739)	6
hsa-miR-29b-1-5p(MIMAT0004514)	6
hsa-miR-5701(MIMAT0022494)	6
hsa-miR-548aq-3p(MIMAT0022264)	6
hsa-miR-619-5p(MIMAT0026622)	6
hsa-miR-3140-3p(MIMAT0015008)	6
hsa-miR-212-3p(MIMAT0000269)	5
hsa-miR-579-3p(MIMAT0003244)	5
hsa-miR-548h-5p(MIMAT0005928)	5
hsa-miR-145-5p(MIMAT0000437)	5
hsa-miR-212-5p(MIMAT0022695)	5
hsa-miR-33b-5p(MIMAT0003301)	5
hsa-miR-145-3p(MIMAT0004601)	5
hsa-miR-4659a-3p(MIMAT0019727)	5
hsa-miR-499a-3p(MIMAT0004772)	5
hsa-miR-5585-3p(MIMAT0022286)	5
hsa-miR-491-3p(MIMAT0004765)	5
hsa-miR-642a-3p(MIMAT0020924)	5
hsa-miR-27b-5p(MIMAT0004588)	5
hsa-miR-339-5p(MIMAT0000764)	5
hsa-miR-4518(MIMAT0019055)	5
hsa-miR-3944-5p(MIMAT0019231)	5
hsa-miR-548v(MIMAT0015020)	4
hsa-miR-3913-3p(MIMAT0019225)	4
hsa-miR-326(MIMAT0000756)	4
hsa-miR-1254(MIMAT0005905)	4
hsa-miR-1289(MIMAT0005879)	4
hsa-miR-548al(MIMAT0019024)	4
hsa-miR-3613-3p(MIMAT0017991)	4
hsa-miR-491-5p(MIMAT0002807)	4
hsa-miR-6866-5p(MIMAT0027632)	4
hsa-miR-4511(MIMAT0019048)	4
hsa-miR-197-5p(MIMAT0022691)	4
hsa-miR-1285-3p(MIMAT0005876)	4
hsa-miR-548au-5p(MIMAT0022291)	4
hsa-miR-942-3p(MIMAT0026734)	4
hsa-miR-628-5p(MIMAT0004809)	4
hsa-miR-584-5p(MIMAT0003249)	4
hsa-miR-33b-3p(MIMAT0004811)	4
hsa-miR-548ah-3p(MIMAT0020957)	4
hsa-miR-3157-5p(MIMAT0015031)	4
hsa-miR-6513-5p(MIMAT0025482)	4
hsa-miR-6871-5p(MIMAT0027642)	4
hsa-miR-548e-5p(MIMAT0026736)	4
hsa-miR-502-5p(MIMAT0002873)	4
hsa-miR-4639-5p(MIMAT0019697)	4
hsa-miR-324-3p(MIMAT0000762)	4
hsa-miR-548o-5p(MIMAT0022738)	3
hsa-miR-641(MIMAT0003311)	3
hsa-miR-6842-3p(MIMAT0027587)	3
hsa-miR-4497(MIMAT0019032)	3
hsa-miR-548ac(MIMAT0018938)	3
hsa-miR-149-5p(MIMAT0000450)	3
hsa-miR-548am-3p(MIMAT0019076)	3
hsa-miR-194-3p(MIMAT0004671)	3
hsa-miR-664a-3p(MIMAT0005949)	3
hsa-miR-509-3-5p(MIMAT0004975)	3
hsa-miR-409-5p(MIMAT0001638)	3
hsa-miR-597-5p(MIMAT0003265)	3
hsa-miR-4705(MIMAT0019805)	3
hsa-miR-660-3p(MIMAT0022711)	3
hsa-miR-548w(MIMAT0015060)	3
hsa-miR-551b-5p(MIMAT0004794)	3
hsa-miR-3916(MIMAT0018190)	3
hsa-miR-548q(MIMAT0011163)	3
hsa-miR-501-5p(MIMAT0002872)	3
hsa-miR-574-5p(MIMAT0004795)	3
hsa-miR-548c-5p(MIMAT0004806)	3
hsa-miR-676-3p(MIMAT0018204)	3
hsa-miR-5581-3p(MIMAT0022276)	3
hsa-miR-1304-3p(MIMAT0022720)	3
hsa-miR-363-5p(MIMAT0003385)	3
hsa-miR-455-5p(MIMAT0003150)	3
hsa-miR-5696(MIMAT0022489)	3
hsa-miR-4488(MIMAT0019022)	3
hsa-miR-2110(MIMAT0010133)	3
hsa-miR-338-5p(MIMAT0004701)	3
hsa-miR-199a-3p(MIMAT0000232)	3
hsa-miR-1249(MIMAT0005901)	3
hsa-miR-4516(MIMAT0019053)	3
hsa-miR-3136-3p(MIMAT0019203)	3
hsa-miR-199b-3p(MIMAT0004563)	3
hsa-miR-548s(MIMAT0014987)	3
hsa-miR-6724-5p(MIMAT0025856)	3
hsa-miR-766-5p(MIMAT0022714)	3
hsa-miR-16-1-3p(MIMAT0004489)	3
hsa-miR-5680(MIMAT0022468)	3
hsa-miR-548am-5p(MIMAT0022740)	3
hsa-miR-548aw(MIMAT0022471)	2
hsa-miR-944(MIMAT0004987)	2
hsa-miR-19b-1-5p(MIMAT0004491)	2
hsa-miR-574-3p(MIMAT0003239)	2
hsa-miR-3065-5p(MIMAT0015066)	2
hsa-miR-4494(MIMAT0019029)	2
hsa-miR-6840-5p(MIMAT0027582)	2
hsa-miR-3679-5p(MIMAT0018104)	2
hsa-miR-1273h-5p(MIMAT0030415)	2
hsa-miR-105-5p(MIMAT0000102)	2
hsa-miR-548ar-3p(MIMAT0022266)	2
hsa-miR-1291(MIMAT0005881)	2
hsa-miR-3680-3p(MIMAT0018107)	2
hsa-miR-3127-5p(MIMAT0014990)	2
hsa-miR-4662a-5p(MIMAT0019731)	2
hsa-miR-4715-5p(MIMAT0019824)	2
hsa-miR-4446-3p(MIMAT0018965)	2
hsa-miR-144-3p(MIMAT0000436)	2
hsa-miR-4638-3p(MIMAT0019696)	2
hsa-miR-6751-5p(MIMAT0027402)	2
hsa-miR-3194-3p(MIMAT0019218)	2
hsa-miR-1306-3p(MIMAT0005950)	2
hsa-miR-548at-3p(MIMAT0022278)	2
hsa-miR-627-3p(MIMAT0026623)	2
hsa-miR-1273c(MIMAT0015017)	2
hsa-miR-22-5p(MIMAT0004495)	2
hsa-miR-193a-3p(MIMAT0000459)	2
hsa-miR-3143(MIMAT0015012)	2
hsa-miR-3681-5p(MIMAT0018108)	2
hsa-miR-26a-1-3p(MIMAT0004499)	2
hsa-miR-200b-5p(MIMAT0004571)	2
hsa-miR-548p(MIMAT0005934)	2
hsa-miR-3064-3p(MIMAT0019865)	2
hsa-miR-4635(MIMAT0019692)	2
hsa-miR-5006-3p(MIMAT0021034)	2
hsa-miR-3913-5p(MIMAT0018187)	2
hsa-miR-3199(MIMAT0015084)	2
hsa-miR-4632-3p(MIMAT0019688)	2
hsa-miR-196a-5p(MIMAT0000226)	2
hsa-miR-1972(MIMAT0009447)	2
hsa-miR-6871-3p(MIMAT0027643)	2
hsa-miR-3173-5p(MIMAT0019214)	2
hsa-miR-133a-3p(MIMAT0000427)	2
hsa-miR-6513-3p(MIMAT0025483)	2
hsa-miR-409-3p(MIMAT0001639)	2
hsa-miR-1827(MIMAT0006767)	2
hsa-miR-5010-3p(MIMAT0021044)	2
hsa-miR-3690(MIMAT0018119)	2
hsa-miR-1273e(MIMAT0018079)	2
hsa-miR-550b-2-5p(MIMAT0022737)	2
hsa-miR-4729(MIMAT0019851)	2
hsa-miR-382-3p(MIMAT0022697)	2
hsa-miR-3960(MIMAT0019337)	2
hsa-miR-4685-3p(MIMAT0019772)	2
hsa-miR-153-5p(MIMAT0026480)	2
hsa-miR-4738-3p(MIMAT0019867)	2
hsa-miR-4787-5p(MIMAT0019956)	2
hsa-miR-616-3p(MIMAT0004805)	2
hsa-miR-31-3p(MIMAT0004504)	2
hsa-miR-6511b-3p(MIMAT0025848)	2
hsa-miR-548j-5p(MIMAT0005875)	2
hsa-miR-7975(MIMAT0031178)	2
hsa-miR-8061(MIMAT0030988)	2
hsa-miR-1246(MIMAT0005898)	2
hsa-miR-3116(MIMAT0014978)	2
hsa-miR-3138(MIMAT0015006)	2
hsa-miR-4636(MIMAT0019693)	2
hsa-miR-5091(MIMAT0021083)	2
hsa-miR-139-5p(MIMAT0000250)	2
hsa-miR-5096(MIMAT0020603)	2
hsa-miR-6779-5p(MIMAT0027458)	2
hsa-miR-4645-3p(MIMAT0019706)	2
hsa-miR-4795-3p(MIMAT0019969)	2
hsa-miR-1268a(MIMAT0005922)	2
hsa-miR-6852-5p(MIMAT0027604)	2
hsa-miR-190a-5p(MIMAT0000458)	2
hsa-miR-548ay-5p(MIMAT0025452)	2
hsa-miR-4772-5p(MIMAT0019926)	2
hsa-miR-192-3p(MIMAT0004543)	2
hsa-miR-548ap-5p(MIMAT0021037)	2
hsa-miR-548d-5p(MIMAT0004812)	2
hsa-miR-18a-3p(MIMAT0002891)	2
hsa-miR-450a-1-3p(MIMAT0022700)	2
hsa-miR-4677-5p(MIMAT0019760)	2
hsa-miR-6741-3p(MIMAT0027384)	2
hsa-miR-643(MIMAT0003313)	2
hsa-miR-1296-5p(MIMAT0005794)	2
hsa-miR-3941(MIMAT0018357)	2
hsa-miR-4478(MIMAT0019006)	1
hsa-miR-4451(MIMAT0018973)	1
hsa-miR-219b-3p(MIMAT0019748)	1
hsa-miR-4422(MIMAT0018935)	1
hsa-miR-4317(MIMAT0016872)	1
hsa-miR-6854-5p(MIMAT0027608)	1
hsa-miR-7851-3p(MIMAT0030426)	1
hsa-miR-6882-5p(MIMAT0027664)	1
hsa-miR-4765(MIMAT0019916)	1
hsa-miR-4676-3p(MIMAT0019759)	1
hsa-miR-6883-5p(MIMAT0027666)	1
hsa-miR-188-3p(MIMAT0004613)	1
hsa-miR-3195(MIMAT0015079)	1
hsa-miR-548l(MIMAT0005889)	1
hsa-miR-4645-5p(MIMAT0019705)	1
hsa-miR-4786-5p(MIMAT0019954)	1
hsa-miR-98-3p(MIMAT0022842)	1
hsa-miR-6855-3p(MIMAT0027611)	1
hsa-miR-3917(MIMAT0018191)	1
hsa-miR-6853-3p(MIMAT0027607)	1
hsa-miR-873-3p(MIMAT0022717)	1
hsa-miR-494-3p(MIMAT0002816)	1
hsa-miR-301b(MIMAT0004958)	1
hsa-miR-1306-5p(MIMAT0022726)	1
hsa-miR-4797-3p(MIMAT0019973)	1
hsa-miR-4459(MIMAT0018981)	1
hsa-miR-4766-3p(MIMAT0019918)	1
hsa-miR-146a-3p(MIMAT0004608)	1
hsa-miR-3691-5p(MIMAT0018120)	1
hsa-miR-548f-5p(MIMAT0026739)	1
hsa-miR-3065-3p(MIMAT0015378)	1
hsa-miR-5004-3p(MIMAT0021028)	1
hsa-miR-5089-5p(MIMAT0021081)	1
hsa-miR-933(MIMAT0004976)	1
hsa-miR-138-1-3p(MIMAT0004607)	1
hsa-miR-6731-3p(MIMAT0027364)	1
hsa-miR-18b-5p(MIMAT0001412)	1
hsa-miR-381-3p(MIMAT0000736)	1
hsa-miR-188-5p(MIMAT0000457)	1
hsa-miR-370-3p(MIMAT0000722)	1
hsa-miR-940(MIMAT0004983)	1
hsa-miR-200a-3p(MIMAT0000682)	1
hsa-miR-411-5p(MIMAT0003329)	1
hsa-miR-125b-1-3p(MIMAT0004592)	1
hsa-miR-548g-3p(MIMAT0005912)	1
hsa-miR-5188(MIMAT0021119)	1
hsa-miR-579-5p(MIMAT0026616)	1
hsa-miR-6734-5p(MIMAT0027369)	1
hsa-miR-3157-3p(MIMAT0019210)	1
hsa-miR-5001-3p(MIMAT0021022)	1
hsa-miR-4723-5p(MIMAT0019838)	1
hsa-miR-4461(MIMAT0018983)	1
hsa-miR-4784(MIMAT0019948)	1
hsa-miR-4804-3p(MIMAT0019985)	1
hsa-miR-1284(MIMAT0005941)	1
hsa-miR-3140-5p(MIMAT0019204)	1
hsa-miR-1276(MIMAT0005930)	1
hsa-miR-4787-3p(MIMAT0019957)	1
hsa-miR-3133(MIMAT0014998)	1
hsa-miR-5194(MIMAT0021125)	1
hsa-miR-4693-3p(MIMAT0019785)	1
hsa-miR-184(MIMAT0000454)	1
hsa-miR-4508(MIMAT0019045)	1
hsa-miR-548n(MIMAT0005916)	1
hsa-miR-5695(MIMAT0022488)	1
hsa-miR-3942-5p(MIMAT0018358)	1
hsa-miR-5582-3p(MIMAT0022280)	1
hsa-miR-200a-5p(MIMAT0001620)	1
hsa-miR-103a-2-5p(MIMAT0009196)	1
hsa-miR-4742-5p(MIMAT0019872)	1
hsa-miR-1268b(MIMAT0018925)	1
hsa-miR-6801-3p(MIMAT0027503)	1
hsa-miR-6512-5p(MIMAT0025480)	1
hsa-miR-3615(MIMAT0017994)	1
hsa-miR-424-3p(MIMAT0004749)	1
hsa-miR-548aq-5p(MIMAT0022263)	1
hsa-miR-185-3p(MIMAT0004611)	1
hsa-miR-542-5p(MIMAT0003340)	1
hsa-miR-3678-3p(MIMAT0018103)	1
hsa-miR-219a-5p(MIMAT0000276)	1
hsa-miR-5193(MIMAT0021124)	1
hsa-miR-4742-3p(MIMAT0019873)	1
hsa-miR-7845-5p(MIMAT0030420)	1
hsa-miR-6806-3p(MIMAT0027513)	1
hsa-miR-4714-5p(MIMAT0019822)	1
hsa-miR-4717-3p(MIMAT0019830)	1
hsa-miR-548m(MIMAT0005917)	1
hsa-miR-205-5p(MIMAT0000266)	1
hsa-miR-5000-5p(MIMAT0021019)	1
hsa-miR-3162-5p(MIMAT0015036)	1
hsa-miR-4682(MIMAT0019767)	1
hsa-miR-7109-3p(MIMAT0028116)	1
hsa-miR-6837-3p(MIMAT0027577)	1
hsa-miR-570-3p(MIMAT0003235)	1
hsa-miR-6130(MIMAT0024614)	1
hsa-miR-144-5p(MIMAT0004600)	1
hsa-miR-379-5p(MIMAT0000733)	1
hsa-miR-556-5p(MIMAT0003220)	1
hsa-miR-6780a-5p(MIMAT0027460)	1
hsa-miR-375(MIMAT0000728)	1
hsa-miR-5698(MIMAT0022491)	1
hsa-miR-5010-5p(MIMAT0021043)	1
hsa-miR-4745-5p(MIMAT0019878)	1
hsa-miR-4706(MIMAT0019806)	1
hsa-miR-1297(MIMAT0005886)	1
hsa-miR-34b-3p(MIMAT0004676)	1
hsa-miR-219a-1-3p(MIMAT0004567)	1
hsa-miR-1273g-3p(MIMAT0022742)	1
hsa-miR-548an(MIMAT0019079)	1
hsa-miR-1273f(MIMAT0020601)	1
hsa-miR-3128(MIMAT0014991)	1
hsa-miR-642b-5p(MIMAT0022736)	1
ChrY:15405891..15405953:-. (novel predicted miRNA)	13
chr3:190292309..190292388:- (novel predicted miRNA)	673
chr14:22543666..22543729: (novel predicted miRNA)	39
chr6:167369305..167369374:- (novel predicted miRNA)	12
chr8:39075978..39076033:- (novel predicted miRNA)	15
chr5:86604004..86604069: (novel predicted miRNA)	11
chr5:51820190..51820242: (novel predicted miRNA)	52
chr19:41049428..41049497: (novel predicted miRNA)	13
chr15:28543913..28543998:- (novel predicted miRNA)	156
chr9:136008739..136008811:- (novel predicted miRNA)	2
chr1:178712693..178712746: (novel predicted miRNA)	10
chr5:131800081..131800132:- (novel predicted miRNA)	9
chr11:3122069..3122144:- (novel predicted miRNA)	2
chr1:167601066..167601120:- (novel predicted miRNA)	2
chr3:45159567..45159632: (novel predicted miRNA)	7
