# Supplementary material for: A multi-omic analysis of human naïve CD4+ T cells
Source: BMC Syst Biol. 2015 Nov 6;9:75. doi: 10.1186/s12918-015-0225-4 (PMC4636073; doi:10.1186/s12918-015-0225-4)
Supplement: Additional file 8: Table S4. — A list of proteins identified in naïve CD4+ T cells. (XLSX 634 kb) [file 12918_2015_225_MOESM8_ESM.xlsx]

## Sheet: S.T.4-Proteome
Mitchell et. al., Table S4
Naïve CD4 T cell proteome
Gene Symbol	Accession	Description		Σ# Peptides	Σ# PSMs	# AAs	iBAQ
HIST1H4A	4504301	histone H4	72.82	24	12911	103	0.0073198
HIST2H2AC	24638446	histone H2A type 2-C	82.95	22	8149	129	0.00382223
HIST1H2AD	10800130	histone H2A type 1-D	78.46	19	8096	130	0.00325509
HIST1H2AJ	10800144	histone cluster 1, H2aj	79.69	20	8122	128	0.00326049
HIST2H2AA3	4504251	histone H2A type 2-A	83.08	22	8150	130	0.00327741
HIST3H2A	15617199	histone H2A type 3	80	19	7907	130	0.00305764
HIST1H2BB	10800140	histone H2B type 1-B	83.33	28	15915	126	0.00164694
HIST1H2BO	16306566	histone H2B type 1-O	83.33	28	15933	126	0.00164326
HIST2H2BE	4504277	histone H2B type 2-E	83.33	28	15930	126	0.00164507
HIST3H2BB	28173554	histone H2B type 3-B	83.33	23	15232	126	0.00146798
HIST1H2BD	10800138	histone H2B type 1-D	83.33	28	16393	126	0.00178154
HIST1H2BK	18105048	histone H2B type 1-K	83.33	27	16371	126	0.00174216
HIST1H2BM	4504263	histone H2B type 1-M	83.33	28	16391	126	0.00178154
HIST1H2BN	4504261	histone H2B type 1-N	83.33	28	16392	126	0.00178496
HIST1H1D	4885377	histone H1.3	67.87	38	8827	221	0.000770486
H2AFZ	4504255	histone H2A.Z	56.25	9	5539	128	0.0011729
HIST1H1C	4885375	histone H1.2	57.28	32	8763	213	0.00088444
HIST1H1E	4885379	histone H1.4	70.32	36	8388	219	0.00104766
ACTB	4501885	actin, cytoplasmic 1	99.73	51	23954	375	0.00276925
ACTG1	4501887	actin, cytoplasmic 2	99.73	51	23782	375	0.00276922
TMSB4X	11056061	thymosin beta-4	90.91	10	842	44	0.0255775
TMSB10	10863895	thymosin beta-10	86.36	7	517	44	0.00675472
ACTA1	4501881	actin, alpha skeletal muscle	67.9	33	11667	377	0.00222402
ACTC1	4885049	actin, alpha cardiac muscle 1 proprotein	74.27	35	11670	377	0.00223364
HIST2H2AB	28195394	histone H2A type 2-B	71.54	15	4551	130	0.000839171
H2AFX	4504253	histone H2A.x	72.03	16	5840	143	0.000514067
HIST1H3A	4504281	histone H3.1	78.68	25	4136	136	0.0012909
HIST2H3A	53793688	histone H3.2	78.68	24	4126	136	0.00126755
H3F3B	4885385	histone H3.3	81.62	27	4222	136	0.00140706
PFN1	4826898	profilin-1	97.14	24	3623	140	0.00316274
SAA4	315075333	serum amyloid A-4 protein precursor	20	3	18	130	6.32243e-05
ACTBL2	63055057	beta-actin-like protein 2	46.28	22	5356	376	0.000352583
HIST1H1A	4885373	histone H1.1	47.44	18	3250	215	0.000407061
UBA52	77539055	ubiquitin-60S ribosomal protein L40 precursor	71.09	19	2920	128	0.00075687
GAPDH	7669492	glyceraldehyde-3-phosphate dehydrogenase isoform 1	93.73	38	7840	335	0.00152252
CFL1	5031635	cofilin-1	92.17	28	2461	166	0.000891288
MIF	4505185	macrophage migration inhibitory factor	47.83	7	656	115	0.000280459
HIST1H1B	4885381	histone H1.5	54.87	27	1941	226	0.000277677
PTMA	151101404	prothymosin alpha isoform 2	40	7	343	110	0.00843146
APOC3	4557323	apolipoprotein C-III precursor	58.59	6	668	99	0.000200093
LDHB	4557032	L-lactate dehydrogenase B chain	74.55	40	4825	334	0.000436566
YWHAZ	4507953	14-3-3 protein zeta/delta	84.08	36	3696	245	0.000309902
CALM3	58218968	calmodulin	61.07	14	567	149	0.00187118
MYL6	88999583	myosin light polypeptide 6 isoform 2	96.03	19	1326	151	0.00107402
POTEF	153791352	POTE ankyrin domain family member F	14.05	13	6999	1075	0.000605449
YWHAB	21328448	14-3-3 protein beta/alpha	83.33	31	2606	246	0.000307778
RAC2	4506381	ras-related C3 botulinum toxin substrate 2	68.23	15	1123	192	0.00076787
RAN	5453555	GTP-binding nuclear protein Ran	68.06	23	738	216	0.000215339
CORO1A	5902134	coronin-1A	65.94	47	5442	461	0.00054747
RPL29	4506629	60S ribosomal protein L29	15.09	3	127	159	2.51499e-05
TPI1	226529917	triosephosphate isomerase isoform 2	87.06	32	2990	286	0.00153564
ENO1	319996655	c-myc promoter-binding protein-1 isoform MBP-1	90.03	34	3781	341	0.000315401
LDHAL6A	47059044	L-lactate dehydrogenase A-like 6A	7.83	4	296	332	1.76778e-05
HBD	4504351	hemoglobin subunit delta	77.55	10	493	147	0.000103024
HNRNPA2B1	14043072	heterogeneous nuclear ribonucleoproteins A2/B1 isoform B1	78.47	44	5442	353	0.000979229
ARHGDIB	56676393	rho GDP-dissociation inhibitor 2	91.04	31	1745	201	0.000791136
RPLP2	4506671	60S acidic ribosomal protein P2	97.39	12	459	115	0.000418769
APOA1	4557321	apolipoprotein A-I preproprotein	75.66	31	2003	267	0.000146285
COTL1	21624607	coactosin-like protein	97.89	22	715	142	0.000207303
YWHAG	21464101	14-3-3 protein gamma	82.59	21	1861	247	0.000213364
YWHAQ	5803227	14-3-3 protein theta	84.9	32	1934	245	8.86262e-05
VIM	62414289	vimentin	96.35	81	10062	466	0.000663813
YWHAE	5803225	14-3-3 protein epsilon	79.61	29	1885	255	0.000260021
TMEM198	52353302	transmembrane protein 198	2.5	1	92	360	1.38739e-05
ENO1	4503571	alpha-enolase isoform 1	89.17	53	5221	434	0.000315401
POTEI	88953571	PREDICTED: POTE ankyrin domain family member I isoform 2	14.7	14	4961	1075	0.00124915
LDHA	207028494	L-lactate dehydrogenase A chain isoform 2	95.62	32	1380	274	0.000825194
YWHAH	4507951	14-3-3 protein eta	65.45	22	1529	246	0.000101371
LDHA	5031857	L-lactate dehydrogenase A chain isoform 1	95.48	41	2159	332	0.000825194
RAC1	9845511	ras-related C3 botulinum toxin substrate 1 isoform Rac1	51.04	14	551	192	0.000810436
RAC3	4826962	ras-related C3 botulinum toxin substrate 3	35.42	9	378	192	7.28272e-05
HNRNPD	51477708	heterogeneous nuclear ribonucleoprotein D0 isoform d	52.61	29	1789	287	0.000651761
HSPE1	4504523	10 kDa heat shock protein, mitochondrial	96.08	19	709	102	8.21907e-05
RPL22	4506613	60S ribosomal protein L22 proprotein	68.75	10	243	128	0.000506957
ANXA1	4502101	annexin A1	83.24	37	2819	346	0.000192417
HNRNPD	14110414	heterogeneous nuclear ribonucleoprotein D0 isoform c	55.56	31	1905	306	0.000651761
ARHGDIA	4757768	rho GDP-dissociation inhibitor 1 isoform a	94.61	24	687	204	0.000744616
RPS28	4506715	40S ribosomal protein S28	68.12	7	125	69	2.03748e-05
MAPK1IP1L	21389357	MAPK-interacting and spindle-stabilizing protein-like	6.94	1	26	245	3.01504e-05
ARPC4	5031595	actin-related protein 2/3 complex subunit 4 isoform a	86.9	17	683	168	0.000248834
RPS8	4506743	40S ribosomal protein S8	62.02	20	958	208	0.000177067
RPS25	4506707	40S ribosomal protein S25	50.4	9	494	125	7.74016e-05
POTEJ	113413200	PREDICTED: POTE ankyrin domain family member J	14.16	13	3719	1038	0.00015751
CSTB	4503117	cystatin-B	94.9	8	266	98	0.000360267
RPL39	4506647	60S ribosomal protein L39	19.61	1	23	51	1.2945e-05
SUB1	217330646	activated RNA polymerase II transcriptional coactivator p15	62.99	16	644	127	8.97072e-05
HMGB1	4504425	high mobility group protein B1	60.47	32	2363	215	0.00276926
MYL12A	5453740	myosin regulatory light chain 12A	80.7	14	828	171	6.97348e-05
ABRACL	24308273	costars family protein C6orf115	62.96	7	229	81	0.000117088
SUMO3	48928058	small ubiquitin-related modifier 3 precursor	28.16	4	192	103	2.23082e-05
TAGLN2	4507357	transgelin-2	81.41	21	1200	199	0.000525184
ERH	4758302	enhancer of rudimentary homolog	62.5	10	243	104	0.000156566
SUMO2	54792069	small ubiquitin-related modifier 2 isoform a precursor	42.11	6	221	95	7.19784e-05
MYL1	17986273	myosin light chain 1/3, skeletal muscle isoform isoform 1f	45.36	10	201	194	3.09489e-05
PRDX2	32189392	peroxiredoxin-2 isoform a	76.26	21	1166	198	0.00106991
RPS18	11968182	40S ribosomal protein S18	71.71	26	555	152	0.000182807
LCP1	167614506	plastin-2	93.94	66	9494	627	0.000361637
RPS26	15011936	40S ribosomal protein S26	44.35	5	155	115	0.000520787
H1FX	5174449	histone H1x	58.22	17	939	213	9.88417e-05
SET	170763498	protein SET isoform 2	46.93	16	504	277	0.000267627
RPLP1	4506669	60S acidic ribosomal protein P1 isoform 1	99.12	7	174	114	0.00323885
SH3BGRL3	13775198	SH3 domain-binding glutamic acid-rich-like protein 3	55.91	8	193	93	7.98301e-05
CAPZA1	5453597	F-actin-capping protein subunit alpha-1	88.46	27	1330	286	0.000141678
PSME1	5453990	proteasome activator complex subunit 1 isoform 1	83.13	31	1966	249	0.000192557
HBG1	28302131	hemoglobin subunit gamma-1	51.02	6	278	147	3.71165e-05
HBG2	6715607	hemoglobin subunit gamma-2	49.66	6	278	147	3.71371e-05
TALDO1	5803187	transaldolase	80.71	42	2540	337	0.000318344
PEBP1	4505621	phosphatidylethanolamine-binding protein 1 preproprotein	85.56	17	630	187	8.92131e-05
RPSA	59859885	40S ribosomal protein SA	66.1	23	1099	295	6.85261e-05
TUBB	29788785	tubulin beta chain	76.58	38	4788	444	0.000160794
EEF1A1	4503471	elongation factor 1-alpha 1	74.89	39	3908	462	0.00021625
TPM3	24119203	tropomyosin alpha-3 chain isoform 2	91.53	50	2174	248	0.00466681
HSPA8	5729877	heat shock cognate 71 kDa protein isoform 1	70.28	53	5134	646	0.000736075
MYL3	4557777	myosin light chain 3	32.31	7	178	195	1.79772e-05
PGK1	4505763	phosphoglycerate kinase 1	96.64	55	5481	417	0.000371663
TSPAN14	190194420	tetraspanin-14 isoform 1	13.7	4	41	270	3.43502e-05
MYL9	29568111	myosin regulatory light polypeptide 9 isoform a	44.77	9	499	172	7.37641e-05
TPM3	114155146	tropomyosin alpha-3 chain isoform 3	84.62	47	2001	247	0.00466681
COX7A2	262118227	cytochrome c oxidase subunit 7A2, mitochondrial precursor	20	2	91	115	1.65662e-06
TPM3	114155148	tropomyosin alpha-3 chain isoform 5	74.9	40	1811	247	0.00466681
RPL23A	17105394	60S ribosomal protein L23a	56.41	16	361	156	0.000166424
TUBB2A	4507729	tubulin beta-2A chain	66.74	32	3227	445	0.000108873
TUBB2B	29788768	tubulin beta-2B chain	67.64	33	3231	445	0.0001093
HSPA1L	124256496	heat shock 70 kDa protein 1-like	36.66	21	1520	641	2.21215e-05
EEF1A2	4503475	elongation factor 1-alpha 2	30.67	16	2058	463	7.91655e-05
CALML3	4885111	calmodulin-like protein 3	17.45	3	106	149	1.88696e-05
RPL38	4506645	60S ribosomal protein L38	61.43	8	218	70	0.000268584
ALDOA	4557305	fructose-bisphosphate aldolase A isoform 1	92.86	41	2416	364	0.000268651
DES	55749932	desmin	21.28	14	1053	470	0.000114146
HSPA2	13676857	heat shock-related 70 kDa protein 2	23.32	20	2124	639	0.000106237
S100A6	7657532	protein S100-A6	81.11	8	167	90	3.54896e-05
RPL7A	4506661	60S ribosomal protein L7a	68.05	29	953	266	0.000114233
RPS19	4506695	40S ribosomal protein S19	71.03	17	435	145	9.21824e-05
TUBB3	50592996	tubulin beta-3 chain isoform 1	36.67	20	2508	450	0.000123195
SNRPE	4507129	small nuclear ribonucleoprotein E	56.52	4	136	92	0.000874026
HNRNPK	14165435	heterogeneous nuclear ribonucleoprotein K isoform b	73.87	39	3254	463	0.000296836
NPM1	40353734	nucleophosmin isoform 2	86.42	24	1942	265	0.00117642
RPL12	4506597	60S ribosomal protein L12	70.91	11	495	165	6.19402e-05
APEX1	18375501	DNA-(apurinic or apyrimidinic site) lyase	83.33	30	1512	318	0.000134369
SNRPD3	4759160	small nuclear ribonucleoprotein Sm D3	61.9	10	286	126	3.38489e-05
HMGB2	194688133	high mobility group protein B2	62.68	29	1140	209	0.000451789
CNBP	187608750	cellular nucleic acid-binding protein isoform 6	65.88	11	148	170	0.000104074
CFL2	33946278	cofilin-2 isoform 1	54.82	12	682	166	0.000410837
NACA	163965364	nascent polypeptide-associated complex subunit alpha isoform b	39.07	10	494	215	0.000105696
FAU	4503659	ubiquitin-like protein fubi and ribosomal protein S30 precursor	8.27	2	63	133	1.3081e-05
CAP1	5453595	adenylyl cyclase-associated protein 1	95.16	56	3493	475	0.000324015
RPS20	4506697	40S ribosomal protein S20 isoform 2	50.42	11	239	119	0.000116304
PKM	33286418	pyruvate kinase isozymes M1/M2 isoform a	91.15	58	5162	531	0.000834188
PGAM1	4505753	phosphoglycerate mutase 1	85.43	24	1005	254	0.000106993
MDH1	5174539	malate dehydrogenase, cytoplasmic isoform 2	60.18	26	1322	334	0.000293021
TUBB4B	5174735	tubulin beta-4B chain	76.4	37	4005	445	0.000132906
CNBP	187608744	cellular nucleic acid-binding protein isoform 5	66.08	11	142	171	0.000104074
RPL31	4506633	60S ribosomal protein L31 isoform 1	57.6	12	214	125	0.00105885
SRSF2	47271443	serine/arginine-rich splicing factor 2	44.8	16	496	221	6.47931e-05
HNRNPC	117189975	heterogeneous nuclear ribonucleoproteins C1/C2 isoform a	84.97	39	3006	306	0.000233886
HNRNPC	117190174	heterogeneous nuclear ribonucleoproteins C1/C2 isoform b	84.3	40	3065	293	0.000233886
SRP9	4507217	signal recognition particle 9 kDa protein isoform 2	62.79	9	243	86	8.41159e-05
ACTR3	5031573	actin-related protein 3	71.77	34	1949	418	0.000173967
SRSF3	4506901	serine/arginine-rich splicing factor 3	51.83	13	655	164	0.000212393
C2orf51	22749357	protein TSC21	3.33	1	1	180	NA
UBE2N	4507793	ubiquitin-conjugating enzyme E2 N	61.18	13	614	152	0.000462501
RPL35A	16117791	60S ribosomal protein L35a	56.36	12	162	110	6.2681e-05
APOA2	4502149	apolipoprotein A-II preproprotein	39	4	139	100	2.13791e-05
HNRNPA1	4504445	heterogeneous nuclear ribonucleoprotein A1 isoform a	61.56	31	3028	320	0.000195019
APRT	4502171	adenine phosphoribosyltransferase isoform a	96.11	19	613	180	0.000722109
FGG	70906437	fibrinogen gamma chain isoform gamma-A precursor	69.34	26	904	437	0.000130634
TUBA1A	17986283	tubulin alpha-1A chain	76.5	35	3034	451	0.000145085
TUBA1C	14389309	tubulin alpha-1C chain	76.39	35	2798	449	0.000121042
CRIP1	4503047	cysteine-rich protein 1	67.53	5	74	77	4.33629e-05
HSPA5	16507237	78 kDa glucose-regulated protein precursor	62.08	52	2799	654	5.97181e-05
RAB4A	19923260	ras-related protein Rab-4A	16.06	3	125	218	4.83493e-07
ANP32A	5453880	acidic leucine-rich nuclear phosphoprotein 32 family member A	48.59	23	1002	249	0.000107134
ACTR2	5031571	actin-related protein 2 isoform b	66.24	30	1770	394	0.000163318
S100A4	4506765	protein S100-A4	64.36	12	351	101	0.000136316
UBE2D3	33149312	ubiquitin-conjugating enzyme E2 D3 isoform 1	46.94	6	84	147	2.22605e-05
HSP90AA1	154146191	heat shock protein HSP 90-alpha isoform 2	71.99	73	5514	732	0.000377707
RPL27A	4506625	60S ribosomal protein L27a	43.92	10	209	148	0.000243647
ATP5J2	85794908	ATP synthase subunit f, mitochondrial isoform 2d	79.59	5	108	49	0.000284543
RPS12	14277700	40S ribosomal protein S12	81.82	12	436	132	0.000219092
RPLP0	16933546	60S acidic ribosomal protein P0	74.76	26	1165	317	0.00018275
HNRNPA3	34740329	heterogeneous nuclear ribonucleoprotein A3	57.14	37	2696	378	0.00011487
ANP32B	5454088	acidic leucine-rich nuclear phosphoprotein 32 family member B	37.05	15	862	251	7.53361e-05
ARPC5	5031593	actin-related protein 2/3 complex subunit 5	79.47	15	652	151	0.000325602
RPS11	4506681	40S ribosomal protein S11	73.42	22	348	158	0.000179815
GMFG	4758440	glia maturation factor gamma	90.85	17	425	142	0.000257847
RPL18	4506607	60S ribosomal protein L18	45.74	9	392	188	0.000300944
ARL6IP5	5453704	PRA1 family protein 3	39.89	14	477	188	4.78386e-05
TUBB4A	21361322	tubulin beta-4A chain	73.42	31	3355	444	8.12096e-05
ANXA6	71773329	annexin A6 isoform 1	88.56	85	7734	673	0.000536376
HSP90AB1	20149594	heat shock protein HSP 90-beta	71.55	68	4575	724	0.000438137
TUBA4A	17921989	tubulin alpha-4A chain	77.68	37	3131	448	0.000122257
LMNB1	310689049	lamin-B1 isoform 2	72.87	40	2160	376	0.000276907
PKM	332164775	pyruvate kinase isozymes M1/M2 isoform c	76.53	58	4477	605	0.000834188
RPL7	15431301	60S ribosomal protein L7	68.95	29	1248	248	7.16825e-05
UBE2D2	4507775	ubiquitin-conjugating enzyme E2 D2 isoform 1	46.94	6	63	147	1.47995e-05
LMNB1	5031877	lamin-B1 isoform 1	81.23	80	4169	586	0.000276907
PLS3	288915539	plastin-3 isoform 2	16.25	9	2112	603	0.000140939
RPL30	4506631	60S ribosomal protein L30	83.48	13	393	115	6.34974e-05
SRP14	149999611	signal recognition particle 14 kDa protein	52.94	11	294	136	6.66278e-05
CDC42	4757952	cell division control protein 42 homolog isoform 1	67.54	14	511	191	7.07877e-05
MSN	4505257	moesin	82.32	83	5214	577	0.000599554
ATP5J2	51479132	ATP synthase subunit f, mitochondrial isoform 2c	81.82	5	108	55	0.000284543
RPL19	4506609	60S ribosomal protein L19	41.84	15	238	196	4.16255e-05
TSTD1	163965377	thiosulfate sulfurtransferase/rhodanese-like domain-containing protein 1 isoform 1	85.22	8	69	115	0.000104729
APOC1	4502157	apolipoprotein C-I precursor	32.53	3	48	83	3.82221e-05
ENO3	301897469	beta-enolase isoform 1	41.01	17	862	434	3.99037e-05
FGB	70906435	fibrinogen beta chain isoform 1 preproprotein	61.1	33	1058	491	0.000151985
RPS3	15718687	40S ribosomal protein S3	90.12	33	1500	243	0.00179345
TUBA8	9507215	tubulin alpha-8 chain isoform 1	43.88	18	1652	449	0.000130511
RPL11	15431290	60S ribosomal protein L11 isoform 1	45.51	13	332	178	0.000182579
LIMD2	13386490	LIM domain-containing protein 2	49.61	9	128	127	9.01769e-06
HSPA1B	167466173	heat shock 70 kDa protein 1A/1B	67.08	43	1831	641	4.81044e-05
PCBP1	222352151	poly(rC)-binding protein 1	77.81	21	1973	356	4.05764e-05
RPL11	315221152	60S ribosomal protein L11 isoform 2	43.5	12	315	177	0.000182579
RAB12	106507164	ras-related protein Rab-12	16.39	3	123	244	9.93797e-07
RPS6	17158044	40S ribosomal protein S6	48.59	22	489	249	9.78328e-05
SERPINA1	189163538	alpha-1-antitrypsin precursor	52.39	21	650	418	0.000182237
HSPA6	34419635	heat shock 70 kDa protein 6	18.66	12	1147	643	1.9732e-05
RPL27	4506623	60S ribosomal protein L27	59.56	12	226	136	0.000125676
MTPN	21956645	myotrophin	86.44	12	167	118	2.61734e-05
UBE2V1	73765546	ubiquitin-conjugating enzyme E2 variant 1 isoform d	88.44	16	398	147	0.00225032
HP	4826762	haptoglobin isoform 1 preproprotein	47.29	21	693	406	0.000365499
RAB37	255683308	ras-related protein Rab-37 isoform 5	12.37	2	121	186	1.0901e-06
NHP2L1	4826860	NHP2-like protein 1	57.81	11	400	128	0.000169679
EIF1B	5031711	eukaryotic translation initiation factor 1b	76.99	8	66	113	3.27708e-05
MDH2	21735621	malate dehydrogenase, mitochondrial precursor	73.37	28	2132	338	9.48954e-05
RAB39B	25188193	ras-related protein Rab-39B	47.89	11	154	213	2.81337e-06
SRSF8	15055543	serine/arginine-rich splicing factor 8	18.79	5	149	282	4.42516e-06
PRDX5	6912238	peroxiredoxin-5, mitochondrial isoform a precursor	60.28	14	485	214	0.000273679
ATP5B	32189394	ATP synthase subunit beta, mitochondrial precursor	79.02	37	4022	529	4.71066e-05
UBE2V2	4507797	ubiquitin-conjugating enzyme E2 variant 2	86.9	16	356	145	5.43434e-05
RPS15A	14165469	40S ribosomal protein S15a	84.62	17	510	130	0.000693095
CAPZA2	5453599	F-actin-capping protein subunit alpha-2	84.97	23	768	286	6.96189e-05
C1QBP	4502491	complement component 1 Q subcomponent-binding protein, mitochondrial precursor	44.68	9	472	282	1.0673e-05
RPL14	78000181	60S ribosomal protein L14	32.09	10	498	215	5.50374e-05
ANP32E	210147571	acidic leucine-rich nuclear phosphoprotein 32 family member E isoform 3	55	12	345	220	0.000156141
RAB30	21361418	ras-related protein Rab-30	13.3	3	127	203	5.43892e-07
SRSF1	5902076	serine/arginine-rich splicing factor 1 isoform 1	68.15	26	1446	248	9.66378e-05
NCL	55956788	nucleolin	44.65	42	3171	710	5.7114e-05
IGLL5	295986608	immunoglobulin lambda-like polypeptide 5 isoform 1	29.91	5	310	214	9.71695e-05
NAA38	7706425	N-alpha-acetyltransferase 38, NatC auxiliary subunit	98.96	7	148	96	0.000100391
PRPH	21264345	peripherin	11.06	9	742	470	2.84891e-05
HNRNPA0	5803036	heterogeneous nuclear ribonucleoprotein A0	57.38	20	1523	305	7.27158e-05
PRDX6	4758638	peroxiredoxin-6	86.16	29	890	224	6.68584e-05
HNRNPAB	55956921	heterogeneous nuclear ribonucleoprotein A/B isoform b	48.07	17	639	285	4.09387e-05
ANP32E	13569879	acidic leucine-rich nuclear phosphoprotein 32 family member E isoform 1	50.75	15	457	268	0.000156141
RPS14	5032051	40S ribosomal protein S14	43.05	11	318	151	0.000152953
H2AFY	4758496	core histone macro-H2A.1 isoform 2	55.26	26	1985	371	0.000145874
COX2	251831110	cytochrome c oxidase subunit II	30.84	7	378	227	NA
EZR	21614499	ezrin	72.18	67	2961	586	0.000178898
ATP5I	6005717	ATP synthase subunit e, mitochondrial	66.67	6	174	69	1.32097e-05
PRPS1	4506127	ribose-phosphate pyrophosphokinase 1 isoform 1	77.99	28	696	318	0.000104
RPS5	13904870	40S ribosomal protein S5	57.35	16	416	204	0.000156514
PRPS2	4506129	ribose-phosphate pyrophosphokinase 2 isoform 2	64.78	26	550	318	2.80534e-05
TPM3	114155140	tropomyosin alpha-3 chain isoform 1	61.4	32	1149	285	0.00466681
CAPZB	4826659	F-actin-capping protein subunit beta isoform 1	70.96	31	1039	272	0.000723543
AHSG	156523970	alpha-2-HS-glycoprotein preproprotein	41.69	13	269	367	5.81078e-05
LSM5	6912488	U6 snRNA-associated Sm-like protein LSm5 isoform a	58.24	4	28	91	0.000544739
TUBB8	42558279	tubulin beta-8 chain isoform 1	35.14	14	1675	444	4.34987e-05
RDX	4506467	radixin	31.56	32	2276	583	0.000536487
RPS21	4506699	40S ribosomal protein S21	78.31	9	194	83	3.34331e-05
UFM1	7705300	ubiquitin-fold modifier 1 precursor	68.24	5	78	85	0.000341089
GNB2L1	5174447	guanine nucleotide-binding protein subunit beta-2-like 1	84.23	26	1386	317	5.92681e-05
RHOG	46249393	rho-related GTP-binding protein RhoG precursor	78.01	16	363	191	6.82367e-05
EIF1	5032133	eukaryotic translation initiation factor 1	84.96	10	97	113	2.58017e-05
RPS16	4506691	40S ribosomal protein S16	59.59	13	337	146	3.37038e-05
HNRNPH1	5031753	heterogeneous nuclear ribonucleoprotein H	61.25	28	1329	449	9.45405e-05
ATP5A1	50345984	ATP synthase subunit alpha, mitochondrial isoform a precursor	69.26	51	2861	553	0.000212303
WDR1	9257257	WD repeat-containing protein 1 isoform 1	77.56	45	2999	606	0.000127475
GEMIN4	122939157	gem-associated protein 4	7.47	8	50	1058	9.45848e-06
HNRPDL	332801090	heterogeneous nuclear ribonucleoprotein D-like isoform b	54.27	26	1142	363	NA
HP1BP3	56676330	heterochromatin protein 1-binding protein 3	61.12	39	1759	553	6.82508e-05
RPL36	16117796	60S ribosomal protein L36	42.86	9	176	105	3.63104e-05
HNRNPF	4826760	heterogeneous nuclear ribonucleoprotein F	60.48	21	1150	415	3.04991e-05
TPM1	63252904	tropomyosin alpha-1 chain isoform 6	44.9	20	661	245	0.000599766
RPL4	16579885	60S ribosomal protein L4	60.66	36	1077	427	5.16867e-05
NDUFA4	4505357	NADH dehydrogenase [ubiquinone] 1 alpha subcomplex subunit 4	46.91	5	117	81	1.14103e-05
HSPD1	31542947	60 kDa heat shock protein, mitochondrial	82.72	56	3192	573	0.000123955
ALDOC	4885063	fructose-bisphosphate aldolase C	90.38	34	1228	364	6.9881e-05
ARPC3	5031597	actin-related protein 2/3 complex subunit 3	54.49	12	608	178	0.000189944
GSTP1	4504183	glutathione S-transferase P	70	15	553	210	2.17386e-05
RPS13	4506685	40S ribosomal protein S13	67.55	17	469	151	0.000413071
RAB1B	13569962	ras-related protein Rab-1B	96.52	21	575	201	7.1402e-05
TPM1	63252898	tropomyosin alpha-1 chain isoform 1	48.59	24	697	284	0.000599766
TPM1	63252906	tropomyosin alpha-1 chain isoform 7	46.13	22	682	284	0.000599766
S100A11	5032057	protein S100-A11	86.67	9	435	105	3.44184e-05
CDC42	16357472	cell division control protein 42 homolog isoform 2	56.54	11	305	191	7.07877e-05
RPS3A	4506723	40S ribosomal protein S3a	76.52	35	1143	264	0.000182902
GNAI2	4504041	guanine nucleotide-binding protein G(i) subunit alpha-2 isoform 1	78.31	32	1399	355	0.000120146
CNN2	4758018	calponin-2 isoform a	79.94	23	667	309	0.00042737
GIMAP4	8922873	GTPase IMAP family member 4	71.73	33	1422	329	8.94523e-05
PPIB	4758950	peptidyl-prolyl cis-trans isomerase B precursor	69.91	22	556	216	5.65451e-05
ARF1	4502201	ADP-ribosylation factor 1	71.82	17	645	181	0.000131998
FKBP1A	17149836	peptidyl-prolyl cis-trans isomerase FKBP1A isoform a	55.56	8	84	108	7.33186e-05
PPBP	4505981	platelet basic protein preproprotein	25	3	68	128	1.45177e-05
RAB35	5803135	ras-related protein Rab-35 isoform 1	54.23	13	355	201	1.52277e-05
ARPC1B	5031601	actin-related protein 2/3 complex subunit 1B	66.94	32	1210	372	0.000509
RAB8B	7706563	ras-related protein Rab-8B	71.5	18	500	207	1.70989e-05
XRCC6	4503841	X-ray repair cross-complementing protein 6	72.41	68	3740	609	0.000130642
RPL13	15431297	60S ribosomal protein L13 isoform 1	60.19	20	674	211	0.000208497
RPS24	14916501	40S ribosomal protein S24 isoform a	36.15	6	300	130	0.000153477
HNRNPU	14141161	heterogeneous nuclear ribonucleoprotein U isoform b	56.33	54	3326	806	0.000296218
RPL23	4506605	60S ribosomal protein L23	59.29	14	440	140	3.19372e-05
GNG2	54114974	guanine nucleotide-binding protein G(I)/G(S)/G(O) subunit gamma-2 precursor	78.87	6	54	71	0.000183259
CLIC1	14251209	chloride intracellular channel protein 1	87.97	22	557	241	0.000268522
API5	5729730	apoptosis inhibitor 5 isoform b	60.12	29	569	504	0.000200832
EIF5A	4503545	eukaryotic translation initiation factor 5A-1 isoform B	88.31	18	343	154	0.000337251
COX5B	17017988	cytochrome c oxidase subunit 5B, mitochondrial precursor	51.16	10	256	129	5.31111e-05
PSMA4	156713442	proteasome subunit alpha type-4 isoform 1	77.78	18	483	261	8.04136e-05
HDGF	4758516	hepatoma-derived growth factor isoform a	87.92	28	820	240	0.000104952
PARK7	31543380	protein DJ-1	93.12	26	760	189	0.000280048
PSMA7	4506189	proteasome subunit alpha type-7	64.11	16	520	248	3.90819e-05
PTPRCAP	5032005	protein tyrosine phosphatase receptor type C-associated protein precursor	47.09	8	305	206	2.88987e-05
RAB1A	4758988	ras-related protein Rab-1A isoform 1	86.83	17	479	205	2.19962e-05
RPS7	4506741	40S ribosomal protein S7	76.8	24	430	194	0.000188498
TUBB1	13562114	tubulin beta-1 chain	43.9	18	930	451	3.33179e-05
HNRNPU	74136883	heterogeneous nuclear ribonucleoprotein U isoform a	56.24	58	3485	825	0.000296218
RPL24	4506619	60S ribosomal protein L24	45.86	11	300	157	2.20828e-05
HPR	45580723	haptoglobin-related protein precursor	52.01	16	292	348	0.000154687
HSPE1-MOB4	321117267	HSPE1-MOB4 protein	74.33	19	504	261	2.81978e-05
GAPDHS	7657116	glyceraldehyde-3-phosphate dehydrogenase, testis-specific	12.5	6	438	408	6.28328e-05
C11orf31	25014109	selenoprotein H	63.93	16	290	122	8.9721e-05
SAMHD1	38016914	SAM domain and HD domain-containing protein 1	79.23	58	3713	626	8.81075e-05
KRT1	119395750	keratin, type II cytoskeletal 1	70.19	63	7090	644	0.000135941
SRSF5	86991438	serine/arginine-rich splicing factor 5	30.51	10	313	272	2.80121e-05
PTGES3	23308579	prostaglandin E synthase 3	56.88	10	225	160	5.55295e-05
PSME2	30410792	proteasome activator complex subunit 2	87.87	25	786	239	4.52493e-05
PLS1	223718246	plastin-1	10.02	6	952	629	4.34274e-05
RPS9	14141193	40S ribosomal protein S9	65.46	24	642	194	0.000180555
RPL35	6005860	60S ribosomal protein L35	37.4	9	127	123	0.000193255
USMG5	330340387	up-regulated during skeletal muscle growth protein 5	44.83	3	28	58	9.39957e-06
TKT	4507521	transketolase	73.19	46	2868	623	0.000141674
RHOA	10835049	transforming protein RhoA precursor	76.17	19	604	193	0.000191713
APOC2	32130518	apolipoprotein C-II precursor	49.5	4	74	101	1.6093e-05
PGK2	31543397	phosphoglycerate kinase 2	22.54	10	753	417	2.13952e-05
PSMA3	23110939	proteasome subunit alpha type-3 isoform 2	58.87	18	408	248	5.1409e-05
RAB8A	16933567	ras-related protein Rab-8A	62.32	16	462	207	1.1903e-05
SRSF7	306482694	serine/arginine-rich splicing factor 7 isoform 2	46.02	13	548	226	2.36898e-05
RPL26	4506621	60S ribosomal protein L26	61.38	20	395	145	0.000211779
RPL26L1	7705813	60S ribosomal protein L26-like 1	60.69	19	349	145	0.000170647
GNB1	11321585	guanine nucleotide-binding protein G(I)/G(S)/G(T) subunit beta-1	64.41	19	577	340	4.91265e-05
SNRPF	4507131	small nuclear ribonucleoprotein F	58.14	6	103	86	7.44602e-06
ATP5D	4502297	ATP synthase subunit delta, mitochondrial precursor	17.26	3	78	168	1.20335e-05
GNAI3	5729850	guanine nucleotide-binding protein G(k) subunit alpha	59.04	23	784	354	5.85521e-05
RPA3	4506587	replication protein A 14 kDa subunit	70.25	7	257	121	4.6085e-05
SEPT6	22035577	septin-6 isoform A	73.54	42	1465	427	0.000186505
GSTO1	4758484	glutathione S-transferase omega-1 isoform 1	67.63	23	587	241	6.16343e-05
PCBP2	193083108	poly(rC)-binding protein 2 isoform d	64.11	18	1206	365	0.000144021
RAP1A	4506413	ras-related protein Rap-1A	53.26	15	486	184	0.000124708
GMFB	4758442	glia maturation factor beta	77.46	9	175	142	3.4947e-05
RBX1	7657508	E3 ubiquitin-protein ligase RBX1	30.56	4	60	108	0.000135123
TTR	4507725	transthyretin precursor	57.14	7	42	147	6.81792e-06
MECP2	160707950	methyl-CpG-binding protein 2 isoform 2	63.25	34	1737	498	0.00021487
RAB11A	4758984	ras-related protein Rab-11A isoform 1	63.89	14	273	216	3.83923e-05
RAP1B	354459354	ras-related protein Rap-1b isoform 3	59.39	16	555	165	0.000190562
HMGA1	22208975	high mobility group protein HMG-I/HMG-Y isoform b	64.58	10	185	96	0.000231897
TPM4	4507651	tropomyosin alpha-4 chain isoform 2	87.5	45	992	248	0.000305892
RAB10	256222019	ras-related protein Rab-10	72	18	404	200	1.469e-05
LSM2	10863977	U6 snRNA-associated Sm-like protein LSm2	62.11	7	99	95	6.06733e-06
GNB2	20357529	guanine nucleotide-binding protein G(I)/G(S)/G(T) subunit beta-2	65.29	20	530	340	5.94588e-05
TIMM9	6912714	mitochondrial import inner membrane translocase subunit Tim9	77.53	6	55	89	2.68482e-05
FUS	283135173	RNA-binding protein FUS isoform 3	28.35	16	624	522	2.76593e-05
SLC25A6	156071462	ADP/ATP translocase 3	69.8	29	819	298	2.72538e-05
HMGA1	22208967	high mobility group protein HMG-I/HMG-Y isoform a	68.22	12	381	107	0.000231897
SARNP	32129199	SAP domain-containing ribonucleoprotein	75.71	17	453	210	4.89969e-05
PRH1	154800441	proline-rich protein HaeIII subfamily 1 precursor	26.51	1	20	166	NA
SNRPD2	4759158	small nuclear ribonucleoprotein Sm D2 isoform 1	84.75	17	419	118	7.21938e-05
ATP5O	4502303	ATP synthase subunit O, mitochondrial precursor	75.12	18	514	213	8.56359e-05
ATP6	251831112	ATP synthase F0 subunit 6	7.08	2	95	226	NA
ARPC2	23238211	actin-related protein 2/3 complex subunit 2	84.67	42	1239	300	0.000143322
SLC25A5	156071459	ADP/ATP translocase 2	65.44	29	960	298	2.80329e-05
LSM3	7657315	U6 snRNA-associated Sm-like protein LSm3	48.04	5	100	102	7.56944e-05
RAB6A	19923231	ras-related protein Rab-6A isoform a	61.54	15	234	208	2.60441e-05
H2AFY2	8923920	core histone macro-H2A.2	9.14	3	299	372	4.08927e-06
SLC9A3R1	4759140	Na(+)/H(+) exchange regulatory cofactor NHE-RF1	79.89	32	637	358	1.56073e-05
TNNC2	4507617	troponin C, skeletal muscle	9.38	2	79	160	9.02788e-06
TMPO	73760405	thymopoietin isoform beta	68.28	32	1708	454	0.000161229
ATP6V1G1	4757818	V-type proton ATPase subunit G 1	44.92	6	65	118	0.000112295
RAB11B	190358517	ras-related protein Rab-11B	77.98	16	330	218	1.73461e-05
RPS2	15055539	40S ribosomal protein S2	76.79	26	836	293	5.80684e-05
RPL17	4506617	60S ribosomal protein L17 isoform a	69.02	18	324	184	0.000231781
RAB14	19923483	ras-related protein Rab-14	92.56	21	364	215	2.37619e-05
TBCA	4759212	tubulin-specific chaperone A	71.3	13	184	108	6.28675e-05
PABPN1	4758876	polyadenylate-binding protein 2	63.07	13	159	306	1.05902e-05
GRB2	4504111	growth factor receptor-bound protein 2 isoform 1	90.32	21	282	217	6.2689e-05
EEF1D	25453472	elongation factor 1-delta isoform 2	78.65	26	640	281	0.000432872
RPL15	15431293	60S ribosomal protein L15 isoform 1	46.08	11	289	204	4.84414e-05
RPL5	14591909	60S ribosomal protein L5	61.28	30	909	297	0.000106831
EEF1D	194239729	elongation factor 1-delta isoform 4	80.93	25	605	257	0.000432872
XRCC5	10863945	X-ray repair cross-complementing protein 5	86.07	68	4071	732	0.000123687
RANBP1	4506407	ran-specific GTPase-activating protein	61.69	10	164	201	2.70505e-05
PHB	4505773	prohibitin	92.28	26	811	272	2.60538e-05
DYNLL2	18087855	dynein light chain 2, cytoplasmic	65.17	9	181	89	3.99103e-05
CS	38327625	citrate synthase, mitochondrial precursor	53.65	23	800	466	4.20394e-05
NONO	34932414	non-POU domain-containing octamer-binding protein isoform 1	72.61	40	1772	471	0.000185185
RAB4B	82659107	ras-related protein Rab-4B	52.11	9	167	213	3.37319e-06
RPL28	13904866	60S ribosomal protein L28 isoform 2	59.85	16	168	137	0.000281034
LASP1	5453710	LIM and SH3 domain protein 1	75.86	27	757	261	0.000173776
RPL6	16753227	60S ribosomal protein L6	61.81	27	1011	288	0.000146465
PYHIN1	41282051	pyrin and HIN domain-containing protein 1 isoform beta 2	33.19	13	123	452	2.33545e-05
HNRNPL	52632383	heterogeneous nuclear ribonucleoprotein L isoform a	59.76	34	1673	589	0.000170541
PSMA6	23110944	proteasome subunit alpha type-6	56.5	19	587	246	8.78812e-05
PSMB9	4506205	proteasome subunit beta type-9 proprotein	63.47	11	294	219	3.18268e-05
ST13	19923193	hsc70-interacting protein	47.15	20	602	369	4.30631e-05
ENO2	5803011	gamma-enolase	81.34	29	1008	434	3.5523e-05
VDAC3	25188179	voltage-dependent anion-selective channel protein 3 isoform 1	67.14	17	581	283	2.89061e-05
SH3BGRL	4506925	SH3 domain-binding glutamic acid-rich-like protein	91.23	13	253	114	4.59497e-05
PRDX4	5453549	peroxiredoxin-4 precursor	48.34	11	254	271	7.0331e-05
ATP5H	5453559	ATP synthase subunit d, mitochondrial isoform a	80.12	15	303	161	0.000323529
SEPT7	148352331	septin-7 isoform 1	71.85	43	1407	437	0.000172331
SEPT7	148352329	septin-7 isoform 2	71.79	43	1383	436	0.000172331
PSMA5	23110942	proteasome subunit alpha type-5 isoform 1	72.2	16	467	241	0.000105588
KRT10	195972866	keratin, type I cytoskeletal 10	68.84	49	5456	584	0.000175805
SFPQ	4826998	splicing factor, proline- and glutamine-rich	57.71	41	1643	707	8.36678e-05
PRDX3	32483377	thioredoxin-dependent peroxide reductase, mitochondrial isoform b	47.48	11	334	238	4.03284e-05
SERPINB1	13489087	leukocyte elastase inhibitor	68.07	30	1117	379	9.2743e-05
RPS27	4506711	40S ribosomal protein S27	40.48	5	185	84	3.81614e-05
ADH5	71565154	alcohol dehydrogenase class-3	56.15	23	686	374	0.000107165
IMPA1	5031789	inositol monophosphatase 1 isoform 1	62.82	18	272	277	5.06832e-05
EIF4A1	4503529	eukaryotic initiation factor 4A-I isoform 1	67.24	31	919	406	4.08212e-05
EVL	7706687	ena/VASP-like protein	79.9	42	1348	418	6.93436e-05
EIF4A2	83700235	eukaryotic initiation factor 4A-II	71.74	32	969	407	4.02394e-05
FGA	4503689	fibrinogen alpha chain isoform alpha-E preproprotein	44.69	35	776	866	0.000171632
STATH	4507261	statherin isoform a precursor	54.84	2	12	62	0.000661346
RPS23	4506701	40S ribosomal protein S23	39.86	7	125	143	2.10974e-05
RPL8	15431306	60S ribosomal protein L8	59.14	23	386	257	0.000299645
GIMAP7	23397516	GTPase IMAP family member 7	63.67	25	365	300	2.67055e-05
RPS27L	7705706	40S ribosomal protein S27-like	40.48	5	173	84	2.09175e-05
H1F0	4885371	histone H1.0	30.93	7	221	194	1.88589e-05
COX6C	4758040	cytochrome c oxidase subunit 6C proprotein	52	9	117	75	3.83829e-05
TPM2	42476296	tropomyosin beta chain isoform 1	59.86	29	662	284	0.000180835
IL16	27262655	pro-interleukin-16 isoform 1	68.15	49	2546	631	7.06059e-05
RPL18A	11415026	60S ribosomal protein L18a	72.16	23	349	176	7.66122e-05
GLOD4	217330598	glyoxalase domain-containing protein 4	76.51	27	836	298	2.08721e-05
RPS15	4506687	40S ribosomal protein S15	66.21	8	206	145	0.000481177
ORM1	167857790	alpha-1-acid glycoprotein 1 precursor	33.33	6	93	201	9.04129e-06
PTBP1	14165466	polypyrimidine tract-binding protein 1 isoform c	81.54	31	1796	531	0.00015566
KRT77	194018511	keratin, type II cytoskeletal 1b	19.03	13	876	578	2.91568e-05
SERPINB9	4758906	serpin B9	83.78	31	1150	376	7.22715e-05
RPL13A	6912634	60S ribosomal protein L13a	61.08	24	389	203	0.0001714
NDUFA5	4826848	NADH dehydrogenase [ubiquinone] 1 alpha subcomplex subunit 5	69.83	9	142	116	4.72853e-05
ATP5L	51479156	ATP synthase subunit g, mitochondrial	47.57	5	175	103	1.6096e-05
U2AF1	5803207	splicing factor U2AF 35 kDa subunit isoform a	55.83	12	267	240	7.24414e-05
ILF2	24234747	interleukin enhancer-binding factor 2	76.67	26	961	390	0.00025278
RBM42	21359951	RNA-binding protein 42	29.17	10	47	480	2.40377e-05
LSP1	61742789	lymphocyte-specific protein 1 isoform 2	88.09	23	860	277	0.000187889
HINT1	4885413	histidine triad nucleotide-binding protein 1	86.51	12	144	126	6.00966e-05
SLC25A3	4505775	phosphate carrier protein, mitochondrial isoform b precursor	49.86	22	818	361	6.15478e-05
TPM2	47519616	tropomyosin beta chain isoform 2	52.46	27	644	284	0.000180835
GLO1	118402586	lactoylglutathione lyase	85.33	14	209	184	0.000358317
SEPT11	8922712	septin-11	53.15	28	882	429	9.11508e-05
TSN	4759270	translin	62.72	17	306	228	8.39027e-05
C17orf49	218563739	chromatin complexes subunit BAP18 isoform 3	60.14	8	107	138	3.00861e-05
PRSS1	4506145	trypsin-1 preproprotein	15.38	3	602	247	0.000131193
FKBP2	17149842	peptidyl-prolyl cis-trans isomerase FKBP2 precursor	69.01	9	74	142	8.2748e-06
AK2	7524346	adenylate kinase 2, mitochondrial isoform b	81.9	22	590	232	0.000313782
RPL10	223890243	60S ribosomal protein L10 isoform a	73.36	25	516	214	0.000173146
ANXA11	22165431	annexin A11	48.71	34	1128	505	4.2473e-05
HLA-A	24797067	HLA class I histocompatibility antigen, A-1 alpha chain precursor	59.18	22	521	365	9.12244e-05
RPL21	18104948	60S ribosomal protein L21	48.75	16	185	160	7.52922e-05
CYB5B	83921614	cytochrome b5 type B	62	6	76	150	1.96987e-05
GSTM1	23065544	glutathione S-transferase Mu 1 isoform 1	77.98	24	479	218	5.03051e-05
HPX	11321561	hemopexin precursor	42.64	15	597	462	1.84259e-05
HNRNPH3	14141159	heterogeneous nuclear ribonucleoprotein H3 isoform b	70.09	20	812	331	2.69913e-05
PSMB4	22538467	proteasome subunit beta type-4	57.95	11	395	264	0.000117752
KRT6B	119703753	keratin, type II cytoskeletal 6B	54.08	42	1946	564	4.58765e-05
RTTN	145046269	rotatin	0.94	2	34	2226	9.34728e-09
RAB3D	4759000	ras-related protein Rab-3D	38.81	9	166	219	5.35029e-06
ARF5	4502209	ADP-ribosylation factor 5	68.89	13	419	180	7.66473e-05
NHP2	8923444	H/ACA ribonucleoprotein complex subunit 2 isoform a	54.25	7	130	153	2.99509e-05
HLA-B	17986001	major histocompatibility complex, class I, B precursor	50.28	15	382	362	3.78458e-05
KRT2	47132620	keratin, type II cytoskeletal 2 epidermal	93.43	70	4633	639	5.87778e-05
SEPT9	164698498	septin-9 isoform b	86.01	51	1394	579	0.000380707
AKR1B1	4502049	aldose reductase	76.58	23	727	316	7.79788e-05
RPL9	67944630	60S ribosomal protein L9	82.81	16	274	192	0.000105297
COX5A	190885499	cytochrome c oxidase subunit 5A, mitochondrial precursor	61.33	10	213	150	4.1756e-05
LGALS1	4504981	galectin-1	71.85	9	130	135	2.14273e-05
EEF2	4503483	elongation factor 2	70.75	67	3240	858	9.48299e-05
ACTR1A	5031569	alpha-centractin	48.94	17	582	376	2.55686e-05
LSP1	10880979	lymphocyte-specific protein 1 isoform 1	90.27	30	1061	339	0.000187889
CBX3	20544151	chromobox protein homolog 3	66.67	13	383	183	2.26937e-05
ARF4	4502205	ADP-ribosylation factor 4	68.89	12	386	180	7.5802e-05
HSD17B10	4758504	3-hydroxyacyl-CoA dehydrogenase type-2 isoform 1	90.42	19	851	261	0.000118459
HNRNPH2	9624998	heterogeneous nuclear ribonucleoprotein H2	55.68	25	793	449	8.54041e-05
PCBP3	194306631	poly(rC)-binding protein 3 isoform 1	24.53	9	635	371	3.04084e-05
PA2G4	124494254	proliferation-associated protein 2G4	71.57	30	729	394	0.000179588
RPS4X	4506725	40S ribosomal protein S4, X isoform X isoform	80.99	36	1161	263	4.62376e-05
RBM8A	4826972	RNA-binding protein 8A	63.79	10	191	174	6.17507e-05
HNRNPM	14141152	heterogeneous nuclear ribonucleoprotein M isoform a	87.81	67	3536	730	0.000112913
RAB13	4506363	ras-related protein Rab-13	18.23	4	152	203	4.74641e-06
NEFL	105990539	neurofilament light polypeptide	14.73	9	315	543	0.000992993
RPS29	4506717	40S ribosomal protein S29 isoform 1	42.86	3	62	56	4.03817e-05
SLC25A11	21361114	mitochondrial 2-oxoglutarate/malate carrier protein isoform 1	75.48	22	587	314	3.70288e-05
PSMA1	4506179	proteasome subunit alpha type-1 isoform 2	71.1	21	481	263	0.000112966
RAB43	50234889	ras-related protein Rab-43 isoform a	47.17	10	175	212	1.40066e-06
FBL	12056465	rRNA 2'-O-methyltransferase fibrillarin	71.03	26	877	321	0.000138036
NUTF2	5031985	nuclear transport factor 2	61.42	6	208	127	9.1554e-05
CD47	4502673	leukocyte surface antigen CD47 isoform 1 precursor	13.62	5	163	323	6.98766e-06
EEF1B2	4503477	elongation factor 1-beta	76	17	351	225	3.83073e-05
STMN1	5031851	stathmin isoform a	48.32	10	126	149	6.08163e-05
ACTN1	4501891	alpha-actinin-1 isoform b	79.37	77	3352	892	0.000333592
RPL3	4506649	60S ribosomal protein L3 isoform a	54.34	31	824	403	6.76591e-05
GSTM4	4504179	glutathione S-transferase Mu 4 isoform 1	61.01	17	303	218	1.8518e-05
DDX39B	4758112	spliceosome RNA helicase DDX39B	77.1	36	1417	428	4.50711e-05
DBI	120433590	acyl-CoA-binding protein isoform 3	85.06	9	119	87	0.000366422
PSMB10	4506191	proteasome subunit beta type-10 precursor	56.04	11	210	273	2.95104e-05
CBR1	4502599	carbonyl reductase [NADPH] 1	83.39	21	866	277	1.78659e-05
GIMAP6	56119214	GTPase IMAP family member 6 isoform 1	12.67	4	63	292	6.44059e-05
PNP	157168362	purine nucleoside phosphorylase	87.89	27	860	289	1.67812e-05
NUDT21	5901926	cleavage and polyadenylation specificity factor subunit 5	58.15	17	364	227	1.7499e-05
SPCS3	11345462	signal peptidase complex subunit 3	26.67	5	102	180	4.87172e-06
RAB38	11641237	ras-related protein Rab-38	13.27	2	8	211	0.000359721
SRI	38679884	sorcin isoform B	72.13	13	280	183	8.25295e-05
MYH9	12667788	myosin-9	78.16	223	17783	1960	0.000145612
HNRNPR	5031755	heterogeneous nuclear ribonucleoprotein R isoform 2	49.45	34	2021	633	0.000254444
HNRNPR	156151394	heterogeneous nuclear ribonucleoprotein R isoform 1	49.37	33	1851	636	0.000254444
PF4	4505733	platelet factor 4 precursor	19.8	2	34	101	6.50096e-06
RAB7A	34147513	ras-related protein Rab-7a	83.57	21	438	207	7.34074e-05
TRAP1	155722983	heat shock protein 75 kDa, mitochondrial precursor	35.65	21	399	704	1.19536e-05
SLC25A4	55749577	ADP/ATP translocase 1	73.49	27	621	298	2.29159e-05
COX4I1	4502981	cytochrome c oxidase subunit 4 isoform 1, mitochondrial precursor	50.3	13	248	169	3.08598e-05
KRT5	119395754	keratin, type II cytoskeletal 5	53.39	45	1716	590	4.37056e-05
TRIM28	5032179	transcription intermediary factor 1-beta	67.9	38	1115	835	6.56572e-05
SEPT2	4758158	septin-2	81.72	28	690	361	3.49078e-05
GSTK1	7705704	glutathione S-transferase kappa 1 isoform a	77.88	16	585	226	0.000116344
KRT6A	5031839	keratin, type II cytoskeletal 6A	57.27	44	1732	564	4.21666e-05
SNRPB	4507125	small nuclear ribonucleoprotein-associated proteins B and B' isoform B	30.3	10	562	231	9.95205e-05
RHOC	28395033	rho-related GTP-binding protein RhoC precursor	53.89	11	287	193	7.35297e-05
NAP1L4	5174613	nucleosome assembly protein 1-like 4	53.07	20	654	375	2.91009e-05
LRCH4	30181233	leucine-rich repeat and calponin homology domain-containing protein 4	56.37	26	233	683	3.23066e-05
DEK	4503249	protein DEK isoform 1	52.8	27	848	375	3.89777e-05
IFI16	112789562	gamma-interferon-inducible protein 16 isoform 2	58.71	43	907	729	4.64581e-05
COPZ1	7706337	coatomer subunit zeta-1	40.11	8	94	177	0.000226376
TMA7	7705431	coiled-coil domain-containing protein 72	40.63	7	59	64	3.7815e-05
GDI2	6598323	rab GDP dissociation inhibitor beta isoform 1	84.49	47	1525	445	5.87567e-05
TCEB2	6005890	transcription elongation factor B polypeptide 2 isoform a	59.32	9	84	118	1.77862e-05
QTRTD1	378786666	queuine tRNA-ribosyltransferase subunit QTRTD1 isoform 4	22.26	5	13	292	0.0032251
CARD16	16751833	caspase recruitment domain-containing protein 16 isoform 2	18.56	2	53	97	6.04077e-06
GNA13	24111250	guanine nucleotide-binding protein subunit alpha-13	55.97	21	417	377	1.35613e-05
GLRX	4504025	glutaredoxin-1	50.94	5	86	106	0.00010237
RGS10	52694755	regulator of G-protein signaling 10 isoform a	75.69	17	406	181	9.75057e-05
FAM49B	377520143	protein FAM49B	79.63	24	685	324	4.45704e-05
CD247	4557431	T-cell surface glycoprotein CD3 zeta chain isoform 2 precursor	56.44	13	168	163	2.49372e-05
GIMAP1	18594498	GTPase IMAP family member 1	76.47	27	728	306	7.52372e-05
SNRPA1	50593002	U2 small nuclear ribonucleoprotein A'	67.84	25	474	255	0.000107412
CLU	355594753	clusterin preproprotein	42.09	23	334	449	2.4402e-05
GLUD1	4885281	glutamate dehydrogenase 1, mitochondrial precursor	58.96	40	1198	558	2.93978e-05
VTN	88853069	vitronectin precursor	29.92	15	225	478	8.62515e-05
ELAVL1	38201714	ELAV-like protein 1	63.19	23	621	326	4.1779e-05
DAD1	4503253	dolichyl-diphosphooligosaccharide--protein glycosyltransferase subunit DAD1	35.4	4	52	113	3.0382e-06
RPL10A	15431288	60S ribosomal protein L10a	54.84	18	477	217	5.30779e-05
SH2D1A	4506923	SH2 domain-containing protein 1A isoform 1	67.19	5	50	128	3.33e-06
CCT3	58761484	T-complex protein 1 subunit gamma isoform c	74.95	49	1192	507	4.61051e-05
KNG1	4504893	kininogen-1 isoform 2 precursor	57.14	18	295	427	2.34659e-05
MAPRE1	6912494	microtubule-associated protein RP/EB family member 1	77.99	28	550	268	3.96406e-05
EEF1G	4503481	elongation factor 1-gamma	57.21	28	935	437	5.30266e-05
HCLS1	167234422	hematopoietic lineage cell-specific protein	57	35	1670	486	0.000135618
COPS8	5729779	COP9 signalosome complex subunit 8 isoform 1	41.63	7	74	209	0.000203796
DDX39A	21040371	ATP-dependent RNA helicase DDX39A	70.49	35	1164	427	6.3931e-05
RALY	8051631	RNA-binding protein Raly isoform 1	60.46	26	691	306	6.29255e-05
SUCLG1	109452591	succinyl-CoA ligase [ADP/GDP-forming] subunit alpha, mitochondrial precursor	43.06	13	618	346	4.1046e-05
GPI	18201905	glucose-6-phosphate isomerase isoform 2	64.87	34	1117	558	7.61342e-05
ALDH9A1	115387104	4-trimethylaminobutyraldehyde dehydrogenase	53.28	29	827	518	5.97277e-05
CCT2	5453603	T-complex protein 1 subunit beta isoform 1	84.86	50	1279	535	0.000124399
EIF1AX	4503499	eukaryotic translation initiation factor 1A, X-chromosomal	45.14	9	112	144	4.33616e-05
PCMT1	226530908	protein-L-isoaspartate(D-aspartate) O-methyltransferase isoform 1	55.44	16	285	285	0.000115791
DECR1	4503301	2,4-dienoyl-CoA reductase, mitochondrial precursor	55.82	21	599	335	1.85901e-05
NOP10	8923942	H/ACA ribonucleoprotein complex subunit 3	76.56	5	68	64	8.36622e-06
SSB	10835067	lupus La protein	72.3	51	1058	408	5.99752e-05
EIF1AY	33356163	eukaryotic translation initiation factor 1A, Y-chromosomal	45.14	9	104	144	4.09975e-05
VDAC1	4507879	voltage-dependent anion-selective channel protein 1	79.15	20	610	283	2.36785e-05
ARF6	4502211	ADP-ribosylation factor 6	84	14	140	175	6.86402e-05
SYNCRIP	228008291	heterogeneous nuclear ribonucleoprotein Q isoform 1	60.35	35	1516	623	0.000427607
DEFA1B	124248516	neutrophil defensin 1 precursor	20.21	4	73	94	4.18063e-06
PGLS	6912586	6-phosphogluconolactonase	77.52	15	403	258	5.51246e-05
CCT3	63162572	T-complex protein 1 subunit gamma isoform a	74.86	51	1300	545	4.61051e-05
SAR1B	75709204	GTP-binding protein SAR1b	37.37	8	83	198	1.30062e-05
ALOX5AP	15718675	arachidonate 5-lipoxygenase-activating protein isoform 1	26.09	4	46	161	0.000477029
ANXA2	50845386	annexin A2 isoform 2	79.94	34	897	339	9.17853e-05
U2AF2	60279268	splicing factor U2AF 65 kDa subunit isoform b	56.05	20	620	471	4.6593e-05
RNH1	21361547	ribonuclease inhibitor	77.01	27	707	461	2.02403e-05
PPP1CA	4506003	serine/threonine-protein phosphatase PP1-alpha catalytic subunit isoform 1	76.97	27	900	330	0.000190005
DPM3	24430135	dolichol-phosphate mannosyltransferase subunit 3 isoform 2	23.91	2	24	92	2.39893e-06
GSTM2	4504175	glutathione S-transferase Mu 2 isoform 1	86.24	23	440	218	5.12915e-05
CREB1	4758054	cyclic AMP-responsive element-binding protein 1 isoform A	21.41	8	83	327	1.58282e-05
C4orf52	224177528	uncharacterized protein C4orf52	20.9	1	19	67	NA
HLA-E	62912479	HLA class I histocompatibility antigen, alpha chain E precursor	49.72	15	253	358	1.32099e-05
ERP29	5803013	endoplasmic reticulum resident protein 29 isoform 1 precursor	66.28	19	554	261	3.08296e-05
ZNF706	7705817	zinc finger protein 706	55.26	4	28	76	8.45112e-06
GPSM3	11545817	G-protein-signaling modulator 3	41.88	4	162	160	3.20899e-05
NME1	4557797	nucleoside diphosphate kinase A isoform b	57.89	11	232	152	0.000599228
CCT8	48762932	T-complex protein 1 subunit theta	86.5	53	1408	548	4.0754e-05
SSR3	6005884	translocon-associated protein subunit gamma	7.57	1	40	185	1.89094e-06
PRKAR1A	4506063	cAMP-dependent protein kinase type I-alpha regulatory subunit	69.29	30	536	381	0.000324449
TRMT112	7705477	tRNA methyltransferase 112 homolog	54.4	7	61	125	5.10554e-05
ACOT13	8923812	acyl-coenzyme A thioesterase 13 isoform 1	53.57	8	71	140	3.95488e-05
MAGOHB	8922331	protein mago nashi homolog 2	72.97	14	262	148	2.99954e-05
NDUFA2	4505355	NADH dehydrogenase [ubiquinone] 1 alpha subcomplex subunit 2 isoform 1	42.42	5	69	99	4.23571e-06
SNRPG	4507133	small nuclear ribonucleoprotein G	26.32	3	129	76	1.64639e-05
DPY30	14211889	protein dpy-30 homolog	76.77	5	39	99	2.12121e-05
KRT9	55956899	keratin, type I cytoskeletal 9	71.27	47	2789	623	4.15759e-05
APOH	153266841	beta-2-glycoprotein 1 precursor	35.94	8	114	345	3.83619e-05
EIF4A3	7661920	eukaryotic initiation factor 4A-III	75.43	39	877	411	3.07099e-05
UBA1	23510340	ubiquitin-like modifier-activating enzyme 1	61.63	55	2725	1058	5.98738e-05
TMPO	4507555	thymopoietin isoform alpha	61.82	37	1327	694	0.000161229
RPL37A	4506643	60S ribosomal protein L37a	47.83	4	80	92	1.6042e-06
TAGLN3	56549135	transgelin-3	14.07	2	129	199	4.99363e-06
RPRD1B	11034845	regulation of nuclear pre-mRNA domain-containing protein 1B	73.31	27	469	326	1.87448e-05
PRKCSH	48255891	glucosidase 2 subunit beta isoform 2 precursor	46.48	24	696	525	4.7558e-05
LSM6	5901998	U6 snRNA-associated Sm-like protein LSm6	56.25	6	121	80	1.90744e-05
PDIA3	21361657	protein disulfide-isomerase A3 precursor	73.07	44	1628	505	3.70821e-05
RBBP4	5032027	histone-binding protein RBBP4 isoform a	56.47	22	523	425	7.1896e-05
COX7C	4502993	cytochrome c oxidase subunit 7C, mitochondrial precursor	23.81	2	31	63	1.51558e-06
S100A10	4506761	protein S100-A10	27.84	4	31	97	3.45109e-06
ETFB	4503609	electron transfer flavoprotein subunit beta isoform 1	65.88	19	454	255	3.76961e-05
PPP1CB	4506005	serine/threonine-protein phosphatase PP1-beta catalytic subunit isoform 1	78.9	26	819	327	5.26068e-05
TWF2	6005846	twinfilin-2	76.79	30	544	349	8.98492e-05
HMGN2	5031749	non-histone chromosomal protein HMG-17	48.89	5	143	90	1.57613e-05
EIF6	4504771	eukaryotic translation initiation factor 6 isoform a	56.73	8	190	245	1.48178e-05
MAGOH	4505087	protein mago nashi homolog	73.29	15	267	146	2.19043e-05
ACTN4	12025678	alpha-actinin-4	66.96	62	1809	911	9.16095e-05
MRPL12	27436901	39S ribosomal protein L12, mitochondrial	40.91	6	51	198	2.57902e-05
RPS10	4506679	40S ribosomal protein S10	74.55	19	444	165	6.45547e-05
CCT6A	4502643	T-complex protein 1 subunit zeta isoform a	70.62	39	1078	531	6.17627e-05
VTA1	21361741	vacuolar protein sorting-associated protein VTA1 homolog	39.41	11	134	307	5.70502e-06
DR1	4503381	protein Dr1	53.41	7	49	176	0.000224589
KHDRBS1	5730027	KH domain-containing, RNA-binding, signal transduction-associated protein 1	41.76	19	584	443	0.000109614
EWSR1	253970504	RNA-binding protein EWS isoform 4	17.67	9	345	600	0.000240732
PDAP1	7657441	28 kDa heat- and acid-stable phosphoprotein	41.44	9	129	181	3.27237e-05
PSMB3	22538465	proteasome subunit beta type-3	64.88	19	319	205	0.000118851
TUBAL3	285395246	tubulin alpha chain-like 3 isoform 2	11.58	6	415	406	2.65702e-05
TUFM	34147630	elongation factor Tu, mitochondrial precursor	74.51	39	1177	455	4.33992e-05
DDX17	38201710	probable ATP-dependent RNA helicase DDX17 isoform 1	55.42	45	2203	729	6.96636e-05
C11orf58	7657234	small acidic protein	30.05	6	90	183	8.54102e-06
YBX1	34098946	nuclease-sensitive element-binding protein 1	75	21	262	324	0.000374746
OTUB1	109148508	ubiquitin thioesterase OTUB1	63.47	17	451	271	3.23726e-05
MAPK1	66932916	mitogen-activated protein kinase 1	80.56	29	372	360	2.72333e-05
LSM7	7706423	U6 snRNA-associated Sm-like protein LSm7	24.27	4	52	103	3.13512e-06
EIF3K	10801345	eukaryotic translation initiation factor 3 subunit K	43.58	8	112	218	3.35681e-05
TES	23238188	testin isoform 2	70.15	43	745	412	7.33909e-05
C17orf49	52856421	chromatin complexes subunit BAP18 isoform 2	60.47	10	189	172	3.00861e-05
SRSF6	20127499	serine/arginine-rich splicing factor 6	41.28	21	515	344	9.89031e-06
SNRPA	4759156	U1 small nuclear ribonucleoprotein A	48.23	14	306	282	0.000230396
CAPNS1	51599151	calpain small subunit 1	86.57	21	488	268	3.07313e-05
SFXN1	23618867	sideroflexin-1	70.81	23	671	322	6.19514e-05
TES	7661666	testin isoform 1	70.78	45	754	421	7.33909e-05
RBMX	56699409	RNA-binding motif protein, X chromosome isoform 1	65.22	37	1119	391	7.8396e-05
PDHA1	4505685	pyruvate dehydrogenase E1 component subunit alpha, somatic form, mitochondrial isoform 1 precursor	58.97	27	481	390	2.12826e-05
TOMM22	9910382	mitochondrial import receptor subunit TOM22 homolog	66.2	6	178	142	0.000107941
ABHD14B	14249382	abhydrolase domain-containing protein 14B isoform 1	50.95	9	233	210	0.000141398
PPP1CC	4506007	serine/threonine-protein phosphatase PP1-gamma catalytic subunit isoform 1	74.61	27	783	323	9.14935e-05
IAH1	88853865	isoamyl acetate-hydrolyzing esterase 1 homolog precursor	50.81	11	142	248	0.00011686
HSPA9	24234688	stress-70 protein, mitochondrial precursor	66.57	52	1845	679	4.64895e-05
SRSF4	21361282	serine/arginine-rich splicing factor 4	29.55	19	502	494	8.93328e-06
NAP1L1	4758756	nucleosome assembly protein 1-like 1	30.43	12	338	391	2.85836e-05
PTBP3	255003738	polypyrimidine tract-binding protein 3 isoform 2	39.89	18	469	524	3.38169e-05
SDHB	115387094	succinate dehydrogenase [ubiquinone] iron-sulfur subunit, mitochondrial precursor	70	24	576	280	1.1222e-05
PSMA2	4506181	proteasome subunit alpha type-2	69.66	15	289	234	1.64242e-05
DYNLRB1	7661822	dynein light chain roadblock-type 1	60.42	5	68	96	8.2254e-05
CNDP2	271398239	cytosolic non-specific dipeptidase isoform 1	70.53	36	840	475	6.12116e-05
PSMB1	4506193	proteasome subunit beta type-1	56.02	13	362	241	2.11738e-05
ALYREF	238776833	THO complex subunit 4	37.88	7	355	264	2.81598e-05
TRA2B	4759098	transformer-2 protein homolog beta isoform 1	53.13	19	370	288	4.93875e-05
AMBP	4502067	protein AMBP preproprotein	38.92	11	149	352	2.84129e-05
PRPF19	7657381	pre-mRNA-processing factor 19	74.01	26	612	504	2.61964e-05
DBNL	62198235	drebrin-like protein isoform b	63.49	31	816	430	7.50228e-05
DBNL	171906575	drebrin-like protein isoform c	63.1	30	788	439	7.50228e-05
ETFA	4503607	electron transfer flavoprotein subunit alpha, mitochondrial isoform a	74.77	24	625	333	3.14516e-05
PPA1	11056044	inorganic pyrophosphatase	81.66	23	519	289	9.19062e-06
RPL32	4506635	60S ribosomal protein L32	60.74	13	172	135	4.81979e-05
CAP2	5453593	adenylyl cyclase-associated protein 2	4.4	3	112	477	7.30148e-06
NDUFB4	6041669	NADH dehydrogenase [ubiquinone] 1 beta subcomplex subunit 4 isoform 1	57.36	9	104	129	2.71481e-05
SSBP1	374671775	single-stranded DNA-binding protein, mitochondrial precursor	81.08	22	244	148	3.43271e-05
TAF15	4507353	TATA-binding protein-associated factor 2N isoform 2	38.2	17	433	589	2.86202e-05
GDI1	4503971	rab GDP dissociation inhibitor alpha	74.05	30	1001	447	4.99247e-05
NUDCD2	21687129	nudC domain-containing protein 2	49.68	9	62	157	1.4739e-05
DDX5	4758138	probable ATP-dependent RNA helicase DDX5	54.56	39	1408	614	5.73848e-05
PSMB2	4506195	proteasome subunit beta type-2 isoform 1	59.7	21	223	201	0.000209791
DDT	4503291	D-dopachrome decarboxylase	63.56	10	111	118	7.9309e-05
NEDD8-MDP1	315259111	NEDD8-MDP1 protein	39.9	8	72	193	1.79686e-06
ORM2	4505529	alpha-1-acid glycoprotein 2 precursor	27.36	5	111	201	4.68923e-06
PDCD4	313760537	programmed cell death protein 4 isoform 3	64.62	26	861	455	2.1397e-05
SEPT1	348041285	septin-1	73.39	30	800	372	0.000242232
VAMP8	14043026	vesicle-associated membrane protein 8	55	7	68	100	2.10858e-05
C7orf59	56606127	UPF0539 protein C7orf59	18.18	3	13	99	NA
RBBP4	207029439	histone-binding protein RBBP4 isoform c	61.03	17	462	390	7.1896e-05
EWSR1	253970506	RNA-binding protein EWS isoform 5	11.58	2	79	354	0.000240732
ATPIF1	7705927	ATPase inhibitor, mitochondrial isoform 1 precursor	31.13	4	33	106	3.02751e-05
TPD52L2	40805862	tumor protein D54 isoform f	68.82	13	292	186	6.21246e-05
GPX4	75709200	phospholipid hydroperoxide glutathione peroxidase, mitochondrial isoform A precursor	62.44	18	207	197	5.31043e-05
IFITM1	150010589	interferon-induced transmembrane protein 1	30.4	4	91	125	0.000163149
TNFAIP8	117676370	tumor necrosis factor alpha-induced protein 8 isoform b	56.38	14	105	188	4.48458e-05
HINT2	14211923	histidine triad nucleotide-binding protein 2, mitochondrial precursor	51.53	6	78	163	1.5875e-05
HLA-C	339882741	HLA class I histocompatibility antigen, Cw-1 alpha chain precursor	37.16	11	320	366	3.12899e-05
SERBP1	66346683	plasminogen activator inhibitor 1 RNA-binding protein isoform 3	63.87	35	579	393	0.0015603
FAM98B	109452587	protein FAM98B isoform 1	51.04	15	279	433	4.08008e-05
FABP5	4557581	fatty acid-binding protein, epidermal	89.63	15	96	135	4.5212e-05
FUBP1	17402900	far upstream element-binding protein 1	66.3	42	1310	644	0.000148756
EIF4H	14702180	eukaryotic translation initiation factor 4H isoform 2	64.04	13	157	228	6.45773e-05
POLR2L	10863925	DNA-directed RNA polymerases I, II, and III subunit RPABC5	29.85	2	24	67	9.97437e-07
LTA4H	4505029	leukotriene A-4 hydrolase isoform 1	66.28	41	1140	611	6.57502e-05
HMGN1	48255933	non-histone chromosomal protein HMG-14	66	10	238	100	7.26374e-05
ATP5C1	50345988	ATP synthase subunit gamma, mitochondrial isoform L (liver) precursor	41.61	15	388	298	5.05489e-05
APOA4	71773110	apolipoprotein A-IV precursor	56.82	22	287	396	0.000192828
HDDC3	38348360	guanosine-3',5'-bis(diphosphate) 3'-pyrophosphohydrolase MESH1	52.86	12	117	140	0.00019858
LSM4	6912486	U6 snRNA-associated Sm-like protein LSm4 isoform 1	43.17	9	156	139	3.40048e-05
NDUFB9	6274550	NADH dehydrogenase [ubiquinone] 1 beta subcomplex subunit 9	65.92	10	115	179	8.5938e-06
SPCS1	193290128	signal peptidase complex subunit 1	10.06	2	14	169	4.46142e-06
KRT84	15431316	keratin, type II cuticular Hb4	8.83	10	629	600	3.6518e-05
GSR	50301238	glutathione reductase, mitochondrial isoform 1 precursor	62.84	25	560	522	6.19223e-05
PIP4K2A	6857820	phosphatidylinositol-5-phosphate 4-kinase type-2 alpha	56.4	25	317	406	3.17349e-05
PDCD5	4759224	programmed cell death protein 5	80	14	134	125	2.63051e-05
CDV3	8923710	protein CDV3 homolog isoform b	75.19	14	200	258	0.000100687
TCP1	57863257	T-complex protein 1 subunit alpha isoform a	81.47	42	1180	556	7.08458e-05
GPX1	41406084	glutathione peroxidase 1 isoform 1	69.46	12	194	203	1.88735e-05
DCXR	304571975	L-xylulose reductase isoform 2	90.91	19	373	242	8.30809e-05
CRYZ	13236495	quinone oxidoreductase isoform a	87.23	24	518	329	0.00014992
ILF3	24234750	interleukin enhancer-binding factor 3 isoform a	64.32	46	1972	894	0.000168167
ANXA7	4502111	annexin A7 isoform 1	49.36	29	621	466	1.6566e-05
FERMT3	28626504	fermitin family homolog 3 short form	64.25	36	1422	663	3.06751e-05
ECH1	70995211	delta(3,5)-Delta(2,4)-dienoyl-CoA isomerase, mitochondrial precursor	70.73	22	506	328	4.08706e-05
SERBP1	66346679	plasminogen activator inhibitor 1 RNA-binding protein isoform 1	56.13	35	563	408	0.0015603
PDHB	156564403	pyruvate dehydrogenase E1 component subunit beta, mitochondrial isoform 1 precursor	55.15	16	617	359	2.94879e-05
PTPN6	18104989	tyrosine-protein phosphatase non-receptor type 6 isoform 1	78.49	48	1191	595	0.000117642
TXNDC17	14249348	thioredoxin domain-containing protein 17	40.65	5	111	123	1.17991e-05
DAZAP1	25470890	DAZ-associated protein 1 isoform a	42.33	13	197	378	1.8723e-05
CD3D	4502669	T-cell surface glycoprotein CD3 delta chain isoform A precursor	39.77	11	123	171	1.63139e-05
VAMP2	172072620	vesicle-associated membrane protein 2	60.34	6	47	116	8.5103e-05
ILF3	212549553	interleukin enhancer-binding factor 3 isoform d	64.48	48	1987	898	0.000168167
RPL34	16117787	60S ribosomal protein L34	41.03	8	73	117	6.40618e-06
C3	115298678	complement C3 precursor	55.08	80	1960	1663	0.000122785
VKORC1	45827739	vitamin K epoxide reductase complex subunit 1 isoform 2 precursor	14.13	1	11	92	2.25663e-06
RBBP4	207029415	histone-binding protein RBBP4 isoform b	56.37	20	487	424	7.1896e-05
BANF1	4502389	barrier-to-autointegration factor	60.67	6	133	89	6.40094e-06
LAMTOR1	8923579	ragulator complex protein LAMTOR1	64.6	7	64	161	5.23243e-06
NOP58	7706254	nucleolar protein 58	64.46	33	858	529	4.201e-05
GRHPR	6912396	glyoxylate reductase/hydroxypyruvate reductase	67.07	22	421	328	1.84468e-05
KRT18	4557888	keratin, type I cytoskeletal 18	3.02	2	213	430	1.50962e-06
RBM14	5454064	RNA-binding protein 14 isoform 1	41.7	28	840	669	0.000108421
PDCD6	7019485	programmed cell death protein 6	40.31	10	205	191	9.1229e-05
CD3E	4502671	T-cell surface glycoprotein CD3 epsilon chain precursor	49.76	9	207	207	5.83758e-05
GIMAP1-GIMAP5	313760638	GIMAP1-GIMAP5 protein	59.49	31	698	511	3.128e-05
CDK2	166362719	cyclin-dependent kinase 2 isoform 2	21.59	4	71	264	2.41058e-06
ATIC	20127454	bifunctional purine biosynthesis protein PURH	88.34	49	1077	592	3.39748e-05
MOB1A	148747437	MOB kinase activator 1A	29.17	7	104	216	2.76188e-05
EIF3F	4503519	eukaryotic translation initiation factor 3 subunit F	43.42	14	391	357	5.7025e-06
EDF1	4503453	endothelial differentiation-related factor 1 isoform alpha	62.84	13	138	148	4.05859e-05
RBM3	5803137	putative RNA-binding protein 3	56.69	6	183	157	2.09797e-05
HIBADH	23308751	3-hydroxyisobutyrate dehydrogenase, mitochondrial precursor	57.74	16	302	336	6.3099e-06
CDK4	4502735	cyclin-dependent kinase 4	6.6	2	67	303	1.44433e-06
JAGN1	190014601	protein jagunal homolog 1	13.11	2	44	183	8.04837e-06
EXOSC4	9506689	exosome complex component RRP41	46.12	10	76	245	5.53114e-06
CD44	321400140	CD44 antigen isoform 7 precursor	30.29	11	368	340	4.57883e-05
CD3G	4557429	T-cell surface glycoprotein CD3 gamma chain precursor	44.51	9	157	182	6.75925e-06
GOT2	73486658	aspartate aminotransferase, mitochondrial precursor	73.95	30	784	430	2.30028e-05
BUB3	56550081	mitotic checkpoint protein BUB3 isoform b	54.6	16	342	326	4.59113e-06
VDAC2	42476281	voltage-dependent anion-selective channel protein 2 isoform 2	62.24	14	621	294	6.47615e-05
TARDBP	6678271	TAR DNA-binding protein 43	49.28	16	288	414	6.48031e-06
AKR7A2	41327764	aflatoxin B1 aldehyde reductase member 2	50.42	16	438	359	1.88478e-05
ACP1	4757714	low molecular weight phosphotyrosine protein phosphatase isoform c	62.66	10	142	158	2.89093e-05
TMX1	151101292	thioredoxin-related transmembrane protein 1 precursor	40	14	179	280	4.68497e-05
PPP2R1A	21361399	serine/threonine-protein phosphatase 2A 65 kDa regulatory subunit A alpha isoform	65.53	36	1090	589	2.42748e-05
UQCRC1	46593007	cytochrome b-c1 complex subunit 1, mitochondrial precursor	62.92	24	552	480	2.48015e-05
UGP2	48255968	UTP--glucose-1-phosphate uridylyltransferase isoform b	68.41	36	637	497	0.000205638
HEBP2	7657603	heme-binding protein 2	50.73	9	102	205	6.42405e-05
C14orf142	110227846	uncharacterized protein C14orf142	92	5	77	100	2.274e-05
SAR1A	9910542	GTP-binding protein SAR1a	58.08	13	150	198	2.34509e-05
RAD23B	4506387	UV excision repair protein RAD23 homolog B isoform 1	37.41	17	336	409	3.82999e-05
CSK	187475373	tyrosine-protein kinase CSK	69.56	28	574	450	9.53012e-06
AKR1A1	24497577	alcohol dehydrogenase [NADP(+)]	83.08	29	455	325	1.36664e-05
UQCRB	5454152	cytochrome b-c1 complex subunit 7 isoform 1	59.46	10	126	111	0.000153772
MRPS36	15150811	28S ribosomal protein S36, mitochondrial	68.93	5	82	103	3.75951e-05
SKAP1	115527076	src kinase-associated phosphoprotein 1 isoform 2	54.19	23	252	358	0.000150326
SKAP1	115527074	src kinase-associated phosphoprotein 1 isoform 1	54.04	22	254	359	0.000150326
RAB5C	41393614	ras-related protein Rab-5C isoform a	60.65	10	310	216	1.99078e-05
APOD	4502163	apolipoprotein D precursor	34.39	6	104	189	6.42268e-06
SNRNP70	29568103	U1 small nuclear ribonucleoprotein 70 kDa	44.62	20	322	437	4.04761e-05
TIMM13	11024700	mitochondrial import inner membrane translocase subunit Tim13	77.89	6	96	95	8.58133e-06
CCT5	24307939	T-complex protein 1 subunit epsilon	76.71	50	1240	541	4.08462e-05
ESD	33413400	S-formylglutathione hydrolase	79.79	19	399	282	2.82194e-05
DSTN	5802966	destrin isoform a	71.52	14	192	165	0.000177762
HDHD2	14149777	haloacid dehalogenase-like hydrolase domain-containing protein 2	66.41	14	196	259	1.26611e-05
SEC22B	380837121	vesicle-trafficking protein SEC22b precursor	66.51	18	329	215	1.25905e-05
TMED10	98986464	transmembrane emp24 domain-containing protein 10 precursor	48.86	14	215	219	3.74457e-05
RBBP7	4506439	histone-binding protein RBBP7 isoform 2	47.06	20	410	425	0.00026085
PPP2CA	4506017	serine/threonine-protein phosphatase 2A catalytic subunit alpha isoform	63.11	16	415	309	1.00564e-05
PPP2CB	57222565	serine/threonine-protein phosphatase 2A catalytic subunit beta isoform	63.11	16	376	309	7.71929e-06
CBX1	5803076	chromobox protein homolog 1	65.95	13	248	185	1.55128e-05
DPM1	4503363	dolichol-phosphate mannosyltransferase	45.77	12	126	260	1.1483e-05
RIN2	18466802	ras and Rab interactor 2 isoform 2	0.89	1	29	895	4.56958e-08
RNASET2	5231228	ribonuclease T2 precursor	46.09	11	240	256	4.39482e-06
CCT4	38455427	T-complex protein 1 subunit delta isoform a	73.1	40	1290	539	4.15132e-05
ETHE1	41327741	protein ETHE1, mitochondrial	66.54	12	164	254	6.4354e-06
CHCHD2	7705851	coiled-coil-helix-coiled-coil-helix domain-containing protein 2, mitochondrial precursor	38.41	4	58	151	2.29941e-05
RUVBL1	4506753	ruvB-like 1	60.53	29	771	456	7.91663e-05
PLP2	4505893	proteolipid protein 2	18.42	2	25	152	1.81023e-06
STIP1	5803181	stress-induced-phosphoprotein 1	68.88	58	1251	543	3.21959e-05
SH3KBP1	67514036	SH3 domain-containing kinase-binding protein 1 isoform b	77.23	48	1349	628	4.54902e-05
DCPS	7661734	scavenger mRNA-decapping enzyme DcpS	50.74	18	337	337	2.56934e-05
THUMPD1	42476024	THUMP domain-containing protein 1	75.92	27	569	353	2.01703e-05
EIF2S1	4758256	eukaryotic translation initiation factor 2 subunit 1	73.65	30	497	315	1.78618e-05
NDUFB11	209862760	NADH dehydrogenase [ubiquinone] 1 beta subcomplex subunit 11, mitochondrial isoform 2	45.75	4	34	153	2.37773e-06
COX6B1	4502985	cytochrome c oxidase subunit 6B1	86.05	11	172	86	0.00024681
CLIC4	7330335	chloride intracellular channel protein 4	5.53	2	7	253	0.00024812
TMEM109	13129092	transmembrane protein 109 precursor	17.28	9	101	243	9.90982e-06
RPS17	4506693	40S ribosomal protein S17	65.19	14	225	135	0.000220909
AHCY	9951915	adenosylhomocysteinase isoform 1	52.55	27	672	432	4.61315e-05
VCP	6005942	transitional endoplasmic reticulum ATPase	75.43	56	1810	806	3.32561e-05
C21orf33	296531406	ES1 protein homolog, mitochondrial isoform Ia precursor	59.7	14	192	268	4.41015e-05
TPT1	4507669	translationally-controlled tumor protein	79.65	12	231	172	0.00010303
HADH	296179429	hydroxyacyl-coenzyme A dehydrogenase, mitochondrial isoform 2 precursor	82.17	25	363	314	3.3443e-05
SH3KBP1	13994242	SH3 domain-containing kinase-binding protein 1 isoform a	71.13	44	1302	665	4.54902e-05
FAM107B	40254982	protein FAM107B	22.22	9	74	306	4.54805e-06
ISOC1	103471987	isochorismatase domain-containing protein 1	41.61	11	129	298	3.86291e-05
MYL4	50845428	myosin light chain 4	10.66	2	11	197	0.000167287
PPA2	29171702	inorganic pyrophosphatase 2, mitochondrial isoform 1 precursor	64.37	20	478	334	4.76308e-05
CMPK1	7706497	UMP-CMP kinase isoform a	53.51	13	184	228	2.74664e-05
CBR3	4502601	carbonyl reductase [NADPH] 3	72.92	18	409	277	5.00653e-06
UBQLN1	16753203	ubiquilin-1 isoform 1	35.31	14	290	589	7.4052e-05
RBMXL1	21361809	RNA binding motif protein, X-linked-like-1	56.92	29	731	390	1.35345e-05
TCEA1	5803191	transcription elongation factor A protein 1 isoform 1	72.43	28	598	301	3.28848e-05
BTF3	20070130	transcription factor BTF3 isoform B	84.57	15	128	162	0.000164708
CUTC	148596990	copper homeostasis protein cutC homolog	61.9	13	237	273	2.36252e-05
GRAP2	4758476	GRB2-related adapter protein 2	72.42	23	485	330	2.01898e-05
SUCLG2	157779135	succinyl-CoA ligase [GDP-forming] subunit beta, mitochondrial isoform 2 precursor	67.36	29	725	432	5.79862e-05
SF3B14	7706326	pre-mRNA branch site protein p14	72.8	11	148	125	9.27409e-06
NDUFA13	260763955	NADH dehydrogenase [ubiquinone] 1 alpha subcomplex subunit 13	68.06	12	175	144	8.83338e-06
GNAS	117938759	protein ALEX XLas	14.75	16	397	1037	1.25421e-05
FIS1	151108473	mitochondrial fission 1 protein	36.84	5	91	152	2.91209e-06
UGP2	48255966	UTP--glucose-1-phosphate uridylyltransferase isoform a	67.32	35	631	508	0.000205638
TBCB	50428925	tubulin-folding cofactor B	73.36	17	184	244	2.06748e-05
PSIP1	19923653	PC4 and SFRS1-interacting protein isoform 2	65.28	40	984	530	4.20202e-05
APMAP	24308201	adipocyte plasma membrane-associated protein	64.18	26	410	416	2.41217e-05
NUCKS1	56118310	nuclear ubiquitous casein and cyclin-dependent kinases substrate	42.39	16	199	243	2.37614e-05
VMA21	63025214	vacuolar ATPase assembly integral membrane protein VMA21	11.88	1	25	101	1.37358e-06
SDHA	156416003	succinate dehydrogenase [ubiquinone] flavoprotein subunit, mitochondrial	64.91	33	1042	664	2.60828e-05
RPA2	4506585	replication protein A 32 kDa subunit	77.04	15	309	270	2.90767e-05
NAPA	47933379	alpha-soluble NSF attachment protein	89.83	23	404	295	5.25931e-05
PGM2	63055049	phosphoglucomutase-2	71.9	49	1152	612	3.74015e-05
MBNL1	46411174	muscleblind-like protein 1 isoform g	37.72	11	158	342	5.70471e-05
MYH11	13124875	myosin-11 isoform SM2A	11.61	26	2040	1938	4.61025e-05
BCL2	72198346	apoptosis regulator Bcl-2 beta isoform	45.85	4	78	205	1.62629e-06
RPS4Y1	4506727	40S ribosomal protein S4, Y isoform 1 Y isoform	74.14	25	492	263	6.71898e-05
NDUFB3	4505361	NADH dehydrogenase [ubiquinone] 1 beta subcomplex subunit 3	35.71	4	56	98	2.73353e-06
KHSRP	154355000	far upstream element-binding protein 2	67.37	42	1027	711	2.26793e-05
HADHA	20127408	trifunctional enzyme subunit alpha, mitochondrial precursor	69.2	47	1271	763	1.69793e-05
ACO2	4501867	aconitate hydratase, mitochondrial precursor	63.59	45	1633	780	2.3491e-05
MYOZ2	7706595	myozenin-2	5.68	2	8	264	0.000612482
CCT7	5453607	T-complex protein 1 subunit eta isoform a	79.93	45	1094	543	8.83505e-05
SNAPIN	6912674	SNARE-associated protein Snapin	72.06	6	34	136	8.91869e-06
ECHS1	194097323	enoyl-CoA hydratase, mitochondrial	61.38	20	556	290	2.08275e-05
SF3B4	5032069	splicing factor 3B subunit 4	21.7	6	67	424	3.2454e-05
WAS	4507909	wiskott-Aldrich syndrome protein	54.98	24	444	502	1.43475e-05
PRKACA	4506055	cAMP-dependent protein kinase catalytic subunit alpha isoform 1	57.83	26	346	351	9.20541e-05
SERPINA3	50659080	alpha-1-antichymotrypsin precursor	34.75	13	231	423	2.69452e-05
SCAMP2	5730031	secretory carrier-associated membrane protein 2	17.02	6	97	329	3.14606e-05
SRSF9	4506903	serine/arginine-rich splicing factor 9	74.21	18	257	221	4.0797e-05
PROSC	6005842	proline synthase co-transcribed bacterial homolog protein	52	14	305	275	1.92661e-05
MT1X	10835232	metallothionein-1X	65.57	3	13	61	9.3003e-05
ARPP19	5729732	cAMP-regulated phosphoprotein 19	37.5	3	28	112	5.14183e-05
NOP56	32483374	nucleolar protein 56	76.43	41	1230	594	3.49053e-05
C22orf28	7657015	tRNA-splicing ligase RtcB homolog	63.17	33	733	505	NA
DHX9	100913206	ATP-dependent RNA helicase A	59.61	65	2229	1270	2.47844e-05
KRT28	114431246	keratin, type I cytoskeletal 28	9.05	6	671	464	8.80916e-06
TCEB1	5032161	transcription elongation factor B polypeptide 1 isoform a	71.43	8	118	112	3.46721e-05
A2M	66932947	alpha-2-macroglobulin precursor	36.91	42	1046	1474	9.08388e-05
SEC13	34335134	protein SEC13 homolog isoform 1	61.8	14	199	322	3.7978e-05
TFAM	4507401	transcription factor A, mitochondrial precursor	54.47	19	283	246	3.98405e-05
CBFB	13124881	core-binding factor subunit beta isoform 1	53.48	15	149	187	3.11727e-05
BTF3L4	56847620	transcription factor BTF3 homolog 4 isoform 1	54.43	9	91	158	2.46168e-05
TPD52L2	345198270	tumor protein D54 isoform j	65.77	17	326	222	6.21246e-05
CBFB	13124873	core-binding factor subunit beta isoform 2	50	13	142	182	3.11727e-05
RAB5B	4506371	ras-related protein Rab-5B isoform 1	48.84	9	258	215	2.73849e-05
PFN2	16753215	profilin-2 isoform a	25.71	3	22	140	2.52749e-06
STK4	5454096	serine/threonine-protein kinase 4	63.45	32	907	487	1.94388e-05
USP14	4827050	ubiquitin carboxyl-terminal hydrolase 14 isoform a	75.71	34	542	494	8.68325e-05
PSMB8	4758970	proteasome subunit beta type-8 isoform E1 proprotein	41.54	12	304	272	0.000136546
PRKACB	33636738	cAMP-dependent protein kinase catalytic subunit beta isoform 1	62.56	29	364	398	0.000229878
OSTC	24308271	oligosaccharyltransferase complex subunit OSTC	12.08	2	38	149	9.02711e-06
DYNLT3	5730087	dynein light chain Tctex-type 3	28.45	3	21	116	1.90771e-06
SASH3	9506363	SAM and SH3 domain-containing protein 3	47.37	12	196	380	5.64254e-05
VAMP3	4759300	vesicle-associated membrane protein 3	53	6	40	100	5.83621e-06
LUC7L2	116812577	putative RNA-binding protein Luc7-like 2 isoform 1	46.17	21	439	392	6.30968e-05
KRT83	169790841	keratin, type II cuticular Hb3	27.59	23	253	493	6.35001e-05
MCTS1	7662502	malignant T-cell-amplified sequence 1 isoform 1	63.54	11	155	181	2.61387e-05
SNRPD1	5902102	small nuclear ribonucleoprotein Sm D1	58.82	6	121	119	0.000184004
RABIF	19923149	guanine nucleotide exchange factor MSS4	29.27	3	15	123	8.75924e-05
SERPING1	73858568	plasma protease C1 inhibitor precursor	19.6	9	168	500	3.68723e-06
BLOC1S2	46852398	biogenesis of lysosome-related organelles complex 1 subunit 2	54.93	7	17	142	1.94876e-05
SEC61G	7657546	protein transport protein Sec61 subunit gamma	36.76	2	11	68	2.75194e-05
LCK	112789546	tyrosine-protein kinase Lck precursor	55.99	21	790	509	1.35073e-05
PURA	5032007	transcriptional activator protein Pur-alpha	45.65	17	243	322	0.000175244
IDH2	28178832	isocitrate dehydrogenase [NADP], mitochondrial precursor	59.51	31	879	452	2.41872e-05
PYCARD	22035620	apoptosis-associated speck-like protein containing a CARD isoform b	62.5	13	170	176	1.28721e-05
SEPHS1	24797148	selenide, water dikinase 1 isoform 1	57.65	13	281	392	5.17348e-05
MBNL1	46411166	muscleblind-like protein 1 isoform c	37.11	12	137	388	5.70471e-05
MATR3	62750354	matrin-3 isoform a	59.5	46	1064	847	3.88866e-05
CDKN1B	4757962	cyclin-dependent kinase inhibitor 1B	66.67	9	83	198	8.6732e-06
HSP90B1	4507677	endoplasmin precursor	62.76	51	1176	803	2.28233e-05
PAFAH1B3	225543097	platelet-activating factor acetylhydrolase IB subunit gamma	64.5	11	171	231	5.01822e-06
DENR	27501446	density-regulated protein	50.51	10	121	198	6.99943e-05
MRPS17	7705425	28S ribosomal protein S17, mitochondrial	36.15	3	24	130	1.6193e-05
ECHDC1	157694516	ethylmalonyl-CoA decarboxylase isoform 1	72.09	17	305	301	5.52148e-05
HNRNPUL2	118601081	heterogeneous nuclear ribonucleoprotein U-like protein 2	60.78	54	1315	747	3.02281e-05
UQCRC2	50592988	cytochrome b-c1 complex subunit 2, mitochondrial precursor	57.62	23	667	453	2.11581e-05
BCAP31	213511012	B-cell receptor-associated protein 31 isoform b	56.5	23	335	246	9.73494e-05
MGST3	4758714	microsomal glutathione S-transferase 3	49.34	5	106	152	1.51893e-05
MRPL54	27436908	39S ribosomal protein L54, mitochondrial	29.71	2	13	138	2.98082e-07
POLR2E	14589951	DNA-directed RNA polymerases I, II, and III subunit RPABC1	66.19	13	142	210	1.14553e-05
PCNP	9966827	PEST proteolytic signal-containing nuclear protein	47.19	8	145	178	3.69213e-05
MST4	15011880	serine/threonine-protein kinase MST4 isoform 1	54.09	24	342	416	2.09182e-05
CALR	4757900	calreticulin precursor	65.23	26	781	417	2.2751e-05
IFITM2	151101191	interferon-induced transmembrane protein 2	30.3	3	55	132	2.32738e-05
PAFAH1B1	4557741	platelet-activating factor acetylhydrolase IB subunit alpha	72.2	31	377	410	1.82921e-05
NDUFB10	4758774	NADH dehydrogenase [ubiquinone] 1 beta subcomplex subunit 10	63.37	14	154	172	1.03674e-05
FKBP3	4503727	peptidyl-prolyl cis-trans isomerase FKBP3	44.64	15	214	224	1.97042e-05
HPRT1	4504483	hypoxanthine-guanine phosphoribosyltransferase	74.77	14	206	218	1.09834e-05
NME1-NME2	66392203	NME1-NME2 protein	75.66	20	298	267	0.000158614
PAFAH1B2	4505585	platelet-activating factor acetylhydrolase IB subunit beta isoform a	60.7	10	188	229	5.47845e-05
PFDN1	21536449	prefoldin subunit 1	42.62	6	43	122	2.49179e-06
MMP3	4505217	stromelysin-1 preproprotein	1.47	1	13	477	9.49799e-07
ARPC5L	13569956	actin-related protein 2/3 complex subunit 5-like protein	71.24	9	123	153	3.544e-05
CYB5R3	193794826	NADH-cytochrome b5 reductase 3 isoform 2	75.18	22	320	278	2.72592e-05
RPA1	4506583	replication protein A 70 kDa DNA-binding subunit	57.14	35	825	616	3.80375e-05
HPCAL1	19913441	hippocalcin-like protein 1	75.65	15	216	193	2.72223e-05
CACYBP	7656952	calcyclin-binding protein isoform 1	78.95	22	249	228	4.07046e-05
TMOD3	7657649	tropomodulin-3	65.06	24	389	352	9.53331e-05
SBDS	28416940	ribosome maturation protein SBDS	63.6	20	192	250	9.91293e-05
MPI	4505235	mannose-6-phosphate isomerase	43.5	16	310	423	3.1278e-05
PFDN2	12408675	prefoldin subunit 2	48.05	10	113	154	7.32577e-06
DLST	19923748	dihydrolipoyllysine-residue succinyltransferase component of 2-oxoglutarate dehydrogenase complex, mitochondrial isoform 1 precursor	50.55	20	578	453	1.31833e-05
C14orf166	7706322	UPF0568 protein C14orf166	85.25	29	482	244	1.66063e-05
NDUFA6	51317370	NADH dehydrogenase [ubiquinone] 1 alpha subcomplex subunit 6	42.86	7	101	154	1.15248e-05
PARP1	156523968	poly [ADP-ribose] polymerase 1	61.54	70	1883	1014	5.63624e-05
NDUFS3	4758788	NADH dehydrogenase [ubiquinone] iron-sulfur protein 3, mitochondrial precursor	67.42	19	403	264	1.18234e-05
SULT1B1	29550928	sulfotransferase family cytosolic 1B member 1	56.76	16	203	296	1.54258e-05
NUDT5	37594464	ADP-sugar pyrophosphatase	65.75	13	161	219	2.96821e-05
KBTBD3	38327516	kelch repeat and BTB domain-containing protein 3	1.14	1	17	612	8.35822e-08
SOD2	67782305	superoxide dismutase [Mn], mitochondrial isoform A precursor	55.41	13	235	222	0.000264175
SIT1	7657577	signaling threshold-regulating transmembrane adapter 1 precursor	59.18	8	65	196	5.5513e-05
ZYX	4508047	zyxin	45.8	20	552	572	1.37726e-05
MYH14	116284394	myosin-14 isoform 2	6.17	15	1563	1995	1.75695e-05
A1BG	21071030	alpha-1B-glycoprotein precursor	21.41	9	113	495	3.18563e-06
KRT16	24430192	keratin, type I cytoskeletal 16	59.83	34	1349	473	6.40883e-05
DGKA	41872500	diacylglycerol kinase alpha	74.56	44	1395	735	2.2067e-05
ATP5J	18644883	ATP synthase-coupling factor 6, mitochondrial isoform a precursor	50.93	5	94	108	3.57591e-06
CDC37	5901922	hsp90 co-chaperone Cdc37	56.61	27	347	378	2.94904e-05
RAB5A	19923262	ras-related protein Rab-5A	42.33	7	140	215	6.34076e-06
GAR1	9506713	H/ACA ribonucleoprotein complex subunit 1	41.47	11	210	217	8.47439e-06
TSTA3	4507709	GDP-L-fucose synthase	46.42	12	195	321	5.78881e-06
CUTA	7706244	protein CutA isoform 2 precursor	46.79	5	81	156	2.37636e-05
CRKL	4885153	crk-like protein	77.89	17	399	303	5.20948e-05
GC	32483410	vitamin D-binding protein isoform 1 precursor	47.47	19	191	474	5.98403e-05
CHMP5	189409150	charged multivesicular body protein 5 isoform 1	29.68	6	71	219	2.30026e-05
APOL1	211938442	apolipoprotein L1 isoform c	21.32	8	54	380	1.21066e-05
EIF4EBP2	4758260	eukaryotic translation initiation factor 4E-binding protein 2	84.17	5	29	120	1.81876e-06
DUT	70906441	deoxyuridine 5'-triphosphate nucleotidohydrolase, mitochondrial isoform 1 precursor	50	10	206	252	9.89215e-05
UBE2L3	4507789	ubiquitin-conjugating enzyme E2 L3 isoform 1	77.27	12	160	154	9.30788e-05
UQCRFS1	163644321	cytochrome b-c1 complex subunit Rieske, mitochondrial	44.89	12	204	274	1.18514e-05
LBH	149274624	protein LBH	48.57	5	27	105	4.47842e-05
MTAP	47132622	S-methyl-5'-thioadenosine phosphorylase	69.96	15	200	283	1.20757e-05
DNPEP	156416028	aspartyl aminopeptidase	58.97	26	409	485	2.28581e-05
BAX	242117893	apoptosis regulator BAX isoform sigma	56.98	11	185	179	5.56822e-05
BTF3	83641885	transcription factor BTF3 isoform A	76.7	16	139	206	0.000164708
KRT14	15431310	keratin, type I cytoskeletal 14	68.01	39	1431	472	6.93985e-05
C4BPA	4502503	C4b-binding protein alpha chain precursor	29.98	17	151	597	3.36348e-06
EFHD2	20149675	EF-hand domain-containing protein D2	59.58	23	231	240	0.000125491
FARSA	4758340	phenylalanine--tRNA ligase alpha subunit	58.66	26	340	508	6.712e-06
SARS	16306548	serine--tRNA ligase, cytoplasmic	55.45	33	551	514	3.48145e-05
SF3A3	5803167	splicing factor 3A subunit 3	58.08	29	415	501	2.07184e-05
ALAD	189083849	delta-aminolevulinic acid dehydratase	48.48	14	235	330	1.12025e-05
PHF5A	14249398	PHD finger-like domain-containing protein 5A	81.82	8	73	110	1.61181e-05
SSR4	5454090	translocon-associated protein subunit delta isoform 2 precursor	38.15	7	72	173	1.38348e-05
DCD	16751921	dermcidin preproprotein	47.27	7	61	110	1.61258e-06
EIF4E	4503535	eukaryotic translation initiation factor 4E isoform 1	50.23	11	161	217	3.16424e-05
KANK2	209969812	KN motif and ankyrin repeat domain-containing protein 2 isoform 2	1.41	2	20	851	1.06437e-07
BDH2	66933014	3-hydroxybutyrate dehydrogenase type 2	48.98	11	81	245	1.60469e-05
VASP	4507869	vasodilator-stimulated phosphoprotein	76.05	27	447	380	2.93657e-05
PCNA	4505641	proliferating cell nuclear antigen	77.78	17	246	261	1.87019e-05
OR1M1	52218828	olfactory receptor 1M1	2.24	1	62	313	1.83568e-06
NUP35	31982904	nucleoporin NUP53	36.2	8	73	326	1.53978e-06
RBM39	4757926	RNA-binding protein 39 isoform b	56.3	24	432	524	7.86852e-05
RNPS1	18379334	RNA-binding protein with serine-rich domain 1	29.51	9	147	305	0.000118326
OSTF1	166235148	osteoclast-stimulating factor 1	71.5	13	211	214	4.30261e-05
KRT13	131412225	keratin, type I cytoskeletal 13 isoform a	33.41	18	662	458	6.79769e-06
CTSB	4503139	cathepsin B preproprotein	37.46	10	135	339	2.75505e-05
SF3B5	13775200	splicing factor 3B subunit 5	66.28	6	89	86	5.72421e-06
ATL3	45827806	atlastin-3	36.41	17	99	541	1.12002e-05
UBE2M	4507791	NEDD8-conjugating enzyme Ubc12	50.82	12	136	183	7.75447e-06
GLIPR2	11641247	Golgi-associated plant pathogenesis-related protein 1	47.4	6	64	154	1.80343e-06
BRK1	27544939	protein BRICK1	84	7	44	75	1.64779e-05
PRMT1	151301219	protein arginine N-methyltransferase 1 isoform 3	58.36	19	278	353	2.5927e-05
EIF2S3	4503507	eukaryotic translation initiation factor 2 subunit 3	59.53	25	318	472	7.43985e-05
UBE2K	4885417	ubiquitin-conjugating enzyme E2 K isoform 1	48	11	65	200	2.81682e-05
DKC1	4503337	H/ACA ribonucleoprotein complex subunit 4 isoform 1	53.89	32	499	514	4.70635e-05
PSMD5	4826952	26S proteasome non-ATPase regulatory subunit 5	65.28	26	489	504	0.000118575
CANX	10716563	calnexin precursor	44.93	26	568	592	4.21641e-05
QDPR	208973246	dihydropteridine reductase	64.34	13	155	244	2.68228e-05
LBR	37595752	lamin-B receptor	20.49	16	455	615	3.30317e-05
APOA1BP	91984773	NAD(P)H-hydrate epimerase precursor	55.56	13	143	288	6.0962e-06
ACAT1	4557237	acetyl-CoA acetyltransferase, mitochondrial precursor	66.98	23	437	427	2.6636e-05
MIEN1	42822891	migration and invasion enhancer 1	44.35	4	18	115	1.38015e-05
VPS29	17402912	vacuolar protein sorting-associated protein 29 isoform 2	42.47	8	76	186	7.17487e-06
LPXN	4758670	leupaxin isoform 2	45.6	13	172	386	5.85547e-05
PAICS	5453539	multifunctional protein ADE2 isoform 2	59.76	28	363	425	7.51398e-05
CDK18	47078231	cyclin-dependent kinase 18 isoform b	3.8	2	74	474	0.000118084
MYH10	367460087	myosin-10 isoform 2	12.85	28	2088	1976	6.57189e-05
UBA2	4885649	SUMO-activating enzyme subunit 2	62.97	35	611	640	7.35014e-05
HADHB	4504327	trifunctional enzyme subunit beta, mitochondrial precursor	65.82	30	688	474	8.86342e-06
RAD23A	4826964	UV excision repair protein RAD23 homolog A	45.18	18	142	363	2.9403e-05
RALA	33946329	ras-related protein Ral-A precursor	30.58	8	95	206	6.68009e-06
CGGBP1	56550053	CGG triplet repeat-binding protein 1	74.25	12	146	167	9.71613e-06
RASSF2	7661964	ras association domain-containing protein 2	76.69	23	394	326	5.12203e-06
NDUFV2	222080062	NADH dehydrogenase [ubiquinone] flavoprotein 2, mitochondrial precursor	49.8	12	220	249	8.62524e-06
GSTM3	23065552	glutathione S-transferase Mu 3	80	20	204	225	1.63473e-05
C7orf55-LUC7L2	347446676	putative RNA-binding protein Luc7-like 2 isoform 2	39.08	20	354	458	1.46928e-05
PDCD10	22538792	programmed cell death protein 10	61.79	15	196	212	6.23211e-06
CHMP1B	31542306	charged multivesicular body protein 1b	16.08	5	85	199	4.56436e-06
PON1	19923106	serum paraoxonase/arylesterase 1 precursor	37.18	9	91	355	2.57239e-05
MMAA	26892295	methylmalonic aciduria type A protein, mitochondrial precursor	40.91	16	71	418	5.96873e-06
CSNK2B	23503295	casein kinase II subunit beta	49.3	8	103	215	2.29221e-05
CRLF3	156142186	cytokine receptor-like factor 3	49.32	25	444	442	2.67156e-05
AIP	201860300	AH receptor-interacting protein	72.12	23	293	330	0.000122436
STK24	110349738	serine/threonine-protein kinase 24 isoform b	54.76	22	288	431	2.81948e-05
RUVBL2	5730023	ruvB-like 2	69.33	36	709	463	4.47164e-05
KRT27	153945736	keratin, type I cytoskeletal 27	14.6	8	438	459	3.4904e-06
ACAA2	167614485	3-ketoacyl-CoA thiolase, mitochondrial	76.57	28	431	397	1.83661e-05
LHPP	269847098	phospholysine phosphohistidine inorganic pyrophosphate phosphatase isoform 1	48.52	9	218	270	1.9612e-05
LYPLAL1	20270341	lysophospholipase-like protein 1	48.1	10	119	237	1.24518e-06
CWC15	116812573	protein CWC15 homolog	34.5	10	77	229	4.26909e-06
F2	4503635	prothrombin preproprotein	36.01	16	160	622	1.39973e-05
ATF1	4885073	cyclic AMP-dependent transcription factor ATF-1	15.5	4	53	271	2.87347e-06
DNAJC9	27597059	dnaJ homolog subfamily C member 9	69.62	22	239	260	2.84503e-05
LMAN2	5803023	vesicular integral-membrane protein VIP36 precursor	48.6	16	282	356	4.91759e-06
SMNDC1	5032113	survival of motor neuron-related-splicing factor 30	46.22	8	109	238	8.96017e-05
NIPSNAP1	321267511	protein NipSnap homolog 1 isoform 2	51.14	19	350	264	5.24347e-05
TAPBP	27436893	tapasin isoform 1 precursor	31.03	10	224	448	1.85842e-05
PRPSAP2	4506133	phosphoribosyl pyrophosphate synthase-associated protein 2 isoform 1	76.69	25	549	369	0.000117245
NFYA	11496974	nuclear transcription factor Y subunit alpha isoform 2	13.21	2	50	318	8.78406e-07
GLRX5	42516576	glutaredoxin-related protein 5, mitochondrial precursor	35.67	5	70	157	1.82129e-05
ADRM1	28373192	proteasomal ubiquitin receptor ADRM1 precursor	16.22	6	66	407	4.28324e-06
ND6	251831118	NADH dehydrogenase subunit 6	8.05	1	12	174	NA
RAB2A	4506365	ras-related protein Rab-2A isoform a	61.79	14	187	212	1.72642e-05
CAB39	7706481	calcium-binding protein 39	68.62	27	578	341	1.59212e-05
SEPT15	42741648	15 kDa selenoprotein isoform 1 precursor	32.12	5	47	165	NA
ABHD10	8923001	abhydrolase domain-containing protein 10, mitochondrial precursor	63.07	18	324	306	6.83913e-05
PNMA3	142976816	paraneoplastic antigen Ma3	2.59	1	20	463	1.58028e-07
LAMTOR3	11496277	ragulator complex protein LAMTOR3 isoform 1	49.19	5	39	124	2.40158e-06
PFDN4	12408677	prefoldin subunit 4	24.63	3	25	134	1.97256e-06
LEFTY2	289063399	left-right determination factor 2 isoform 2 preproprotein	3.61	1	1	332	0.000401209
GNPDA1	13027378	glucosamine-6-phosphate isomerase 1	67.47	18	310	289	6.72913e-06
CHMP4A	40548422	charged multivesicular body protein 4a	39.62	10	71	265	5.87178e-06
C11orf10	7656934	UPF0197 transmembrane protein C11orf10	10.13	1	15	79	NA
MVP	19913412	major vault protein	60.47	44	806	893	1.7322e-05
RCC2	29789090	protein RCC2	65.13	29	495	522	1.3761e-05
FHL1	21361122	four and a half LIM domains protein 1 isoform 2	43.57	11	110	280	1.84721e-05
NSFL1C	20149635	NSFL1 cofactor p47 isoform a	65.41	25	347	370	5.67934e-05
EEF1E1	4758862	eukaryotic translation elongation factor 1 epsilon-1 isoform 1	56.32	9	128	174	7.15892e-05
CENPM	50845414	centromere protein M isoform b	7.48	1	2	107	0.000652092
NOSIP	7705716	nitric oxide synthase-interacting protein	74.09	20	297	301	9.60185e-06
MAPRE3	10800412	microtubule-associated protein RP/EB family member 3	16.01	5	43	281	2.53586e-06
WIBG	14150139	partner of Y14 and mago isoform 1	79.9	14	128	204	4.19792e-05
PSMD14	5031981	26S proteasome non-ATPase regulatory subunit 14	64.84	14	161	310	2.43105e-05
RECQL	14591904	ATP-dependent DNA helicase Q1	63.64	38	919	649	1.28238e-05
BIN1	21536417	myc box-dependent-interacting protein 1 isoform 10	59.66	25	473	409	7.44655e-05
CPNE3	4503015	copine-3	52.14	27	407	537	1.43998e-05
PSMD4	5292161	26S proteasome non-ATPase regulatory subunit 4	38.99	12	257	377	8.67969e-06
FLNA	116063573	filamin-A isoform 1	69.46	152	6616	2639	0.000102005
NECAP2	8922416	adaptin ear-binding coat-associated protein 2 isoform 1	60.08	13	134	263	0.000161431
IGJ	21489959	immunoglobulin J chain precursor	22.01	3	23	159	1.5259e-06
ATP5F1	21361565	ATP synthase subunit b, mitochondrial precursor	57.42	17	282	256	3.20533e-05
APOE	4557325	apolipoprotein E precursor	60.25	19	227	317	8.88618e-06
C9orf142	39930541	uncharacterized protein C9orf142	78.92	14	124	204	1.7087e-05
DCTN2	5453629	dynactin subunit 2	68.72	24	351	406	1.53286e-05
WIBG	219803946	partner of Y14 and mago isoform 2	79.31	14	124	203	4.19792e-05
RNASEH2C	38176285	ribonuclease H2 subunit C	62.8	9	53	164	5.80089e-05
CLTA	4502899	clathrin light chain A isoform a	28.44	7	123	218	1.67855e-05
KRT75	153791158	keratin, type II cytoskeletal 75	19.6	18	880	551	3.17421e-05
CBX5	6912292	chromobox protein homolog 5	53.4	11	178	191	5.59121e-05
TOR1AIP1	39753957	torsin-1A-interacting protein 1	52.14	28	523	583	1.25434e-05
SEC61B	5803165	protein transport protein Sec61 subunit beta	41.67	4	49	96	2.73704e-06
C1orf123	8923541	UPF0587 protein C1orf123	65	9	90	160	1.18872e-05
PFDN5	22202633	prefoldin subunit 5 isoform alpha	72.08	11	106	154	8.05025e-05
KRT19	24234699	keratin, type I cytoskeletal 19	24	11	714	400	6.4058e-05
C17orf61	22749499	UPF0451 protein C17orf61 precursor	32.74	3	19	113	NA
FLYWCH2	34147540	FLYWCH family member 2	70.71	7	61	140	2.86702e-05
MYCBP	57242777	C-Myc-binding protein	73.79	8	32	103	0.000162438
COX20	37620210	protein FAM36A	33.05	4	24	118	3.3534e-06
MAX	21704263	protein max isoform b	58.94	9	102	151	8.42766e-05
BIN2	49472835	bridging integrator 2	59.29	28	710	565	3.32529e-05
SF1	295842307	splicing factor 1 isoform 4	46.94	22	511	571	5.83607e-05
RPIA	94536842	ribose-5-phosphate isomerase	45.34	13	180	311	6.63492e-06
RALB	4506405	ras-related protein Ral-B	26.7	7	64	206	3.24317e-06
POLR2C	14702171	DNA-directed RNA polymerase II subunit RPB3	51.64	12	126	275	5.7365e-05
CELF2	134152719	CUGBP Elav-like family member 2 isoform 4	34.84	19	338	488	4.72286e-05
PPIH	5454154	peptidyl-prolyl cis-trans isomerase H	66.67	16	168	177	2.49071e-05
CAND1	21361794	cullin-associated NEDD8-dissociated protein 1	45.69	49	1315	1230	3.82783e-05
MARCKSL1	13491174	MARCKS-related protein	54.87	5	48	195	0.000174443
STAT1	6274552	signal transducer and activator of transcription 1-alpha/beta isoform alpha	59.6	43	1096	750	3.47041e-05
ITIH1	156119625	inter-alpha-trypsin inhibitor heavy chain H1 isoform a precursor	15.26	11	141	911	1.09322e-05
ATOX1	4757804	copper transport protein ATOX1	38.24	3	12	68	1.21075e-06
TTC39B	270265893	tetratricopeptide repeat protein 39B isoform 5	1.55	1	5	517	9.21051e-07
FXN	31077081	frataxin, mitochondrial isoform 1 preproprotein	36.67	7	90	210	7.7722e-06
NDUFC2	4758784	NADH dehydrogenase [ubiquinone] 1 subunit C2 isoform 1	39.5	7	38	119	7.62186e-06
NDUFA11	28269681	NADH dehydrogenase [ubiquinone] 1 alpha subcomplex subunit 11 isoform 1	49.65	4	46	141	2.68362e-06
PGD	40068518	6-phosphogluconate dehydrogenase, decarboxylating	53.21	29	461	483	1.51843e-05
THYN1	7661804	thymocyte nuclear protein 1 isoform 1	61.33	18	247	225	1.9307e-05
CMC1	32698876	COX assembly mitochondrial protein homolog	34.91	3	7	106	4.60026e-07
CCDC56	94536771	coiled-coil domain-containing protein 56	47.17	5	26	106	NA
SAE1	4885585	SUMO-activating enzyme subunit 1 isoform a	78.32	24	453	346	4.06516e-05
DNAJC8	112293277	dnaJ homolog subfamily C member 8	65.61	23	258	253	1.83734e-05
PITHD1	21361837	PITH domain-containing protein 1	70.14	12	112	211	1.91978e-05
SNRPC	4507127	U1 small nuclear ribonucleoprotein C	32.7	6	57	159	1.2083e-05
UBLCP1	193083197	ubiquitin-like domain-containing CTD phosphatase 1	47.8	21	281	318	1.50552e-05
KRT17	4557701	keratin, type I cytoskeletal 17	43.29	24	864	432	6.48329e-05
NIPAL4	288684103	magnesium transporter NIPA4 isoform 2	1.57	1	12	447	5.23288e-06
MGMT	197304670	methylated-DNA--protein-cysteine methyltransferase	51.68	11	138	238	6.29107e-06
SQRDL	10864011	sulfide:quinone oxidoreductase, mitochondrial	67.33	34	571	450	1.05583e-05
P4HB	20070125	protein disulfide-isomerase precursor	74.41	44	811	508	5.28038e-05
ATP1B3	4502281	sodium/potassium-transporting ATPase subunit beta-3	35.84	9	120	279	3.42203e-06
SSR1	169404009	translocon-associated protein subunit alpha precursor	19.93	4	97	286	4.23515e-05
POLR1D	22749407	DNA-directed RNA polymerases I and III subunit RPAC2 isoform 2	13.93	3	8	122	2.22548e-06
PAK2	32483399	serine/threonine-protein kinase PAK 2	71.76	31	511	524	2.17025e-05
SNX3	4507143	sorting nexin-3 isoform a	57.41	12	107	162	3.22152e-05
PUF60	17298690	poly(U)-binding-splicing factor PUF60 isoform b	55.17	28	590	542	3.76153e-05
PPP1R2	5453946	protein phosphatase inhibitor 2	49.76	13	110	205	2.11074e-05
DYNLL1	83267866	dynein light chain 1, cytoplasmic	65.17	6	79	89	2.42516e-05
IDH3A	5031777	isocitrate dehydrogenase [NAD] subunit alpha, mitochondrial precursor	56.01	24	322	366	5.7726e-06
TSNAX	5174731	translin-associated protein X	75.17	19	308	290	4.00985e-05
NDUFS8	4505371	NADH dehydrogenase [ubiquinone] iron-sulfur protein 8, mitochondrial precursor	38.1	9	173	210	4.71188e-06
KCNAB2	27436969	voltage-gated potassium channel subunit beta-2 isoform 2	75.64	26	416	353	0.000124254
TP53RK	41327715	TP53-regulating kinase	37.94	8	172	253	3.10799e-06
MAPK3	91718899	mitogen-activated protein kinase 3 isoform 1	58.58	21	209	379	4.88259e-05
PSPC1	109240550	paraspeckle component 1	45.32	27	313	523	6.2404e-06
HK1	188497754	hexokinase-1 isoform HKI	49.4	46	1593	917	4.55774e-05
HDAC1	13128860	histone deacetylase 1	45.02	22	458	482	2.65236e-05
ITIH2	70778918	inter-alpha-trypsin inhibitor heavy chain H2 precursor	18.6	16	314	946	4.7091e-06
PSMC5	24497435	26S protease regulatory subunit 8 isoform 1	72.91	28	419	406	4.53491e-05
SAP18	215490089	histone deacetylase complex subunit SAP18	84.3	17	120	172	2.13851e-05
GLRX3	95113651	glutaredoxin-3	55.22	18	170	335	2.03992e-05
STK25	21361358	serine/threonine-protein kinase 25	20.42	8	184	426	1.91414e-05
ZGPAT	307548887	zinc finger CCCH-type with G patch domain-containing protein isoform d	30.08	11	34	502	1.96942e-06
KPNB1	19923142	importin subunit beta-1	47.37	31	1010	876	1.38201e-05
FAM32A	7661696	protein FAM32A	39.29	5	32	112	1.50969e-05
CAPG	63252913	macrophage-capping protein isoform 1	47.7	13	209	348	4.51414e-05
USP5	148727247	ubiquitin carboxyl-terminal hydrolase 5 isoform 2	52.22	35	543	835	6.01547e-05
PGRMC2	291621647	membrane-associated progesterone receptor component 2	51.42	16	253	247	1.02197e-05
AIFM1	22202629	apoptosis-inducing factor 1, mitochondrial isoform 2 precursor	40.56	22	487	609	1.69393e-05
PTPLB	38257153	3-hydroxyacyl-CoA dehydratase 2	13.39	3	33	254	1.74976e-05
PDIA6	5031973	protein disulfide-isomerase A6 precursor	47.95	18	264	440	1.32835e-05
CAPN1	12408656	calpain-1 catalytic subunit	55.18	40	784	714	3.34148e-05
STK3	103471999	serine/threonine-protein kinase 3 isoform 1	20.77	10	374	491	1.32817e-05
FDPS	209571584	farnesyl pyrophosphate synthase isoform b	36.26	12	150	353	1.56409e-05
PSMD11	28872725	26S proteasome non-ATPase regulatory subunit 11	63.98	34	452	422	1.71638e-05
GCHFR	4885257	GTP cyclohydrolase 1 feedback regulatory protein	82.14	4	26	84	8.28899e-07
RCC1	114796642	regulator of chromosome condensation isoform c	59.62	17	222	421	8.56839e-05
ADD1	29826319	alpha-adducin isoform a	53.6	30	536	737	5.98123e-05
ASCC1	311771708	activating signal cointegrator 1 complex subunit 1 isoform b	19.33	6	14	357	3.53731e-06
CHMP4B	28827795	charged multivesicular body protein 4b	50	11	181	224	1.03518e-05
C19orf70	45387955	protein QIL1 precursor	38.14	5	32	118	3.20792e-06
EIF2S2	29826335	eukaryotic translation initiation factor 2 subunit 2	74.47	31	292	333	0.000130931
DDX6	164664518	probable ATP-dependent RNA helicase DDX6	67.08	27	450	483	3.04043e-05
POLR1D	7705740	DNA-directed RNA polymerases I and III subunit RPAC2 isoform 1	30.83	4	25	133	2.22548e-06
RAB2B	21361884	ras-related protein Rab-2B isoform 1	53.7	12	134	216	1.00164e-05
SND1	77404397	staphylococcal nuclease domain-containing protein 1	54.29	44	637	910	2.7508e-05
HDAC2	293336691	histone deacetylase 2	37.5	16	312	488	1.5244e-05
SUGT1	5730041	suppressor of G2 allele of SKP1 homolog isoform SGT1A	46.55	14	129	333	5.84319e-05
KCNAB2	4504825	voltage-gated potassium channel subunit beta-2 isoform 1	73.3	26	412	367	0.000124254
PSMD9	18543329	26S proteasome non-ATPase regulatory subunit 9	41.26	10	162	223	1.63734e-05
PCYOX1	166795301	prenylcysteine oxidase 1 precursor	39.41	20	460	505	5.31951e-06
POLR2J	5453932	DNA-directed RNA polymerase II subunit RPB11-a	50.43	5	43	117	2.14575e-05
SNRPB2	38149981	U2 small nuclear ribonucleoprotein B''	53.33	12	255	225	1.90138e-05
CORO1C	7656991	coronin-1C isoform 1	27.43	12	191	474	1.2815e-05
PSMC6	195539395	26S protease regulatory subunit 10B	61.79	25	400	403	6.46016e-06
SMEK1	31657117	serine/threonine-protein phosphatase 4 regulatory subunit 3A	27.07	19	145	820	2.84723e-05
DDRGK1	13027602	DDRGK domain-containing protein 1 precursor	35.35	7	98	314	4.74405e-06
BPNT1	116812595	3'(2'),5'-bisphosphate nucleotidase 1	63.31	17	259	308	1.42394e-05
RTN4	24431933	reticulon-4 isoform B	31.9	7	66	373	1.38502e-05
CDK6	223718134	cyclin-dependent kinase 6	35.58	10	95	326	9.87858e-06
GBP1	166706903	interferon-induced guanylate-binding protein 1	57.26	36	606	592	2.30064e-05
ATP5E	5901896	ATP synthase subunit epsilon, mitochondrial	45.1	3	28	51	3.05098e-06
PABPC1	46367787	polyadenylate-binding protein 1	53.46	33	807	636	5.22958e-05
MAP2K1	5579478	dual specificity mitogen-activated protein kinase kinase 1	43.26	18	223	393	2.80577e-05
CIRBP	4502847	cold-inducible RNA-binding protein	51.16	10	117	172	1.69856e-05
PPP1R7	4506013	protein phosphatase 1 regulatory subunit 7	70.83	25	387	360	3.40647e-05
EIF3J	83281438	eukaryotic translation initiation factor 3 subunit J	45.35	10	109	258	3.19398e-06
ACTR1B	11342680	beta-centractin	55.05	16	210	376	3.32641e-05
UBE2QL1	223555979	ubiquitin-conjugating enzyme E2Q-like protein 1	13.66	2	2	161	2.60343e-06
ARHGAP1	4757766	rho GTPase-activating protein 1	71.53	25	305	439	5.38838e-05
NAGK	295844834	N-acetyl-D-glucosamine kinase	61.28	19	405	390	8.84354e-06
TPD52	4827038	tumor protein D52 isoform 3	73.37	8	83	184	6.21685e-06
SLFN5	145580600	schlafen family member 5	46.69	49	1025	891	2.53455e-05
KRT3	109148552	keratin, type II cytoskeletal 3	14.81	19	882	628	3.34257e-05
NDUFS5	4758790	NADH dehydrogenase [ubiquinone] iron-sulfur protein 5	63.21	8	62	106	4.17442e-06
POLR2I	5453930	DNA-directed RNA polymerase II subunit RPB9	72.8	7	52	125	1.86047e-05
MGAT4A	6912502	alpha-1,3-mannosyl-glycoprotein 4-beta-N-acetylglucosaminyltransferase A isoform 1	2.24	1	8	535	1.1659e-06
PSMD3	25777612	26S proteasome non-ATPase regulatory subunit 3	68.35	41	431	534	8.367e-06
NDUFA12	10092657	NADH dehydrogenase [ubiquinone] 1 alpha subcomplex subunit 12	72.41	9	86	145	6.9493e-05
SP100	19923236	nuclear autoantigen Sp-100 isoform 2	28.44	25	348	879	1.14334e-05
FBP1	16579888	fructose-1,6-bisphosphatase 1	60.36	18	193	338	2.18135e-05
ENOPH1	10864017	enolase-phosphatase E1	40.61	9	118	261	3.18751e-06
DLAT	31711992	dihydrolipoyllysine-residue acetyltransferase component of pyruvate dehydrogenase complex, mitochondrial precursor	41.11	21	504	647	3.45474e-06
CHCHD3	8923390	coiled-coil-helix-coiled-coil-helix domain-containing protein 3, mitochondrial precursor	48.46	15	114	227	2.32633e-05
CORO7	319918855	coronin-7 isoform 2	42.01	24	327	907	3.24361e-05
NDUFA7	103472001	NADH dehydrogenase [ubiquinone] 1 alpha subcomplex subunit 7	69.03	9	58	113	8.80654e-06
PFDN6	7657162	prefoldin subunit 6	62.02	7	62	129	3.39751e-06
DNAJB1	5453690	dnaJ homolog subfamily B member 1	51.18	23	286	340	4.36044e-05
LYPLA2	9966764	acyl-protein thioesterase 2	59.31	10	150	231	9.00976e-06
HDDC2	116875826	HD domain-containing protein 2	57.35	10	116	204	4.43591e-06
PPP1R11	11386175	protein phosphatase 1 regulatory subunit 11	61.11	6	76	126	2.05721e-05
CHMP2A	7656922	charged multivesicular body protein 2a	35.59	16	78	222	1.54103e-05
CNN3	4502923	calponin-3	18.24	5	67	329	1.12795e-05
ACTL6A	4757718	actin-like protein 6A isoform 1	49.65	17	251	429	1.38564e-05
FYB	42476118	FYN-binding protein isoform 1	49.82	31	699	829	9.31103e-05
NDUFS6	4758792	NADH dehydrogenase [ubiquinone] iron-sulfur protein 6, mitochondrial precursor	61.29	9	62	124	8.467e-06
DNAJA2	5031741	dnaJ homolog subfamily A member 2	55.83	23	206	412	1.8629e-05
ISG20	6857800	interferon-stimulated gene 20 kDa protein	69.61	10	136	181	2.77775e-05
GALM	20270355	aldose 1-epimerase	53.22	13	174	342	9.93219e-06
FH	19743875	fumarate hydratase, mitochondrial	62.16	27	427	510	2.34931e-05
GRPEL1	24308295	grpE protein homolog 1, mitochondrial precursor	54.84	12	60	217	1.01526e-05
IST1	41281489	IST1 homolog	40.56	16	203	360	0.000129799
C1QC	166235903	complement C1q subcomponent subunit C precursor	21.22	4	37	245	1.83331e-06
NDUFA9	6681764	NADH dehydrogenase [ubiquinone] 1 alpha subcomplex subunit 9, mitochondrial precursor	65.25	26	378	377	1.23968e-05
C6orf108	5454002	deoxyribonucleoside 5'-monophosphate N-glycosidase isoform 1	44.25	7	79	174	NA
TLN1	223029410	talin-1	65.09	131	4295	2541	2.56323e-05
TRA2A	9558733	transformer-2 protein homolog alpha	49.29	15	153	282	1.37502e-05
NIT2	9910460	omega-amidase NIT2	75	21	245	276	4.63538e-06
PPP6C	4506029	serine/threonine-protein phosphatase 6 catalytic subunit isoform b	55.08	18	215	305	3.90146e-05
G6PD	108773793	glucose-6-phosphate 1-dehydrogenase isoform b	67.57	34	573	515	2.11984e-05
KARS	5031815	lysine--tRNA ligase isoform 2	56.45	37	593	597	0.000166095
CP	4557485	ceruloplasmin precursor	29.48	22	238	1065	5.54733e-05
SELL	262206315	L-selectin precursor	17.92	6	54	385	2.30982e-06
PPP3R1	4506025	calcineurin subunit B type 1	52.94	8	46	170	3.9676e-05
ZNF207	73808090	zinc finger protein 207 isoform b	5.62	2	53	463	3.33866e-06
DRAP1	18426973	dr1-associated corepressor	33.66	8	110	205	4.85201e-06
PSMC2	4506209	26S protease regulatory subunit 7 isoform 1	74.6	37	441	433	7.46164e-05
SUN2	31742498	SUN domain-containing protein 2 isoform b	71.27	37	1021	717	3.7935e-05
ITPA	15626999	inosine triphosphate pyrophosphatase isoform a	54.12	9	88	194	6.24749e-05
SYNGR2	4759202	synaptogyrin-2	20.98	6	40	224	2.39602e-05
TRAF3IP3	295821162	TRAF3-interacting JNK-activating modulator	54.45	32	514	551	4.47974e-05
EXOSC3	50511943	exosome complex component RRP40 isoform 1	68	13	88	275	0.000149206
PSMC3	21361144	26S protease regulatory subunit 6A	63.1	27	565	439	0.000113255
ADPRHL2	8923417	poly(ADP-ribose) glycohydrolase ARH3	46.56	15	145	363	2.40038e-05
FYN	23510362	tyrosine-protein kinase Fyn isoform b	28.65	15	208	534	2.59358e-05
ERP44	52487191	endoplasmic reticulum resident protein 44 precursor	38.18	15	90	406	1.04255e-06
GTF2A1	7706735	transcription initiation factor IIA subunit 1 isoform 1	15.16	6	40	376	1.2725e-06
LMNA	27436946	lamin isoform A precursor	60.69	42	563	664	3.36569e-05
HAS1	167466171	hyaluronan synthase 1	1.38	1	13	578	4.06472e-07
CNPY2	7657176	protein canopy homolog 2 isoform 1 precursor	58.79	10	94	182	3.90369e-06
LONP1	21396489	lon protease homolog, mitochondrial	43.07	35	389	959	2.02325e-06
POLR2G	4505947	DNA-directed RNA polymerase II subunit RPB7	59.3	8	52	172	1.34607e-05
CMAS	8923900	N-acylneuraminate cytidylyltransferase	60.14	28	265	434	1.92615e-05
MRPS16	7705626	28S ribosomal protein S16, mitochondrial	34.31	4	12	137	1.41942e-05
PRRC1	18677735	protein PRRC1	29.21	9	104	445	5.15607e-06
UBL5	115387112	ubiquitin-like protein 5	52.05	6	42	73	1.86727e-06
SYPL1	33239443	synaptophysin-like protein 1 isoform b	31.12	7	90	241	3.28512e-06
LYPLA1	5453722	acyl-protein thioesterase 1	37.83	6	57	230	2.52225e-06
SNRNP40	115298668	U5 small nuclear ribonucleoprotein 40 kDa protein	65.83	22	237	357	2.92482e-05
TNFAIP8L2	157389001	tumor necrosis factor alpha-induced protein 8-like protein 2	67.93	13	69	184	9.08363e-06
EFTUD2	217272894	116 kDa U5 small nuclear ribonucleoprotein component isoform b	65.85	48	800	937	5.11724e-05
SLC25A1	21389315	tricarboxylate transport protein, mitochondrial isoform a precursor	32.8	11	121	311	7.88529e-06
WIPF1	38373695	WAS/WASL-interacting protein family member 1	42.54	13	287	503	4.49015e-06
SNX12	23111030	sorting nexin-12 isoform 1	46.91	9	90	162	4.5754e-05
DHX15	68509926	putative pre-mRNA-splicing factor ATP-dependent RNA helicase DHX15	54.72	44	1162	795	1.35217e-05
C11orf54	21361495	ester hydrolase C11orf54	29.06	8	144	265	3.12351e-06
TXNDC12	7705696	thioredoxin domain-containing protein 12 precursor	40.12	6	90	172	2.78431e-06
YDJC	63054868	UPF0249 protein ydjC homolog	13.31	3	6	323	4.29671e-07
NDUFV1	260656005	NADH dehydrogenase [ubiquinone] flavoprotein 1, mitochondrial isoform 2 precursor	64.4	26	309	455	5.14568e-05
PPP2R4	29725611	serine/threonine-protein phosphatase 2A activator isoform b	60.37	17	242	323	1.76912e-05
GNG10	63055067	guanine nucleotide-binding protein G(I)/G(S)/G(O) subunit gamma-10 precursor	73.53	4	13	68	4.93915e-06
PSMC1	24430151	26S protease regulatory subunit 4	65.68	30	458	440	1.56262e-05
ACADS	4557233	short-chain specific acyl-CoA dehydrogenase, mitochondrial precursor	65.53	21	360	412	6.30793e-06
PITPNB	6912594	phosphatidylinositol transfer protein beta isoform	71.96	19	240	271	4.06174e-06
PIP4K2B	4505819	phosphatidylinositol-5-phosphate 4-kinase type-2 beta	31.25	13	153	416	1.60393e-05
GFAP	196115290	glial fibrillary acidic protein isoform 2	9.51	5	245	431	1.51943e-05
HMOX2	187761311	heme oxygenase 2	68.35	22	411	316	2.19857e-05
FAM207A	17158023	protein FAM207A	19.57	3	14	230	1.48293e-06
ATP8	251831111	ATP synthase F0 subunit 8	16.18	1	9	68	NA
LUC7L	8922297	putative RNA-binding protein Luc7-like 1 isoform a	25.54	8	115	325	3.79379e-05
TOMM40	193083122	mitochondrial import receptor subunit TOM40 homolog	52.91	14	166	361	5.4121e-05
CLTB	4502901	clathrin light chain B isoform a	34.6	10	72	211	7.14401e-06
LAMP1	112380628	lysosome-associated membrane glycoprotein 1 precursor	15.35	7	94	417	2.14563e-06
RNF7	7657522	RING-box protein 2 isoform 1	47.79	4	15	113	3.75227e-06
AGT	4557287	angiotensinogen preproprotein	18.14	7	100	485	1.83179e-05
PSMD13	157502193	26S proteasome non-ATPase regulatory subunit 13 isoform 1	63.83	25	391	376	4.51692e-05
SERPIND1	73858566	heparin cofactor 2 precursor	26.45	14	205	499	3.6064e-05
NDUFA8	7657369	NADH dehydrogenase [ubiquinone] 1 alpha subcomplex subunit 8	69.19	10	110	172	2.6763e-05
DPP7	62420888	dipeptidyl peptidase 2 preproprotein	32.93	14	133	492	1.12997e-05
SACM1L	190014578	phosphatidylinositide phosphatase SAC1	42.59	25	230	587	2.29807e-05
SRSF11	300244569	serine/arginine-rich splicing factor 11 isoform 2	34.37	10	267	483	1.46467e-05
BBC3	187829742	bcl-2-binding component 3 isoform 2	5.34	1	7	131	2.629e-06
TRAPPC3	7656926	trafficking protein particle complex subunit 3	42.78	11	72	180	7.74287e-05
PGRMC1	5729875	membrane-associated progesterone receptor component 1	50.26	12	99	195	5.97533e-06
ACTR3B	9966913	actin-related protein 3B isoform 1	19.86	7	204	418	7.68227e-06
EHD1	30240932	EH domain-containing protein 1	83.15	45	664	534	2.64039e-05
KRAS	15718761	GTPase KRas isoform b precursor	53.19	9	73	188	6.72671e-05
INIP	24308269	SOSS complex subunit C	22.12	3	11	104	9.35031e-05
ACAT2	148539872	acetyl-CoA acetyltransferase, cytosolic	64.99	22	273	397	2.61364e-05
IMMT	154354966	mitochondrial inner membrane protein isoform 3	69.21	54	938	747	6.9577e-05
PMM2	4557839	phosphomannomutase 2	48.37	11	75	246	6.95716e-05
TMEM205	63055043	transmembrane protein 205	25.93	5	27	189	4.1662e-06
PAK1	42794769	serine/threonine-protein kinase PAK 1 isoform 2	16.7	7	96	545	1.43669e-05
FKBP5	4758384	peptidyl-prolyl cis-trans isomerase FKBP5 isoform 1	75.05	40	423	457	3.33593e-05
NDUFS1	33519475	NADH-ubiquinone oxidoreductase 75 kDa subunit, mitochondrial isoform 1	66.71	40	923	727	6.90723e-05
NDUFAB1	4826852	acyl carrier protein, mitochondrial precursor	25	5	136	156	1.2854e-06
DCTN3	6005745	dynactin subunit 3 isoform 1	54.3	12	61	186	1.44117e-05
LANCL1	212274337	lanC-like protein 1	45.36	18	172	399	9.30587e-06
RPN1	4506675	dolichyl-diphosphooligosaccharide--protein glycosyltransferase subunit 1 precursor	58.65	31	700	607	1.25772e-05
IQGAP1	4506787	ras GTPase-activating-like protein IQGAP1	60.05	88	2399	1657	2.16763e-05
VPS35	17999541	vacuolar protein sorting-associated protein 35	45.23	31	456	796	8.15169e-06
RPL36AL	4506651	60S ribosomal protein L36a-like	37.74	4	24	106	3.70591e-06
CHTOP	28875797	chromatin target of PRMT1 protein isoform 1	39.52	11	167	248	3.8244e-05
FBXO2	15812198	F-box only protein 2	16.55	4	36	296	7.09518e-07
MAT2B	11034825	methionine adenosyltransferase 2 subunit beta isoform 1	56.59	20	206	334	1.71287e-05
TMED9	39725636	transmembrane emp24 domain-containing protein 9 precursor	48.51	11	93	235	2.47625e-05
TAF10	5454106	transcription initiation factor TFIID subunit 10	34.86	5	42	218	5.67102e-06
ECI1	62530384	enoyl-CoA delta isomerase 1, mitochondrial isoform 1 precursor	37.75	9	185	302	5.29049e-06
EIF3H	4503515	eukaryotic translation initiation factor 3 subunit H	52.84	19	280	352	1.93867e-05
HSD17B8	15277342	estradiol 17-beta-dehydrogenase 8	52.87	11	86	261	2.25855e-05
ESYT1	296317244	extended synaptotagmin-1 isoform 1	49.64	45	950	1114	1.55589e-05
ESYT1	14149680	extended synaptotagmin-1 isoform 2	49.28	46	950	1104	1.55589e-05
COPE	31542319	coatomer subunit epsilon isoform a	81.49	20	232	308	4.68963e-05
C1QB	87298828	complement C1q subcomponent subunit B precursor	11.86	3	36	253	1.24528e-05
KIAA1967	24432106	protein KIAA1967	55.04	40	714	923	NA
EPB41	260436831	protein 4.1 isoform 1	34.38	27	244	864	3.04858e-05
POLE3	224586804	DNA polymerase epsilon subunit 3	27.89	4	28	147	1.82261e-06
APOM	22091452	apolipoprotein M isoform 1	30.32	5	26	188	2.39453e-06
C19orf43	13128992	uncharacterized protein C19orf43	53.98	14	126	176	1.65065e-05
UFD1L	29501813	ubiquitin fusion degradation protein 1 homolog isoform A	35.18	12	138	307	6.74168e-06
UCHL3	5174741	ubiquitin carboxyl-terminal hydrolase isozyme L3	40	6	69	230	1.58046e-05
PEPD	149589008	xaa-Pro dipeptidase isoform 1	30.83	13	98	493	8.13214e-05
ADD3	9943848	gamma-adducin isoform a	58.64	41	584	706	0.000120761
ND3	251831114	NADH dehydrogenase subunit 3	13.04	1	16	115	NA
PURB	15147219	transcriptional activator protein Pur-beta	64.42	19	120	312	5.57338e-05
MYADM	19923903	myeloid-associated differentiation marker	10.25	2	62	322	7.59458e-07
CYB561D2	5901884	cytochrome b561 domain-containing protein 2	5.41	1	8	222	4.89648e-07
TMEM173	38093659	transmembrane protein 173	53.3	14	236	379	1.33462e-05
AHSA1	6912280	activator of 90 kDa heat shock protein ATPase homolog 1	65.68	18	200	338	4.60794e-05
ENSA	46389554	alpha-endosulfine isoform 4	57.26	7	41	117	0.00025448
NR2C2AP	28882043	nuclear receptor 2C2-associated protein	55.4	7	44	139	3.37227e-06
WDR5	16554627	WD repeat-containing protein 5	54.49	14	194	334	9.62559e-06
NUP62	24497605	nuclear pore glycoprotein p62	29.5	13	117	522	1.41169e-05
NDUFB6	4505365	NADH dehydrogenase [ubiquinone] 1 beta subcomplex subunit 6 isoform 1	32.03	4	19	128	0.000187492
CPSF6	162329583	cleavage and polyadenylation specificity factor subunit 6	32.49	17	360	551	3.47913e-05
PGM1	21361621	phosphoglucomutase-1 isoform 1	76.87	37	480	562	3.40839e-05
NPC2	5453678	epididymal secretory protein E1 precursor	36.42	4	50	151	8.76113e-07
ATP2A3	28373113	sarcoplasmic/endoplasmic reticulum calcium ATPase 3 isoform f	42.08	38	478	998	5.51693e-05
NDUFB8	4826854	NADH dehydrogenase [ubiquinone] 1 beta subcomplex subunit 8, mitochondrial precursor	36.56	7	106	186	2.24251e-05
DIABLO	9845297	diablo homolog, mitochondrial isoform 1 precursor	41	11	126	239	1.77237e-05
CDC42SE2	9910378	CDC42 small effector protein 2	22.62	1	13	84	1.52747e-06
ACYP1	4557245	acylphosphatase-1 isoform a	58.59	5	33	99	3.84012e-05
SSU72	7661832	RNA polymerase II subunit A C-terminal domain phosphatase SSU72	31.96	5	44	194	2.96192e-06
FRG1	4758404	protein FRG1	41.47	12	124	258	2.84555e-06
SLC25A20	4557403	mitochondrial carnitine/acylcarnitine carrier protein	59.47	18	134	301	2.2245e-05
TRAT1	54607137	T-cell receptor-associated transmembrane adapter 1	29.03	4	42	186	5.12947e-06
NUDC	5729953	nuclear migration protein nudC	52.27	18	167	331	3.62114e-06
APCS	4502133	serum amyloid P-component precursor	24.22	6	39	223	1.08424e-06
NTPCR	14150100	cancer-related nucleoside-triphosphatase	49.47	10	191	190	1.10874e-05
PSMC4	5729991	26S protease regulatory subunit 6B isoform 1	72.25	32	375	418	9.69503e-05
DDX19B	380503839	ATP-dependent RNA helicase DDX19B isoform 5	39.63	12	81	328	2.5402e-05
WDR7	73747879	WD repeat-containing protein 7 isoform 2	1.78	3	16	1457	8.9019e-08
EIF3G	49472822	eukaryotic translation initiation factor 3 subunit G	51.56	16	186	320	2.59688e-05
EXOSC6	17402904	exosome complex component MTR3	39.71	10	104	272	8.57154e-07
CORO7-PAM16	319918873	CORO7-PAM16 protein	38.65	26	339	1048	8.45793e-06
CD4	10835167	T-cell surface glycoprotein CD4 isoform 1 precursor	31.88	14	225	458	4.31835e-06
SUCLA2	11321583	succinyl-CoA ligase [ADP-forming] subunit beta, mitochondrial precursor	49.68	22	230	463	7.28837e-06
NDUFC1	297206726	NADH dehydrogenase [ubiquinone] 1 subunit C1, mitochondrial precursor	13.16	1	12	76	2.57568e-06
LCP2	5031855	lymphocyte cytosolic protein 2	66.79	32	372	533	4.00402e-05
KRT78	89357932	keratin, type II cytoskeletal 78	25.38	16	234	520	2.72303e-05
CXorf26	32306539	UPF0368 protein Cxorf26	35.62	8	142	233	NA
PHPT1	24475861	14 kDa phosphohistidine phosphatase isoform 3	83.2	9	63	125	8.4767e-05
PRAF2	6005794	PRA1 family protein 2	26.97	5	47	178	2.52223e-06
IMMT	154354962	mitochondrial inner membrane protein isoform 2	69.62	54	904	757	6.9577e-05
EIF3E	4503521	eukaryotic translation initiation factor 3 subunit E	62.47	28	379	445	4.35602e-05
SGTB	24308141	small glutamine-rich tetratricopeptide repeat-containing protein beta	35.2	11	79	304	2.72713e-06
FAM90A1	144953905	protein FAM90A1	3.02	1	5	464	5.11199e-07
CDK9	4502747	cyclin-dependent kinase 9	31.99	12	124	372	4.55213e-06
DHRS7	7706318	dehydrogenase/reductase SDR family member 7 precursor	38.94	10	104	339	7.10284e-06
PEA15	4505705	astrocytic phosphoprotein PEA-15	59.23	8	27	130	5.66389e-06
DLD	91199540	dihydrolipoyl dehydrogenase, mitochondrial precursor	45.58	22	419	509	1.15506e-05
SPN	4507181	leukosialin precursor	20	7	108	400	0.000101518
VKORC1L1	46309463	vitamin K epoxide reductase complex subunit 1-like protein 1	16.48	4	18	176	1.89011e-06
CHPF	307691169	chondroitin sulfate synthase 2 isoform 2	1.14	1	2	613	0.000292865
RCSD1	217035154	capZ-interacting protein	74.52	20	245	416	2.60674e-05
UQCRH	83627705	cytochrome b-c1 complex subunit 6, mitochondrial	36.26	3	35	91	2.15465e-06
SEC11A	7657609	signal peptidase complex catalytic subunit SEC11A	49.72	12	111	179	2.5627e-05
PEF1	6912582	peflin	23.59	9	103	284	5.50945e-05
ELOF1	14150203	transcription elongation factor 1 homolog	21.69	1	10	83	NA
SH3BP1	85815829	SH3 domain-binding protein 1	72.61	42	804	701	2.0152e-05
RSU1	6912638	ras suppressor protein 1 isoform 1	44.04	11	114	277	3.46114e-05
SNX2	23111038	sorting nexin-2	48.75	23	247	519	2.10358e-06
PLGRKT	332635095	plasminogen receptor (KT)	34.01	7	53	147	2.17955e-06
TXNL1	4759274	thioredoxin-like protein 1	61.25	17	256	289	1.38715e-05
CISD2	56605994	CDGSH iron-sulfur domain-containing protein 2	41.48	5	31	135	1.19846e-06
CHMP1A	103485496	charged multivesicular body protein 1a isoform 2	27.04	8	52	196	3.57534e-05
DDOST	20070197	dolichyl-diphosphooligosaccharide--protein glycosyltransferase 48 kDa subunit precursor	56.8	18	277	456	1.75272e-05
ZRANB2	42741682	zinc finger Ran-binding domain-containing protein 2 isoform 2	47.81	16	151	320	4.0694e-05
PPP1R8	13699256	nuclear inhibitor of protein phosphatase 1 isoform alpha	54.7	15	106	351	1.01521e-05
EMD	4557553	emerin	56.69	15	141	254	1.56304e-05
COMMD9	156416005	COMM domain-containing protein 9 isoform 1	64.14	9	50	198	1.42246e-05
CD81	4757944	CD81 antigen	15.25	2	37	236	1.23293e-06
PTRHD1	61966781	putative peptidyl-tRNA hydrolase PTRHD1	31.43	6	18	140	2.3285e-05
NIT1	297632350	nitrilase homolog 1 isoform 4	64.26	14	92	291	6.04887e-06
MAPK14	4503069	mitogen-activated protein kinase 14 isoform 1	46.94	13	118	360	2.44065e-05
LOC642131	341913937	PREDICTED: putative V-set and immunoglobulin domain-containing protein 6-like	15.34	3	10	189	1.68728e-06
GCA	6912388	grancalcin	44.7	9	90	217	1.20701e-05
CFHR1	118442839	complement factor H-related protein 1 precursor	19.39	6	40	330	1.29755e-06
PFKL	48762920	6-phosphofructokinase, liver type	65.26	41	926	780	4.96776e-05
FAM76B	134288896	protein FAM76B	23.6	7	20	339	5.324e-06
ASNA1	50428938	ATPase ASNA1	44.25	12	167	348	8.21214e-06
ME2	4505145	NAD-dependent malic enzyme, mitochondrial isoform 1 precursor	67.12	27	281	584	7.15418e-05
CHMP7	22748641	charged multivesicular body protein 7	64.02	26	196	453	1.43377e-05
CDK5	4826675	cyclin-dependent kinase 5 isoform 1	28.42	7	88	292	3.51769e-05
PRKCA	4506067	protein kinase C alpha type	49.7	29	481	672	2.2726e-05
EIF3I	4503513	eukaryotic translation initiation factor 3 subunit I	75.08	20	358	325	2.15609e-05
RPN2	35493916	dolichyl-diphosphooligosaccharide--protein glycosyltransferase subunit 2 isoform 1 precursor	41.84	22	461	631	0.000255485
WDR61	13376840	WD repeat-containing protein 61	64.92	14	159	305	1.31197e-05
CISD1	8923930	CDGSH iron-sulfur domain-containing protein 1	61.11	6	48	108	1.49323e-05
ERO1L	7657069	ERO1-like protein alpha precursor	59.4	24	392	468	5.2694e-06
SKP1	25777713	S-phase kinase-associated protein 1 isoform b	79.75	15	94	163	1.53057e-05
GNPDA2	19923881	glucosamine-6-phosphate isomerase 2	61.23	13	193	276	6.01521e-05
HIGD1A	153085463	HIG1 domain family member 1A isoform b	48.39	3	6	93	0.000133323
LYSMD2	23503313	lysM and putative peptidoglycan-binding domain-containing protein 2 isoform 1	30.23	7	50	215	3.54747e-06
TCF7	42518080	transcription factor 7 isoform 1	44.01	14	138	384	9.46199e-05
LEF1	195222732	lymphoid enhancer-binding factor 1 isoform 2	53.91	12	119	371	7.96241e-06
UBQLN4	40538799	ubiquilin-4	26.62	11	139	601	4.1684e-06
ARL8B	8922601	ADP-ribosylation factor-like protein 8B	48.39	10	80	186	1.89201e-05
HAND2	12545384	heart- and neural crest derivatives-expressed protein 2	3.23	1	5	217	0.000298804
THBS1	40317626	thrombospondin-1 precursor	32.14	31	271	1170	9.8445e-06
C8G	166197660	complement component C8 gamma chain precursor	21.78	3	16	202	4.33094e-07
PRPF38A	24762236	pre-mRNA-splicing factor 38A	31.73	10	60	312	3.13862e-05
POLDIP3	29837655	polymerase delta-interacting protein 3 isoform 1	61.52	26	187	421	2.00562e-05
GSS	4504169	glutathione synthetase	60.55	27	290	474	1.96188e-05
C12orf23	22748615	UPF0444 transmembrane protein C12orf23	55.17	4	55	116	1.69351e-06
CSRP1	302191611	cysteine and glycine-rich protein 1 isoform 3	66.31	11	110	187	1.2033e-05
LYN	162287326	tyrosine-protein kinase Lyn isoform B	7.33	4	90	491	1.77898e-06
PDLIM2	28866957	PDZ and LIM domain protein 2 isoform 1	51.37	14	172	366	1.77232e-05
MAPK14	20986512	mitogen-activated protein kinase 14 isoform 2	50.56	15	134	360	2.44065e-05
PDIA4	4758304	protein disulfide-isomerase A4 precursor	62.79	44	573	645	1.81162e-05
PYGB	21361370	glycogen phosphorylase, brain form	56.23	45	652	843	1.92369e-05
OXSR1	4826878	serine/threonine-protein kinase OSR1	49.15	23	322	527	3.59017e-05
STOML2	7305503	stomatin-like protein 2	49.44	13	166	356	1.52324e-05
CYC1	21359867	cytochrome c1, heme protein, mitochondrial	30.46	8	115	325	4.49034e-06
ATP6V1F	20357547	V-type proton ATPase subunit F isoform 1	33.61	3	18	119	3.21801e-07
LOC100130357	336594719	uncharacterized protein LOC100130357	4.58	1	1	153	6.82264e-05
ATP6V1E1	4502317	V-type proton ATPase subunit E 1 isoform a	45.13	15	129	226	3.88744e-05
LAMTOR2	7661728	ragulator complex protein LAMTOR2 isoform 1	60	6	53	125	3.32921e-06
PSMG3	14150060	proteasome assembly chaperone 3	58.2	5	30	122	2.76165e-06
TROVE2	31377800	60 kDa SS-A/Ro ribonucleoprotein isoform 2	50.74	23	308	538	6.86042e-05
DTD1	30795227	D-tyrosyl-tRNA(Tyr) deacylase 1	28.23	5	21	209	2.5374e-06
BLVRB	4502419	flavin reductase (NADPH)	50	8	83	206	1.07157e-05
CD5	166197668	T-cell surface glycoprotein CD5 precursor	37.98	15	301	495	3.26742e-06
NIF3L1	56605983	NIF3-like protein 1 isoform 2	56.86	17	231	350	7.01632e-05
SF3A2	21361376	splicing factor 3A subunit 2	32.11	16	211	464	1.24195e-05
SNX1	23111034	sorting nexin-1 isoform a	42.53	20	213	522	2.99748e-05
OGDH	51873036	2-oxoglutarate dehydrogenase, mitochondrial isoform 1 precursor	46.04	39	622	1023	2.53626e-05
NRBP1	7019333	nuclear receptor-binding protein	39.44	16	182	535	2.79734e-05
COPS4	38373690	COP9 signalosome complex subunit 4	83	28	276	406	1.97314e-05
DDX3X	301171467	ATP-dependent RNA helicase DDX3X isoform 2	62.48	38	754	661	1.45951e-05
AIMP1	45006986	aminoacyl tRNA synthase complex-interacting multifunctional protein 1 isoform a precursor	64.74	19	235	312	2.71118e-05
NUDT3	5729804	diphosphoinositol polyphosphate phosphohydrolase 1	45.35	6	40	172	2.23765e-05
DEF6	145312241	differentially expressed in FDCP 6 homolog	61.17	40	401	631	5.57453e-05
NDUFA10	4758768	NADH dehydrogenase [ubiquinone] 1 alpha subcomplex subunit 10, mitochondrial precursor	48.17	16	175	355	2.14151e-06
SF1	295842330	splicing factor 1 isoform 6	37.15	20	484	673	5.83607e-05
NFYC	217272835	nuclear transcription factor Y subunit gamma isoform 5	30.9	8	82	301	3.83824e-05
DERL1	197927278	derlin-1 isoform b	17.75	4	31	231	1.18528e-06
NRAS	4505451	GTPase NRas	52.91	8	69	189	3.05954e-05
COX7A2L	18105037	cytochrome c oxidase subunit 7A-related protein, mitochondrial	62.28	6	47	114	1.87369e-06
SUPT4H1	4507311	transcription elongation factor SPT4	27.35	3	21	117	8.33576e-06
SF3B3	54112121	splicing factor 3B subunit 3	49.63	51	1028	1217	5.57361e-05
DNAJB4	6631085	dnaJ homolog subfamily B member 4	8.31	2	13	337	6.95742e-05
FOXN3	51093865	forkhead box protein N3 isoform 2	1.92	1	2	468	2.06835e-08
OXCT1	4557817	succinyl-CoA:3-ketoacid-coenzyme A transferase 1, mitochondrial precursor	43.46	21	356	520	4.27271e-06
TOMM7	9506859	mitochondrial import receptor subunit TOM7 homolog	43.64	3	14	55	7.386e-06
SPCS2	162417971	signal peptidase complex subunit 2	60.18	19	128	226	5.16832e-05
PRKCB	20127450	protein kinase C beta type isoform 2	60.48	34	536	673	3.87112e-05
CD48	21361571	CD48 antigen isoform 1	28.81	8	149	243	8.84552e-06
GSDMD	83320070	gasdermin-D	32.44	11	79	484	1.1562e-05
CCDC12	238231397	coiled-coil domain-containing protein 12	56.98	11	67	179	5.0743e-06
SERPINB8	38504673	serpin B8 isoform a	39.3	14	248	374	2.32566e-05
DOK2	41406050	docking protein 2	54.61	16	189	412	6.54715e-06
DARS	45439306	aspartate--tRNA ligase, cytoplasmic	75.25	38	546	501	1.33145e-05
PSMF1	145611426	proteasome inhibitor PI31 subunit	36.16	10	68	271	2.86528e-06
THRAP3	167234419	thyroid hormone receptor-associated protein 3	33.19	31	317	955	1.13261e-05
FKBP11	219842220	peptidyl-prolyl cis-trans isomerase FKBP11 isoform 3 precursor	32.88	6	31	146	1.13901e-05
NPM3	6857818	nucleoplasmin-3	23.6	3	9	178	2.40939e-05
POLR1C	42560246	DNA-directed RNA polymerases I and III subunit RPAC1	39.02	11	70	346	3.6411e-05
VAT1	18379349	synaptic vesicle membrane protein VAT-1 homolog	56.23	19	198	393	2.05287e-05
YARS	4507947	tyrosine--tRNA ligase, cytoplasmic	75.57	44	484	528	3.62677e-05
PTPLAD1	117168248	3-hydroxyacyl-CoA dehydratase 3	37.57	13	132	362	5.58283e-06
UQCRQ	83367083	cytochrome b-c1 complex subunit 8	59.76	5	28	82	7.01975e-05
COPS3	23238222	COP9 signalosome complex subunit 3 isoform 1	37.83	11	141	423	1.38532e-05
EIF3M	23397429	eukaryotic translation initiation factor 3 subunit M	48.66	17	370	374	7.59621e-06
EIF3L	7705433	eukaryotic translation initiation factor 3 subunit L isoform 1	62.41	34	544	564	4.49601e-05
COX17	5031645	cytochrome c oxidase copper chaperone	46.03	2	10	63	1.20736e-07
GORASP2	319803020	Golgi reassembly-stacking protein 2 isoform 2	37.24	10	111	384	5.71019e-06
ARHGEF1	15011972	rho guanine nucleotide exchange factor 1 isoform 2	58.22	55	1254	912	8.4253e-05
TSPO	74275350	translocator protein	9.47	2	55	169	6.83329e-06
NDUFAF3	41327781	NADH dehydrogenase [ubiquinone] 1 alpha subcomplex assembly factor 3 isoform a	26.63	5	36	184	8.41794e-07
SEC61A1	7019415	protein transport protein Sec61 subunit alpha isoform 1	28.36	13	100	476	1.05104e-05
BOLA2	73622130	BolA-like protein 2	39.47	5	102	152	8.13648e-06
CASP1	4502573	caspase-1 isoform beta precursor	54.83	17	166	383	3.49594e-05
PRPF31	221136939	U4/U6 small nuclear ribonucleoprotein Prp31	53.71	21	279	499	1.25198e-05
WARS	47419914	tryptophan--tRNA ligase, cytoplasmic isoform a	69.85	25	226	471	4.14121e-05
HSPA4	38327039	heat shock 70 kDa protein 4	63.21	44	603	840	3.90421e-05
KRT72	28372503	keratin, type II cytoskeletal 72 isoform 1	14.29	8	319	511	3.83804e-05
TIMM8A	4758152	mitochondrial import inner membrane translocase subunit Tim8 A isoform 1	82.47	6	36	97	5.36528e-05
EFCAB2	221316729	EF-hand calcium-binding domain-containing protein 2 isoform b	6.77	1	1	133	2.3868e-05
SRM	63253298	spermidine synthase	44.37	9	117	302	1.56694e-06
ARHGEF1	39777606	rho guanine nucleotide exchange factor 1 isoform 1	58.79	56	1258	927	8.4253e-05
BCAS2	5031653	pre-mRNA-splicing factor SPF27	82.22	16	142	225	3.55623e-05
PLIN3	255958282	perilipin-3 isoform 1	68.2	21	366	434	4.65849e-05
PPIL1	7706339	peptidyl-prolyl cis-trans isomerase-like 1	40.96	7	105	166	3.86222e-05
DNASE2	4503349	deoxyribonuclease-2-alpha precursor	3.33	1	3	360	3.15051e-07
COPS5	38027923	COP9 signalosome complex subunit 5	46.41	13	194	334	1.12438e-05
RAB21	7661922	ras-related protein Rab-21	59.56	12	109	225	6.15267e-06
SHQ1	56550033	protein SHQ1 homolog	1.21	1	9	577	5.2194e-07
NIF3L1	215272362	NIF3-like protein 1 isoform 3	44.21	10	199	285	7.01632e-05
ERAP1	94818891	endoplasmic reticulum aminopeptidase 1 isoform b precursor	51.54	43	694	941	5.03476e-05
ARL8A	20270343	ADP-ribosylation factor-like protein 8A isoform 1	51.08	10	94	186	9.42138e-06
RASSF5	32996735	ras association domain-containing protein 5 isoform C	49.81	13	112	265	4.21533e-05
PDXK	4505701	pyridoxal kinase	54.81	20	219	312	2.07982e-05
LZIC	21362062	protein LZIC	55.79	12	69	190	1.24611e-05
ABLIM1	51173717	actin-binding LIM protein 1 isoform s	60.22	23	274	455	7.18742e-06
ACADM	4557231	medium-chain specific acyl-CoA dehydrogenase, mitochondrial isoform a precursor	42.99	15	154	421	3.11468e-05
LUC7L3	19923485	luc7-like protein 3	32.87	14	170	432	2.209e-06
THOC6	31543164	THO complex subunit 6 homolog isoform 1	48.97	12	181	341	5.78911e-06
SFXN3	31621303	sideroflexin-3	59.69	15	128	325	1.64092e-06
FCF1	7705730	rRNA-processing protein FCF1 homolog	19.7	3	9	198	4.44903e-07
KRT71	15618995	keratin, type II cytoskeletal 71	11.09	8	326	523	1.94182e-05
CFB	67782358	complement factor B preproprotein	23.69	14	175	764	5.07847e-05
GBAS	4503937	protein NipSnap homolog 2 isoform 1	36.36	12	141	286	1.22142e-05
C7orf50	14150149	uncharacterized protein C7orf50	42.27	6	50	194	1.29022e-06
COX19	71979925	cytochrome c oxidase assembly protein COX19	61.11	6	27	90	1.33209e-06
NAA50	13376735	N-alpha-acetyltransferase 50	61.54	15	75	169	1.74343e-05
IGLL1	13399298	immunoglobulin lambda-like polypeptide 1 isoform a precursor	7.04	1	14	213	2.98211e-07
SAP30L	13375862	histone deacetylase complex subunit SAP30L isoform 1	31.15	6	33	183	8.18984e-05
ACAP1	7661880	arf-GAP with coiled-coil, ANK repeat and PH domain-containing protein 1	64.59	40	539	740	2.45771e-05
PPP2R2A	4506019	serine/threonine-protein phosphatase 2A 55 kDa regulatory subunit B alpha isoform isoform 1	61.07	23	146	447	2.13953e-05
FIP1L1	201023341	pre-mRNA 3'-end-processing factor FIP1 isoform 3	25.38	10	133	520	7.49619e-05
EIF3D	4503523	eukaryotic translation initiation factor 3 subunit D	46.53	22	280	548	8.04086e-05
HDGFRP3	7705320	hepatoma-derived growth factor-related protein 3	32.51	6	55	203	1.84518e-05
HDHD1	296011028	pseudouridine-5'-monophosphatase isoform c	28.85	6	45	208	5.22082e-06
PSME3	30410794	proteasome activator complex subunit 3 isoform 1	53.15	15	158	254	9.24071e-06
DDX3Y	13514809	ATP-dependent RNA helicase DDX3Y	56.67	36	671	660	6.73921e-06
ACADVL	4557235	very long-chain specific acyl-CoA dehydrogenase, mitochondrial isoform 1 precursor	59.08	35	575	655	2.5891e-05
MOB3A	18677731	MOB kinase activator 3A	50.23	11	79	217	0.000345175
MBNL2	46411180	muscleblind-like protein 2 isoform 3	14.96	6	79	361	1.05138e-05
C16orf80	8392875	UPF0468 protein C16orf80	35.75	7	56	193	2.60526e-06
WBP2	24430132	WW domain-binding protein 2	19.16	6	90	261	3.27439e-06
CAPN2	157389005	calpain-2 catalytic subunit isoform 1	43.86	33	423	700	1.63392e-05
C1orf68	67003568	skin-specific protein 32	16.8	5	17	250	2.58079e-06
CENPV	56118234	centromere protein V	37.5	7	92	272	5.37952e-06
CPNE2	30181236	copine-2	3.28	2	54	548	5.86189e-06
CPNE1	311893345	copine-1 isoform c	27.24	15	232	536	7.46021e-06
POLR2D	4758574	DNA-directed RNA polymerase II subunit RPB4	67.61	8	85	142	1.48743e-06
NCBP2	19923387	nuclear cap-binding protein subunit 2 isoform 1	25	4	33	156	1.6692e-06
RAP2C	32129209	ras-related protein Rap-2c precursor	32.24	6	51	183	1.50842e-06
PPP2R1B	294774574	serine/threonine-protein phosphatase 2A 65 kDa regulatory subunit A beta isoform isoform d	27.34	13	314	556	1.28242e-05
RAP2B	38201690	ras-related protein Rap-2b	40.44	7	58	183	1.30967e-06
NMT1	10835073	glycylpeptide N-tetradecanoyltransferase 1	42.14	23	250	496	2.37312e-05
C1orf174	224591399	UPF0688 protein C1orf174	18.93	3	28	243	2.1505e-06
GGCT	13129018	gamma-glutamylcyclotransferase isoform 1	52.13	9	49	188	1.04633e-05
DIAPH1	119395760	protein diaphanous homolog 1 isoform 2	40.93	47	809	1263	3.62148e-05
COPS6	34147637	COP9 signalosome complex subunit 6	63.3	17	239	327	1.59928e-05
PSMG1	44680114	proteasome assembly chaperone 1 isoform b	29.59	8	45	267	6.11855e-06
SPTBN1	112382250	spectrin beta chain, brain 1 isoform 1	69.54	147	4443	2364	5.07032e-05
IMPDH2	66933016	inosine-5'-monophosphate dehydrogenase 2	56.23	31	349	514	2.52585e-05
CYB5R1	49574502	NADH-cytochrome b5 reductase 1	50.82	20	186	305	2.11465e-05
ATP1A1	21361181	sodium/potassium-transporting ATPase subunit alpha-1 isoform a	42.91	39	456	1023	1.50572e-05
ARFGAP2	338827663	ADP-ribosylation factor GTPase-activating protein 2 isoform 2	32.25	13	68	493	1.07987e-05
DCUN1D1	36030883	DCN1-like protein 1	42.86	11	75	259	2.59238e-05
GUK1	226874833	guanylate kinase isoform b	50.76	10	64	197	2.11662e-05
METTL18	15553097	histidine protein methyltransferase 1 homolog	3.76	2	15	372	4.70015e-07
PRKAR2A	4758958	cAMP-dependent protein kinase type II-alpha regulatory subunit	75.25	26	260	404	7.33165e-05
ANXA4	4502105	annexin A4	50.47	17	173	321	1.12024e-05
LXN	194473714	latexin	17.57	3	21	222	9.33485e-06
SNAP23	18765729	synaptosomal-associated protein 23 isoform SNAP23A	61.61	11	75	211	0.000131731
KRT4	331999954	keratin, type II cytoskeletal 4	15.77	9	412	520	1.11567e-06
SF3B2	55749531	splicing factor 3B subunit 2	56.09	47	523	895	1.89742e-05
SURF4	19557691	surfeit locus protein 4	27.51	6	139	269	1.87264e-06
AK3	19923437	GTP:AMP phosphotransferase, mitochondrial isoform a	69.16	18	216	227	0.000145194
COMMD3	6912278	COMM domain-containing protein 3	52.82	9	53	195	8.42747e-06
SF3A1	5032087	splicing factor 3A subunit 1 isoform 1	54.73	37	664	793	0.000103368
DDX1	4826686	ATP-dependent RNA helicase DDX1	69.19	55	1027	740	2.98262e-05
G3BP1	5031703	ras GTPase-activating protein-binding protein 1	44.64	14	254	466	3.83763e-06
TOP1	11225260	DNA topoisomerase 1	40.65	33	391	765	1.51727e-05
RBMXL3	223890219	RNA-binding motif protein, X-linked-like-3	3	2	169	1067	3.33104e-07
ATG3	19526773	ubiquitin-like-conjugating enzyme ATG3	29.94	9	63	314	4.03297e-06
THOC7	156151381	THO complex subunit 7 homolog	53.92	10	44	204	2.44633e-06
FAM162A	49355721	protein FAM162A	27.27	5	35	154	3.90995e-06
MAPK8	20986519	mitogen-activated protein kinase 8 isoform JNK1 beta1	18.75	7	73	384	4.08742e-07
RPS6KA3	4759050	ribosomal protein S6 kinase alpha-3	51.08	34	605	740	1.71827e-05
RPL36A	316983124	60S ribosomal protein L36a isoform a	28.17	4	22	142	3.44253e-06
HSD17B12	7705855	estradiol 17-beta-dehydrogenase 12	50	17	156	312	6.60362e-06
EXOSC1	7705612	exosome complex component CSL4	45.13	7	54	195	6.19351e-06
NDUFS7	187281616	NADH dehydrogenase [ubiquinone] iron-sulfur protein 7, mitochondrial	22.07	7	88	213	4.4383e-06
EIF3C	4503525	eukaryotic translation initiation factor 3 subunit C	34.5	34	449	913	6.94691e-06
NUDT16L1	14150147	protein syndesmos isoform 1	65.88	12	121	211	4.47694e-05
DGKB	22027634	diacylglycerol kinase beta isoform 2	4.92	2	77	773	2.43434e-05
IDH3G	4758582	isocitrate dehydrogenase [NAD] subunit gamma, mitochondrial isoform a precursor	50.13	16	200	393	1.7929e-05
ARHGAP25	261399907	rho GTPase-activating protein 25 isoform a	73.53	42	511	646	6.38657e-05
FARSB	124028525	phenylalanine--tRNA ligase beta subunit	55.35	33	538	589	2.40909e-05
LSM14A	166197710	protein LSM14 homolog A isoform b	35.42	15	168	463	5.48069e-05
PABPC4	208431836	polyadenylate-binding protein 4 isoform 3	32.49	20	328	631	3.36719e-05
CPPED1	153251270	calcineurin-like phosphoesterase domain-containing protein 1 isoform a	27.71	7	31	314	2.9648e-06
IBA57	58197556	putative transferase CAF17, mitochondrial precursor	50.84	13	104	356	1.9224e-06
CNPY3	33942072	protein canopy homolog 3 precursor	35.97	8	58	278	1.34635e-06
HMHA1	47834348	minor histocompatibility protein HA-1	41.73	44	831	1136	4.78012e-05
GNG5	4885287	guanine nucleotide-binding protein G(I)/G(S)/G(O) subunit gamma-5 precursor	82.35	6	33	68	1.44308e-05
SPTAN1	306966132	spectrin alpha chain, brain isoform 3	70.47	185	4878	2452	5.91972e-05
C2orf69	205360989	UPF0565 protein C2orf69 precursor	12.47	4	7	385	8.67323e-05
LSM1	7657313	U6 snRNA-associated Sm-like protein LSm1	57.89	6	43	133	9.37435e-06
NDRG1	37655183	protein NDRG1	45.69	11	199	394	2.99877e-05
APEH	23510451	acylamino-acid-releasing enzyme	37.02	21	272	732	1.81893e-05
NAA10	10835057	N-alpha-acetyltransferase 10 isoform 1	56.17	12	96	235	1.62282e-05
ZAP70	31455611	tyrosine-protein kinase ZAP-70 isoform 1	68.98	35	732	619	7.94473e-05
UQCR10	41281885	cytochrome b-c1 complex subunit 9 isoform a	50.79	3	14	63	1.36196e-06
EIF3B	33239445	eukaryotic translation initiation factor 3 subunit B	41.28	30	458	814	8.85923e-06
CSTF2	4557493	cleavage stimulation factor subunit 2	37.95	15	169	577	2.72284e-05
DRG1	4758796	developmentally-regulated GTP-binding protein 1	57.77	18	254	367	2.22813e-06
ITIH4	31542984	inter-alpha-trypsin inhibitor heavy chain H4 isoform 1 precursor	27.31	20	243	930	3.58588e-05
ARCN1	11863154	coatomer subunit delta isoform 1	57.14	30	465	511	3.46503e-05
CYTH1	110349763	cytohesin-1 isoform 2	47.61	20	215	397	1.42934e-05
STAT5A	21618342	signal transducer and activator of transcription 5A	47.86	36	547	794	1.24934e-05
COPS7B	12232385	COP9 signalosome complex subunit 7b	31.06	7	87	264	6.97832e-06
HAGH	94538320	hydroxyacylglutathione hydrolase, mitochondrial isoform 2	60.77	12	132	260	2.59378e-05
NAE1	66363688	NEDD8-activating enzyme E1 regulatory subunit isoform c	54.83	19	212	445	3.1203e-06
PPIL3	19557636	peptidyl-prolyl cis-trans isomerase-like 3 isoform PPIL3b	59.63	8	60	161	5.5773e-05
TMX4	40254947	thioredoxin-related transmembrane protein 4 precursor	20.06	7	88	349	5.67703e-06
SRC	4885609	proto-oncogene tyrosine-protein kinase Src	17.72	9	99	536	7.38267e-07
RAD21	5453994	double-strand-break repair protein rad21 homolog	44.06	26	280	631	8.03717e-06
CPSF7	217035107	cleavage and polyadenylation specificity factor subunit 7 isoform 3	35.28	14	217	462	3.33033e-05
CAMK2D	26667183	calcium/calmodulin-dependent protein kinase type II subunit delta isoform 1	51.88	24	345	478	2.91072e-05
NDUFS2	4758786	NADH dehydrogenase [ubiquinone] iron-sulfur protein 2, mitochondrial isoform 1 precursor	57.67	24	319	463	4.09548e-05
CUL2	19482174	cullin-2 isoform c	37.05	24	251	745	1.37394e-05
EIF2B1	4503503	translation initiation factor eIF-2B subunit alpha	58.69	18	172	305	6.47002e-06
DAK	20149621	bifunctional ATP-dependent dihydroxyacetone kinase/FAD-AMP lyase (cyclizing)	58.96	23	275	575	1.45887e-05
SPTAN1	194595509	spectrin alpha chain, brain isoform 1	70.41	189	4971	2477	5.91972e-05
FLOT1	5031699	flotillin-1	72.83	29	437	427	1.40626e-05
DYNC1I2	24307879	cytoplasmic dynein 1 intermediate chain 2	31.66	14	124	638	2.01401e-05
WDR82	147904340	WD repeat-containing protein 82	51.44	23	254	313	1.96022e-05
STK17B	4758194	serine/threonine-protein kinase 17B	23.39	7	34	372	0.000218543
SPTBN1	112382252	spectrin beta chain, brain 1 isoform 2	69.98	137	3990	2155	5.07032e-05
STAT5B	21618344	signal transducer and activator of transcription 5B	42.95	32	620	787	1.29907e-05
S100A9	4506773	protein S100-A9	74.56	10	102	114	3.18882e-05
PSMD12	4506221	26S proteasome non-ATPase regulatory subunit 12 isoform 1	60.53	29	346	456	0.000247629
CD74	10835071	HLA class II histocompatibility antigen gamma chain isoform b	28.45	5	37	232	4.79949e-06
NARS	4758762	asparagine--tRNA ligase, cytoplasmic	49.82	28	321	548	1.68094e-05
SP1	38372901	transcription factor Sp1 isoform a	11.21	5	35	785	8.44678e-07
LOC100506562	310114055	PREDICTED: protein LLP homolog	28.35	3	20	127	1.22332e-05
APOF	4502165	apolipoprotein F precursor	8.28	2	19	326	1.83662e-05
AZGP1	4502337	zinc-alpha-2-glycoprotein precursor	28.86	9	41	298	9.60393e-06
UBTF	7657671	nucleolar transcription factor 1 isoform a	43.19	34	534	764	4.1694e-05
DDX19B	6005743	ATP-dependent RNA helicase DDX19B isoform 1	46.56	18	142	479	2.5402e-05
STRAP	148727341	serine-threonine kinase receptor-associated protein	64	19	176	350	1.74879e-05
WASF2	11386183	wiskott-Aldrich syndrome protein family member 2 isoform 1	30.32	13	114	498	0.000143294
HNRNPUL1	21536326	heterogeneous nuclear ribonucleoprotein U-like protein 1 isoform a	37.03	30	549	856	1.36129e-05
FIP1L1	201023339	pre-mRNA 3'-end-processing factor FIP1 isoform 2	25.85	11	138	588	7.49619e-05
PRKRA	4505581	interferon-inducible double stranded RNA-dependent protein kinase activator A isoform 1	49.2	14	66	313	9.17941e-06
TFG	306774089	protein TFG isoform 2	32.83	10	96	396	2.41427e-05
MAPK13	4506085	mitogen-activated protein kinase 13	50.41	18	141	365	7.37404e-06
ELMO1	18765700	engulfment and cell motility protein 1 isoform 1	45.94	32	570	727	3.15671e-05
CHORDC1	221316566	cysteine and histidine-rich domain-containing protein 1 isoform a	74.4	22	254	332	4.2868e-05
MTDH	223555917	protein LYRIC	45.53	22	256	582	1.03405e-05
SAFB	21264343	scaffold attachment factor B1 isoform 3	35.74	34	379	915	6.40774e-05
BRCC3	64762484	lys-63-specific deubiquitinase BRCC36 isoform 2	62.89	15	99	291	3.79303e-05
ETF1	4759034	eukaryotic peptide chain release factor subunit 1	43.94	17	168	437	1.68248e-06
GP1BB	4504073	platelet glycoprotein Ib beta chain precursor	12.62	3	29	206	2.83863e-05
MANF	299523086	mesencephalic astrocyte-derived neurotrophic factor precursor	51.65	13	77	182	1.35641e-05
FLOT2	94538362	flotillin-2	62.15	28	338	428	3.19204e-06
UBE2G1	13489085	ubiquitin-conjugating enzyme E2 G1	29.41	5	17	170	1.25001e-05
CDKN2AIP	8923040	CDKN2A-interacting protein	62.07	27	296	580	1.47604e-05
MRPL11	7705618	39S ribosomal protein L11, mitochondrial isoform a	65.63	13	80	192	2.29195e-05
GMPR2	50541952	GMP reductase 2 isoform 2	56.32	16	140	348	9.07638e-05
ADSL	4557269	adenylosuccinate lyase isoform a	58.68	25	243	484	2.09233e-05
C6orf130	21450830	O-acetyl-ADP-ribose deacetylase C6orf130	69.74	12	74	152	NA
FAHD1	13654274	acylpyruvase FAHD1, mitochondrial isoform 2	45.54	7	83	224	1.63011e-05
FAM101B	33186901	protein FAM101B	43.46	7	38	214	9.30095e-05
LRRFIP1	212276104	leucine-rich repeat flightless-interacting protein 1 isoform 5	45.61	26	202	752	3.74668e-05
NUP50	24497447	nuclear pore complex protein Nup50 isoform a	63.64	21	231	440	1.00287e-05
LOC642424	341913664	PREDICTED: hypothetical protein LOC642424	2.52	2	7	436	NA
THAP11	40354197	THAP domain-containing protein 11	19.43	6	51	314	0.000110283
PRKAR1B	38257139	cAMP-dependent protein kinase type I-beta regulatory subunit	30.71	14	103	381	4.22789e-05
PLG	4505881	plasminogen isoform 1 precursor	32.72	22	185	810	1.99612e-05
RSL1D1	118498359	ribosomal L1 domain-containing protein 1	46.94	24	288	490	1.68705e-05
GLTP	7705987	glycolipid transfer protein	35.89	8	61	209	2.78471e-06
HARS2	15029520	probable histidine--tRNA ligase, mitochondrial precursor	40.51	19	203	506	1.71991e-06
PTER	20070186	phosphotriesterase-related protein	51	16	176	349	7.42111e-06
MAPRE2	219842325	microtubule-associated protein RP/EB family member 2 isoform 2	55.99	19	148	284	3.21447e-05
RRP7A	25092725	ribosomal RNA-processing protein 7 homolog A	37.5	10	51	280	3.05482e-06
COPG1	11559929	coatomer subunit gamma	60.18	43	546	874	0.000178954
NANS	12056473	sialic acid synthase	54.32	16	156	359	3.3665e-05
NRF1	93141037	nuclear respiratory factor 1	14.91	7	66	503	1.08546e-06
VBP1	4507873	prefoldin subunit 3	48.22	11	78	197	1.60618e-06
NDUFB7	10764847	NADH dehydrogenase [ubiquinone] 1 beta subcomplex subunit 7	34.31	6	34	137	8.49758e-06
PZP	162809334	pregnancy zone protein precursor	4.52	7	160	1482	2.18217e-06
TMEM43	13236587	transmembrane protein 43	54.25	20	388	400	1.74449e-05
CSNK2A1	29570791	casein kinase II subunit alpha isoform a	55.5	20	217	391	7.76352e-06
VAPA	94721252	vesicle-associated membrane protein-associated protein A isoform 2	54.22	17	144	249	3.30141e-05
CAMK2G	26667199	calcium/calmodulin-dependent protein kinase type II subunit gamma isoform 3	47.49	18	246	518	0.000130998
C11orf68	208431769	UPF0696 protein C11orf68 isoform 2	28.77	7	66	292	1.56512e-05
CAB39L	118766350	calcium-binding protein 39-like	13.65	5	129	337	3.53371e-06
PACSIN2	296841095	protein kinase C and casein kinase substrate in neurons protein 2 isoform B	37.53	16	99	445	1.98191e-06
BUD31	32171175	protein BUD31 homolog	61.81	11	73	144	4.29348e-06
SRRT	192807336	serrate RNA effector molecule homolog isoform e	42.25	43	477	871	8.76926e-05
BLMH	4557367	bleomycin hydrolase	27.47	13	111	455	4.09334e-06
SERPINB6	41152086	serpin B6	60.37	20	172	376	1.70912e-05
TECR	24475816	trans-2,3-enoyl-CoA reductase	33.77	17	106	308	7.50744e-05
RPE	40385883	ribulose-phosphate 3-epimerase isoform 1	14.91	3	36	228	1.3848e-06
UBQLN2	16753207	ubiquilin-2	30.61	14	244	624	6.46357e-05
TOMM5	49169828	mitochondrial import receptor subunit TOM5 homolog isoform 1	60.78	5	29	51	2.88694e-06
SEC23A	38202214	protein transport protein Sec23A	47.58	28	256	765	1.23155e-05
NDUFS4	4505369	NADH dehydrogenase [ubiquinone] iron-sulfur protein 4, mitochondrial precursor	32.57	7	50	175	2.51539e-06
NASP	27262628	nuclear autoantigenic sperm protein isoform 2	34.26	26	283	788	2.915e-05
GANAB	38202257	neutral alpha-glucosidase AB isoform 2 precursor	53.28	43	771	944	6.82762e-05
APIP	166235186	probable methylthioribulose-1-phosphate dehydratase	53.31	10	91	242	4.45933e-06
SGTA	4506921	small glutamine-rich tetratricopeptide repeat-containing protein alpha	32.91	8	75	313	1.39925e-06
GBP2	38327558	interferon-induced guanylate-binding protein 2	39.93	24	299	591	9.58489e-06
FNBP1	38524622	formin-binding protein 1	44.73	27	335	617	6.46939e-06
HSPH1	42544159	heat shock protein 105 kDa	50.58	34	331	858	3.22705e-05
CTBP1	4557497	C-terminal-binding protein 1 isoform 1	47.5	19	251	440	9.1544e-06
UBA3	38045944	NEDD8-activating enzyme E1 catalytic subunit isoform 2	62.81	19	142	449	1.96152e-05
PDE6D	4505671	retinal rod rhodopsin-sensitive cGMP 3',5'-cyclic phosphodiesterase subunit delta	20.67	2	14	150	3.51292e-07
ZNF806	341915175	PREDICTED: LOW QUALITY PROTEIN: zinc finger protein 285	2.65	2	83	642	1.78818e-06
ARHGAP25	7661882	rho GTPase-activating protein 25 isoform b	73.2	41	473	638	6.38657e-05
MCFD2	21281683	multiple coagulation factor deficiency protein 2 isoform A precursor	49.32	3	12	146	1.47427e-06
ARHGEF7	4505573	rho guanine nucleotide exchange factor 7 isoform a	44.12	21	220	646	5.3408e-05
RAB18	10880989	ras-related protein Rab-18 isoform 1	46.12	8	70	206	1.84607e-05
DCK	4503269	deoxycytidine kinase	60	15	208	260	7.80103e-05
AP2B1	4557469	AP-2 complex subunit beta isoform b	42.48	36	595	937	1.45836e-05
CD59	187828910	CD59 glycoprotein preproprotein	25	4	41	128	4.48047e-06
ELOVL1	13489093	elongation of very long chain fatty acids protein 1 isoform 1	13.98	3	21	279	1.27473e-05
STX7	170932494	syntaxin-7	32.18	7	31	261	5.72891e-06
NCALD	98985778	neurocalcin-delta	43.01	10	82	193	8.71561e-06
MLEC	7661948	malectin precursor	48.97	14	142	292	2.72259e-05
GANAB	88900491	neutral alpha-glucosidase AB isoform 3 precursor	51.86	43	758	966	6.82762e-05
RELA	345842445	transcription factor p65 isoform 4	42.86	17	116	448	5.412e-06
CMC2	9910184	uncharacterized protein C16orf61	25.32	2	14	79	4.60457e-07
GPS1	47078240	COP9 signalosome complex subunit 1 isoform 2	34.22	16	153	491	4.4435e-06
GCDH	4503943	glutaryl-CoA dehydrogenase, mitochondrial isoform a precursor	36.99	14	189	438	1.15387e-05
CLTC	4758012	clathrin heavy chain 1	58.81	83	1791	1675	2.21728e-05
AP2M1	68799814	AP-2 complex subunit mu isoform b	57.51	24	183	433	6.38617e-05
APOB	105990532	apolipoprotein B-100 precursor	36.84	142	1383	4563	3.15688e-05
SCLY	323668300	selenocysteine lyase	56.07	18	202	453	2.04809e-05
SART3	7661952	squamous cell carcinoma antigen recognized by T-cells 3	53.37	45	543	963	2.88676e-05
IKZF1	334085213	DNA-binding protein Ikaros isoform 4	46.45	16	122	422	0.000670466
ARL6IP4	50409756	ADP-ribosylation factor-like protein 6-interacting protein 4 isoform 1	20.83	6	58	360	2.74509e-06
EMG1	194328699	ribosomal RNA small subunit methyltransferase NEP1	63.11	11	161	244	4.63451e-06
LRMP	42789729	lymphoid-restricted membrane protein	22.44	8	23	499	1.17161e-05
HMGCL	62198232	hydroxymethylglutaryl-CoA lyase, mitochondrial isoform 1 precursor	47.08	13	109	325	3.08246e-05
SMYD5	154689858	SET and MYND domain-containing protein 5	14.11	5	19	418	7.21283e-08
GLS	373251164	glutaminase kidney isoform, mitochondrial isoform 2	47.99	22	337	598	1.5616e-05
RAVER1	123173757	ribonucleoprotein PTB-binding 1	67.46	31	326	756	2.76289e-05
NUBP1	118572611	cytosolic Fe-S cluster assembly factor NUBP1	21.88	5	74	320	1.15695e-06
IFI35	306922358	interferon-induced 35 kDa protein	42.01	12	100	288	8.35087e-06
CHMP6	31542673	charged multivesicular body protein 6	23.88	5	36	201	9.58437e-07
PPP2R2D	51093851	serine/threonine-protein phosphatase 2A 55 kDa regulatory subunit B delta isoform	35.54	15	90	453	4.63859e-06
BLVRA	359465572	biliverdin reductase A precursor	53.38	18	176	296	7.88641e-06
NNT	122939155	NAD(P) transhydrogenase, mitochondrial	37.38	38	698	1086	1.27793e-05
CCS	4826665	copper chaperone for superoxide dismutase	40.51	10	92	274	9.48555e-07
EFHD1	20149496	EF-hand domain-containing protein D1 isoform 1	14.23	3	47	239	1.89709e-06
FAM96B	7706343	mitotic spindle-associated MMXD complex subunit MIP18	42.94	4	14	163	4.19819e-05
DDX19A	8922886	ATP-dependent RNA helicase DDX19A	42.26	18	142	478	9.67797e-06
MRPL41	21265093	39S ribosomal protein L41, mitochondrial	45.26	7	46	137	1.21585e-05
AGK	8922701	acylglycerol kinase, mitochondrial precursor	40.76	13	157	422	1.95942e-05
SS18	56117844	protein SSXT isoform 2	9.82	4	17	387	1.74536e-05
MX1	222136619	interferon-induced GTP-binding protein Mx1	52.11	31	426	662	5.16687e-06
CDK12	157817073	cyclin-dependent kinase 12 isoform 2	13.3	13	113	1481	4.5561e-06
SNRNP27	24307919	U4/U6.U5 small nuclear ribonucleoprotein 27 kDa protein	16.77	2	20	155	7.47848e-07
TTC1	4507711	tetratricopeptide repeat protein 1	34.25	7	58	292	5.44615e-07
CDK13	145309300	cyclin-dependent kinase 13 isoform 2	13.71	15	99	1452	1.26926e-06
CD6	363543324	T-cell differentiation antigen CD6 isoform 3 precursor	34.8	13	137	592	1.60225e-06
BCL7B	308522773	B-cell CLL/lymphoma 7 protein family member B isoform 2	38.62	4	21	145	6.52342e-06
GYG1	296040505	glycogenin-1 isoform 2	22.52	6	35	333	7.16946e-05
MZT1	115392148	mitotic-spindle organizing protein 1	19.51	1	14	82	2.63401e-07
PPM1G	29826282	protein phosphatase 1G	47.25	23	226	546	7.94338e-06
DDA1	13129016	DET1- and DDB1-associated protein 1	29.41	3	14	102	1.22394e-06
SERPINF1	39725934	pigment epithelium-derived factor precursor	31.82	12	66	418	4.91782e-06
MNF1	14150128	uncharacterized protein C6orf125	54.76	6	24	126	NA
NAA15	17149828	N-alpha-acetyltransferase 15, NatA auxiliary subunit	32.22	28	140	866	0.000104533
OLA1	58761500	obg-like ATPase 1 isoform 1	41.92	14	168	396	4.11346e-06
AP1S2	22027655	AP-1 complex subunit sigma-2	49.04	7	32	157	1.57855e-06
GUK1	226874831	guanylate kinase isoform a	48.62	10	63	218	2.11662e-05
COX8A	4758044	cytochrome c oxidase subunit 8A, mitochondrial precursor	13.04	1	48	69	NA
RHOF	38016957	rho-related GTP-binding protein RhoF precursor	54.98	11	57	211	4.97877e-05
TRMT61A	123173772	tRNA (adenine(58)-N(1))-methyltransferase catalytic subunit TRMT61A	33.22	6	35	289	3.16531e-05
SCRN2	222537730	secernin-2 isoform 2	26.72	6	44	378	3.82478e-05
ATP2A2	4502285	sarcoplasmic/endoplasmic reticulum calcium ATPase 2 isoform a	23.37	21	218	997	1.2287e-05
FN1	47132553	fibronectin isoform 5 preproprotein	28.35	50	637	2296	0.000252696
TRNT1	155030240	CCA tRNA nucleotidyltransferase 1, mitochondrial	52.3	21	268	434	3.05079e-06
MOCS2	28631173	molybdopterin synthase catalytic subunit small subunit MOCS2A	25	2	8	88	2.7251e-06
HRG	4504489	histidine-rich glycoprotein precursor	17.9	8	61	525	1.91483e-05
SRP72	109638749	signal recognition particle 72 kDa protein	60.51	32	332	671	1.33119e-05
DDX18	38327634	ATP-dependent RNA helicase DDX18	44.93	26	315	670	8.32039e-06
ABI1	296011001	abl interactor 1 isoform k	40.98	12	88	388	1.70574e-05
ATP6V1B2	19913428	V-type proton ATPase subunit B, brain isoform	52.45	21	253	511	1.06929e-05
REEP5	115430112	receptor expression-enhancing protein 5	22.75	8	49	189	9.74438e-06
HDGFRP2	14249158	hepatoma-derived growth factor-related protein 2 isoform 2	20.45	12	110	670	2.28636e-05
TMBIM6	148746209	bax inhibitor 1 isoform 1	11.81	4	21	237	9.86055e-05
UBXN1	21361517	UBX domain-containing protein 1	44.55	11	104	312	2.28444e-05
MRPL49	4826649	39S ribosomal protein L49, mitochondrial	53.61	9	56	166	5.63624e-06
UMPS	4507835	uridine 5'-monophosphate synthase	39.17	21	185	480	6.18354e-05
ANKRD44	304434690	serine/threonine-protein phosphatase 6 regulatory ankyrin repeat subunit B isoform A	26.49	22	197	993	3.0928e-05
HCFC1	98986457	host cell factor 1	36.36	51	811	2035	8.66452e-06
UNC13C	122937514	protein unc-13 homolog C	0.77	3	6	2214	0.000156236
SSRP1	4507241	FACT complex subunit SSRP1	48.24	31	496	709	5.27327e-06
ABI2	109689723	abl interactor 2	10.53	4	19	475	1.05563e-07
PIN1	5453898	peptidyl-prolyl cis-trans isomerase NIMA-interacting 1	49.69	6	57	163	2.77301e-06
UBE2L6	4759282	ubiquitin/ISG15-conjugating enzyme E2 L6 isoform 1	23.53	5	21	153	1.27498e-05
MRPL50	21265096	39S ribosomal protein L50, mitochondrial	46.84	5	27	158	4.35604e-05
C19orf10	33457348	UPF0556 protein C19orf10 precursor	33.53	7	41	173	3.34965e-06
SMC3	4885399	structural maintenance of chromosomes protein 3	51.93	69	682	1217	1.99866e-05
LGALSL	156151366	galectin-related protein	13.37	2	7	172	4.66262e-06
SPATA7	94536850	spermatogenesis-associated protein 7 isoform 2	3.88	2	4	567	7.65175e-06
PSMD8	156631005	26S proteasome non-ATPase regulatory subunit 8	35.43	11	126	350	0.000130121
PDE12	189027129	2',5'-phosphodiesterase 12	45.32	19	121	609	2.37151e-05
UBA3	38045942	NEDD8-activating enzyme E1 catalytic subunit isoform 1	63.28	22	152	463	1.96152e-05
PPCS	116875844	phosphopantothenate--cysteine ligase isoform a	43.41	15	162	311	6.70222e-06
SYNJ2BP	157388993	synaptojanin-2-binding protein	24.83	3	12	145	9.99585e-08
DDB1	148529014	DNA damage-binding protein 1	45.79	47	673	1140	1.50715e-05
DDX49	31542656	probable ATP-dependent RNA helicase DDX49	14.91	6	73	483	5.93167e-05
NFYB	5453780	nuclear transcription factor Y subunit beta	8.21	2	11	207	3.25244e-06
LYRM7	91176333	LYR motif-containing protein 7	53.85	8	43	104	4.36958e-06
HDGFRP2	48255931	hepatoma-derived growth factor-related protein 2 isoform 1	20.57	12	116	671	2.28636e-05
ADSS	34577063	adenylosuccinate synthetase isozyme 2	52.19	20	159	456	1.10435e-05
DNM2	56549123	dynamin-2 isoform 2	55.63	50	629	870	8.45475e-05
DDX21	50659095	nucleolar RNA helicase 2 isoform 1	50.32	34	410	783	1.5463e-05
HIF1AN	148596936	hypoxia-inducible factor 1-alpha inhibitor	22.06	5	18	349	1.40943e-05
PSMD7	25777615	26S proteasome non-ATPase regulatory subunit 7	59.57	17	208	324	9.5466e-06
PPP4C	4506027	serine/threonine-protein phosphatase 4 catalytic subunit	54.07	16	119	307	1.88634e-05
ITGB2	89191865	integrin beta-2 precursor	42	28	412	769	5.67253e-06
DNM2	56549121	dynamin-2 isoform 1	55.52	49	618	870	8.45475e-05
ARHGEF6	22027525	rho guanine nucleotide exchange factor 6	37.24	24	315	776	1.49988e-05
PPP3CA	194688147	serine/threonine-protein phosphatase 2B catalytic subunit alpha isoform isoform 2	35.62	16	159	511	0.000106637
TIAL1	4507499	nucleolysin TIAR isoform 1	40.53	13	155	375	1.32884e-05
PDCD6IP	22027538	programmed cell death 6-interacting protein isoform 1	60.14	45	572	868	5.97111e-05
SRPRB	284795266	signal recognition particle receptor subunit beta	70.11	18	166	271	2.34071e-05
TBC1D10C	38348348	carabin isoform 1	57.17	21	286	446	7.05563e-06
BCKDHA	258645172	2-oxoisovalerate dehydrogenase subunit alpha, mitochondrial isoform 2 precursor	48.65	17	167	444	9.74629e-06
CBLN4	18104944	cerebellin-4 precursor	3.48	1	5	201	7.79626e-07
TWF1	334724463	twinfilin-1 isoform 2	32	11	106	350	1.97336e-05
SAFB2	7661936	scaffold attachment factor B2	38.2	34	337	953	2.17787e-05
HMGB3	71143137	high mobility group protein B3	16	3	11	200	5.97699e-06
DPF2	5454004	zinc finger protein ubi-d4	45.78	16	97	391	1.09537e-05
APBB1IP	56118221	amyloid beta A4 precursor protein-binding family B member 1-interacting protein	28.83	19	228	666	4.03852e-06
AGTRAP	93588491	type-1 angiotensin II receptor-associated protein isoform b	14.47	1	14	152	2.84502e-07
SUPT16H	6005757	FACT complex subunit SPT16	40.88	45	467	1047	1.0179e-05
CCBL2	56713256	kynurenine--oxoglutarate transaminase 3 isoform 2	40.24	14	97	420	0.000106607
VPS4B	17865802	vacuolar protein sorting-associated protein 4B	54.95	22	259	444	6.28608e-06
COMMD6	45333906	COMM domain-containing protein 6 isoform b	42.35	3	27	85	2.78702e-06
SMAP2	23943872	stromal membrane-associated protein 2 isoform 1	41.26	15	113	429	3.2315e-05
DCTPP1	13129100	dCTP pyrophosphatase 1	35.88	8	19	170	8.16467e-06
PFKP	11321601	6-phosphofructokinase type C isoform 1	43.75	28	407	784	3.75455e-05
PQBP1	269784729	polyglutamine-binding protein 1 isoform 4	34.85	9	50	264	4.25438e-06
PPP3CB	11036640	serine/threonine-protein phosphatase 2B catalytic subunit beta isoform isoform b	36.64	16	174	524	1.3554e-05
CDIPT	5453906	CDP-diacylglycerol--inositol 3-phosphatidyltransferase	29.11	5	64	213	4.27915e-06
FUBP3	100816392	far upstream element-binding protein 3	62.59	28	373	572	1.62738e-05
RPS6KA1	20149547	ribosomal protein S6 kinase alpha-1 isoform a	28.71	20	247	735	3.36012e-05
MTA2	14141170	metastasis-associated protein MTA2	59.58	42	574	668	1.78797e-05
THOC3	14150171	THO complex subunit 3	48.72	13	97	351	2.98695e-05
ABCE1	108773782	ATP-binding cassette sub-family E member 1	48.58	26	311	599	3.11696e-05
VPS26A	17978519	vacuolar protein sorting-associated protein 26A isoform 1	47.09	12	140	327	2.42559e-05
CAMK4	4502557	calcium/calmodulin-dependent protein kinase type IV	52.01	25	219	473	8.25121e-06
CDK13	145309302	cyclin-dependent kinase 13 isoform 1	13.1	15	100	1512	1.26926e-06
CD2BP2	5174409	CD2 antigen cytoplasmic tail-binding protein 2	30.5	9	66	341	2.55364e-06
TTLL12	11056036	tubulin--tyrosine ligase-like protein 12	54.5	26	406	644	3.7714e-06
COPB2	4758032	coatomer subunit beta'	48.45	39	394	906	1.44541e-06
NSUN2	39995082	tRNA (cytosine(34)-C(5))-methyltransferase isoform 1	60.63	37	347	767	1.81364e-05
OSGEP	8923380	probable tRNA threonylcarbamoyladenosine biosynthesis protein OSGEP	56.12	14	167	335	4.90894e-06
CDK17	281427168	cyclin-dependent kinase 17 isoform 2	6.5	4	75	523	1.46217e-06
C20orf27	85362737	UPF0687 protein C20orf27	15.08	2	16	199	2.03064e-07
BLM	4557365	Bloom syndrome protein	1.2	2	58	1417	2.68282e-06
SCAMP3	16445419	secretory carrier-associated membrane protein 3 isoform 1	31.99	8	66	347	7.69593e-06
PSMD6	7661914	26S proteasome non-ATPase regulatory subunit 6	55.01	25	249	389	0.000493797
VRK1	4507903	serine/threonine-protein kinase VRK1	42.93	16	110	396	1.73777e-06
IDH3B	28178821	isocitrate dehydrogenase [NAD] subunit beta, mitochondrial isoform a precursor	59.74	24	275	385	3.91127e-05
MAP2K2	13489054	dual specificity mitogen-activated protein kinase kinase 2	51	19	175	400	3.01319e-05
EPHX2	27597073	epoxide hydrolase 2 isoform a	57.84	23	427	555	2.16123e-05
SLTM	63176611	SAFB-like transcription modulator isoform a	30.17	29	123	1034	2.96167e-06
RORC	19743909	nuclear receptor ROR-gamma isoform a	3.47	2	39	518	7.10647e-07
STK38	6005814	serine/threonine-protein kinase 38	53.12	23	141	465	4.07026e-06
TIAL1	77695912	nucleolysin TIAR isoform 2	35.97	13	161	392	1.32884e-05
CIAPIN1	89274169	anamorsin	50.96	18	82	312	5.96118e-05
PPP1R14B	20162550	protein phosphatase 1 regulatory subunit 14B	48.3	3	8	147	7.35131e-06
ISOC2	209969695	isochorismatase domain-containing protein 2, mitochondrial isoform 1	59.51	8	60	205	2.79857e-05
EIF4B	50053795	eukaryotic translation initiation factor 4B	40.1	26	243	611	4.77776e-05
GTF2A2	4758486	transcription initiation factor IIA subunit 2	33.94	4	9	109	3.20471e-05
TSC22D4	13569901	TSC22 domain family protein 4	57.47	16	134	395	8.69134e-05
AP1M1	14210504	AP-1 complex subunit mu-1 isoform 2	64.78	26	262	423	0.000118402
COPS2	4759264	COP9 signalosome complex subunit 2 isoform 1	57.56	26	173	443	1.20999e-05
C9	4502511	complement component C9 precursor	15.21	9	52	559	8.14666e-07
HNRPLL	217416379	heterogeneous nuclear ribonucleoprotein L-like isoform 2	41.71	16	133	537	NA
NUDT4	40317632	diphosphoinositol polyphosphate phosphohydrolase 2 isoform alpha	26.11	3	12	180	2.42525e-06
CD99	171543879	CD99 antigen isoform b precursor	14.2	2	10	169	1.74392e-06
RER1	116812591	protein RER1	29.59	4	46	196	1.32129e-05
EXOSC9	77812670	exosome complex component RRP45 isoform 2	21.41	9	98	439	9.3516e-07
MRTO4	18490987	mRNA turnover protein 4 homolog	59.83	16	98	239	1.55382e-05
ADK	32484975	adenosine kinase isoform b	53.31	17	160	362	0.00124055
ND1	251831107	NADH dehydrogenase subunit 1	8.81	3	53	318	NA
CDK5RAP3	28872792	CDK5 regulatory subunit-associated protein 3	39.92	24	264	506	9.0206e-06
AIMP2	11125770	aminoacyl tRNA synthase complex-interacting multifunctional protein 2	37.19	9	151	320	4.90621e-06
TOMM6	197927201	mitochondrial import receptor subunit TOM6 homolog	56.76	2	4	74	0.000132381
PDLIM1	13994151	PDZ and LIM domain protein 1	44.38	10	54	329	3.25214e-05
TMEM222	148277052	transmembrane protein 222	12.5	1	12	208	2.7418e-07
ORMDL3	27544927	ORM1-like protein 3	20.92	3	11	153	4.05228e-07
AP1S1	4557471	AP-1 complex subunit sigma-1A	29.75	5	22	158	5.2985e-07
RSRC2	38146107	arginine/serine-rich coiled-coil protein 2	22.81	8	48	434	9.97113e-06
HDHD3	13654294	haloacid dehalogenase-like hydrolase domain-containing protein 3	54.58	11	82	251	3.02584e-05
RASGRP2	149158727	RAS guanyl-releasing protein 2	65.02	30	236	609	1.14281e-05
TXNRD1	33519428	thioredoxin reductase 1, cytoplasmic isoform 2	43.29	19	211	499	3.87507e-05
NOL7	13569843	nucleolar protein 7	15.56	4	42	257	4.58025e-07
NT5C	7657033	5'(3')-deoxyribonucleotidase, cytosolic type isoform 1	40.3	7	27	201	1.53048e-05
EML4	19923497	echinoderm microtubule-associated protein-like 4 isoform a	34.96	28	276	981	5.54542e-06
FMNL1	33356148	formin-like protein 1	35.91	39	574	1100	1.81075e-05
EBNA1BP2	237649015	probable rRNA-processing protein EBP2 isoform 2	41.5	11	105	306	2.73708e-06
S100A7	115298657	protein S100-A7	22.77	2	14	101	2.17826e-07
CNO	8922952	protein cappuccino homolog	30.88	5	22	217	NA
GALK1	4503895	galactokinase	42.09	17	124	392	3.40601e-05
COMT	6466450	catechol O-methyltransferase isoform S-COMT	65.61	11	82	221	5.72468e-05
EIF4EBP3	4503537	eukaryotic translation initiation factor 4E-binding protein 3	64	5	28	100	0.000113541
A2LD1	34147453	gamma-glutamylaminecyclotransferase	33.33	4	13	153	NA
FKBP4	4503729	peptidyl-prolyl cis-trans isomerase FKBP4	72.11	29	270	459	1.74732e-05
TBL1XR1	19913371	F-box-like/WD repeat-containing protein TBL1XR1	44.75	17	112	514	4.2641e-06
RBM4	93277122	RNA-binding protein 4 isoform 1	62.09	20	218	364	1.23193e-05
DNAJB6	4885495	dnaJ homolog subfamily B member 6 isoform b	17.01	4	26	241	3.23727e-06
CARHSP1	109715858	calcium-regulated heat stable protein 1	47.62	6	47	147	8.69865e-06
PPP6R1	151101459	serine/threonine-protein phosphatase 6 regulatory subunit 1	32.01	15	139	881	1.89439e-05
SLC25A12	21361103	calcium-binding mitochondrial carrier protein Aralar1	59.44	32	427	678	1.86456e-05
ALDH6A1	11095441	methylmalonate-semialdehyde dehydrogenase [acylating], mitochondrial precursor	56.26	34	361	535	4.11018e-06
BAG1	288915527	BAG family molecular chaperone regulator 1 isoform BAG-1S	47.39	10	40	230	9.70165e-05
QTRT1	13654276	queuine tRNA-ribosyltransferase	28.29	8	39	403	8.78897e-06
GLS	156104878	glutaminase kidney isoform, mitochondrial isoform 1	49.48	26	329	669	1.5616e-05
LIMS1	13518026	LIM and senescent cell antigen-like-containing domain protein 1 isoform b	23.38	6	39	325	3.88567e-05
CD27	4507587	CD27 antigen precursor	29.23	5	40	260	3.50877e-05
IVD	226958412	isovaleryl-CoA dehydrogenase, mitochondrial isoform 1 precursor	43.66	16	136	426	4.60278e-05
IGBP1	4557663	immunoglobulin-binding protein 1	37.76	10	49	339	4.70924e-06
ABCF1	69354671	ATP-binding cassette sub-family F member 1 isoform a	44.85	32	333	845	1.0425e-05
DENND2D	21361991	DENN domain-containing protein 2D	50.11	21	146	471	1.10691e-05
PDLIM2	311771772	PDZ and LIM domain protein 2 isoform 2	32.56	15	188	602	1.77232e-05
TPRKB	7705590	TP53RK-binding protein	40	5	63	175	5.35103e-06
DFFA	4758148	DNA fragmentation factor subunit alpha isoform 1	43.5	11	91	331	1.94535e-05
MUT	156105689	methylmalonyl-CoA mutase, mitochondrial precursor	31.07	19	121	750	7.65565e-06
NUP205	57634534	nuclear pore complex protein Nup205	22.81	38	177	2012	3.51387e-06
SNX6	88703041	sorting nexin-6 isoform b	44.02	22	193	418	8.46281e-05
HLA-F	149158698	HLA class I histocompatibility antigen, alpha chain F isoform 2 precursor	47.4	13	122	346	3.9962e-05
BCAT2	50658084	branched-chain-amino-acid aminotransferase, mitochondrial isoform a precursor	43.37	17	191	392	7.84445e-06
GSTT1	167466164	glutathione S-transferase theta-1	47.5	11	54	240	1.30514e-05
PMVK	5729980	phosphomevalonate kinase	59.9	13	56	192	1.33352e-05
ELF1	223941929	ETS-related transcription factor Elf-1 isoform b	34.12	14	108	595	2.41958e-05
CALML5	223278387	calmodulin-like protein 5	30.82	3	11	146	1.91872e-07
DDAH2	7524354	N(G),N(G)-dimethylarginine dimethylaminohydrolase 2	51.23	11	67	285	1.8538e-05
C20orf43	193788722	UPF0549 protein C20orf43	36.93	11	67	306	NA
CD7	5453613	T-cell antigen CD7 precursor	21.25	4	39	240	4.21216e-05
ADA	47078295	adenosine deaminase	48.21	16	88	363	1.35353e-05
NCBP1	4505343	nuclear cap-binding protein subunit 1	42.78	26	262	790	1.20605e-05
PMPCB	94538354	mitochondrial-processing peptidase subunit beta precursor	37.42	15	80	489	5.52816e-07
IPCEF1	40354212	interactor protein for cytohesin exchange factors 1 isoform 2	24.94	11	98	437	4.41468e-06
DNAJA1	4504511	dnaJ homolog subfamily A member 1	56.68	18	129	397	2.95993e-05
TNPO1	23510381	transportin-1 isoform 2	38.76	26	359	890	3.56041e-06
KIAA1704	33354279	uncharacterized protein KIAA1704	34.71	10	36	340	NA
TMA16	153251297	UPF0534 protein C4orf43	40.39	9	38	203	4.72908e-06
ARGLU1	134152708	arginine and glutamate-rich protein 1	22.71	9	58	273	1.99501e-06
EBP	5729810	3-beta-hydroxysteroid-Delta(8),Delta(7)-isomerase	16.52	3	30	230	2.31092e-05
GLYR1	40556376	putative oxidoreductase GLYR1	54.43	26	280	553	2.77508e-06
USP39	56550051	U4/U6.U5 tri-snRNP-associated protein 2 isoform 1	42.48	21	255	565	1.0796e-05
PACS1	30089916	phosphofurin acidic cluster sorting protein 1	42.99	32	280	963	3.2999e-05
ISCA2	160420328	iron-sulfur cluster assembly 2 homolog, mitochondrial precursor	50.65	8	47	154	4.69e-07
EXOSC2	19923403	exosome complex component RRP4	45.73	10	92	293	5.71508e-07
MTCH2	7657347	mitochondrial carrier homolog 2	55.45	14	200	303	1.55135e-05
SF3B1	54112117	splicing factor 3B subunit 1 isoform 1	59.51	61	825	1304	2.21083e-05
GOT1	4504067	aspartate aminotransferase, cytoplasmic	56.17	18	216	413	2.76938e-06
ILKAP	13540531	integrin-linked kinase-associated serine/threonine phosphatase 2C	43.11	16	123	392	5.39815e-06
IKZF1	5174501	DNA-binding protein Ikaros isoform 1	47.01	20	140	519	0.000670466
ALDH5A1	4507229	succinate-semialdehyde dehydrogenase, mitochondrial isoform 2 precursor	33.64	15	109	535	1.67315e-05
NFKB1	259155302	nuclear factor NF-kappa-B p105 subunit isoform 2	46.59	41	463	968	1.58231e-05
NKAP	168229156	NF-kappa-B-activating protein	10.84	4	22	415	2.14119e-06
RBM12	19923345	RNA-binding protein 12	26.18	24	193	932	2.02207e-05
ZNF428	38788219	zinc finger protein 428	29.79	4	20	188	2.7696e-05
RAB27A	34485709	ras-related protein Rab-27A	32.58	8	58	221	1.13681e-05
LAT	62739155	linker for activation of T-cells family member 1 isoform b	17.6	3	21	233	1.23419e-06
AP1B1	260436860	AP-1 complex subunit beta-1 isoform b	46.65	38	478	939	3.83929e-05
AP1B1	260436862	AP-1 complex subunit beta-1 isoform a	46.47	38	470	949	3.83929e-05
NAAA	109148548	N-acylethanolamine-hydrolyzing acid amidase isoform 2 precursor	44.89	14	100	323	5.83436e-05
NPEPPS	158937236	puromycin-sensitive aminopeptidase	36.89	31	539	919	9.80296e-06
TRAPPC4	7706667	trafficking protein particle complex subunit 4	55.71	12	55	219	7.20221e-06
UBE2Z	150417999	ubiquitin-conjugating enzyme E2 Z	25.14	9	90	354	8.60525e-06
CSE1L	29029559	exportin-2 isoform 1	41.5	39	376	971	1.73775e-05
RANGAP1	4506411	ran GTPase-activating protein 1	61.5	29	314	587	2.62891e-05
UPF3B	12711674	regulator of nonsense transcripts 3B isoform 2	24.68	10	39	470	0.000126506
NDUFB5	316660086	NADH dehydrogenase [ubiquinone] 1 beta subcomplex subunit 5, mitochondrial isoform 2	29.2	4	36	137	0.00121928
TRIM22	117938316	E3 ubiquitin-protein ligase TRIM22 isoform 1	28.51	13	108	498	1.14389e-05
APOOL	116812610	apolipoprotein O-like precursor	54.1	12	89	268	4.88936e-06
ITGA2B	88758615	integrin alpha-IIb preproprotein	29.26	25	186	1039	3.79127e-05
UBE2F	18087857	NEDD8-conjugating enzyme UBE2F isoform 1	29.73	6	16	185	3.42452e-06
METAP2	5803092	methionine aminopeptidase 2	53.56	23	161	478	9.56281e-06
LRRC47	24308207	leucine-rich repeat-containing protein 47	59.35	29	330	583	1.31152e-05
[truncated: 5,563 more rows]
