# Supplementary material for: A multi-omic analysis of human naïve CD4+ T cells
Source: BMC Syst Biol. 2015 Nov 6;9:75. doi: 10.1186/s12918-015-0225-4 (PMC4636073; doi:10.1186/s12918-015-0225-4)
Supplement: Additional file 9: Table S5. — A list of uncharacterized proteins annotated as open reading frames in public databases that were identified in naïve CD4+ T cells. (XLSX 16 kb) [file 12918_2015_225_MOESM9_ESM.xlsx]

## Sheet: S.T.5-uncharcterizedProteins
Mitchell et. al., Table S5
Uncharecterized protein expressed in naïve CD4 T cells
Gene Symbol	Accession	Coverage	Σ# Peptides	Σ# PSMs	# AAs	Localization
C14orf2	4758940	12.07	1	9	58	Unkown
C12orf75	223633952	19.05	1	2	63	Unkown
C4orf3	154240673	16.67	1	4	66	Integral to membrane
C4orf52	224177528	20.9	1	19	67	Integral to membrane
C7orf49	344217761	13.04	1	1	69	Unkown
C12orf73	207438651	16.9	1	2	71	Unkown
C17orf108	116008154	14.1	1	2	78	Unkown
C11orf10	7656934	10.13	1	15	79	Integral to membrane
C1orf31	331284144	51.9	4	17	79	Mitochondrion
C17orf58	149944459	11.34	1	1	97	Unkown
C6orf162	32171180	8.25	1	1	97	Unkown
C19orf53	7661742	24.24	6	33	99	Nucleolus
C7orf59	56606127	18.18	3	13	99	Unkown
C14orf142	110227846	92	5	77	100	Unkown
C8orf59	153791720	13	1	6	100	Unkown
C10orf32	209969690	65.09	5	19	106	Unkown
C17orf61	22749499	32.74	3	19	113	Integral to membrane
C5orf63	256773203	8.7	1	1	115	Unkown
C12orf23	22748615	55.17	4	55	116	Integral to membrane
C19orf25	154240706	43.22	3	14	118	nuclear
C19orf70	45387955	38.14	5	32	118	Unkown
C7orf23	13236557	5.93	1	2	118	Mitochondrion
C10orf35	21687153	22.31	2	4	121	Integral to membrane
C11orf31	25014109	63.93	16	290	122	Unkown
C11orf67	34147384	35.25	4	12	122	cytoplasm
C20orf202	57528105	5.74	1	1	122	Unkown
C10orf57	31542686	8.94	1	1	123	Unkown
C12orf57	19923951	49.21	4	7	126	Unkown
C2orf76	148540038	13.49	2	2	126	Unkown
C15orf63	27734984	31.01	3	13	129	Unkown
C18orf21	319918862	23.48	3	6	132	Unkown
C17orf49	218563739	60.14	8	107	138	Nucleus
C17orf49	218563739	60.14	8	107	138	Nucleus
C14orf129	62000633	15.11	2	4	139	Unkown
C14orf1	6005719	27.14	4	19	140	Plasma membrane
C14orf119	8923615	27.86	1	4	140	Unkown
C19orf12	110611186	7.09	1	2	141	Unkown
C6orf130	21450830	69.74	12	74	152	Nucleus
C15orf40	237858662	8.5	1	14	153	Unkown
C16orf87	47824889	7.14	1	2	154	Unkown
C1orf162	28827822	10.97	1	2	155	Unkown
C9orf85	33386683	8.28	1	4	157	Unkown
C1orf123	8923541	65	9	90	160	Unkown
C9orf57	190886439	9.94	1	2	161	Unkown
C12orf65	22748627	16.87	2	5	166	Unkown
C17orf62	154350204	43.93	10	48	173	Nucleus
C19orf10	33457348	33.53	7	41	173	ER
C6orf108	5454002	44.25	7	79	174	Nucleus
C19orf43	13128992	53.98	14	126	176	Unkown
C2orf51	22749357	3.33	1	1	180	Unkown
C1orf52	37620206	15.93	2	11	182	Nucleus;Cytoplasm
C11orf58	7657234	30.05	6	90	183	Unkown
C15orf41	14210512	6.01	1	2	183	Unkown
C15orf54	46409514	15.3	1	1	183	Unkown
C9orf89	92087058	22.95	3	14	183	Nucleus
C15orf57	24308366	11.35	1	2	185	Unkown
C16orf45	215599562	9.63	2	14	187	Unkown
C5orf24	40255111	7.45	1	2	188	Unkown
C16orf80	8392875	35.75	7	56	193	Unkown
C12orf68	197245386	12.37	1	2	194	Unkown
C7orf50	14150149	42.27	6	50	194	Nucleus
C11orf73	21361535	19.29	4	24	197	cytoplasm
C1orf50	187155251	16.08	3	20	199	Unkown
C20orf27	85362737	15.08	2	16	199	Unkown
C1orf109	8923469	6.9	1	1	203	Unkown
C16orf13	93102387	45.1	7	50	204	Unkown
C20orf20	8922764	24.02	4	55	204	Nucleus
C9orf142	39930541	78.92	14	124	204	Nucleus;Cytoplasm
C8orf82	49169841	43.52	8	38	216	Unkown
C16orf54	148233642	33.04	4	26	224	Plasma membrane
C8orf33	12751497	21.83	3	6	229	Unkown
C2orf49	13129094	23.28	4	20	232	Nucleus
C6orf106	46094086	3.88	1	4	232	Unkown
C6orf203	7706029	22.08	6	22	240	mithochondrion
C1orf174	224591399	18.93	3	28	243	Unkown
C14orf166	7706322	85.25	29	482	244	Nucleus;Cytoplasm
C1orf68	67003568	16.8	5	17	250	Unkown
C16orf53	13375654	22.83	2	6	254	Nucleus
C21orf2	4826651	6.64	1	4	256	Mitochondrion
C19orf52	24308410	23.85	4	17	260	Unkown
C3orf26	269847750	24.14	7	32	261	Unkown
C12orf43	12597631	29.01	5	30	262	Nucleus
C1orf35	13236559	24.71	5	24	263	Nucleus
C11orf54	21361495	29.06	8	144	265	Unkown
C21orf33	296531406	59.7	14	192	268	Mitochondrion
C12orf5	9966849	15.56	4	20	270	Unkown
C22orf25	190570176	38.41	7	26	276	Unkown
C9orf78	7706557	49.83	14	86	289	Nucleus;Cytoplasm
C1orf63	46309849	10	1	1	290	Unkown
C21orf59	11037061	20	4	10	290	Nucleus;Cytoplasm
C19orf66	154350198	35.74	10	45	291	Unkown
C2orf47	239582772	23.37	7	22	291	mithochondrion
C11orf57	131888281	7.19	2	4	292	Unkown
C11orf68	208431769	28.77	7	66	292	Unkown
C1orf131	63497679	6.14	2	4	293	Unkown
C5orf51	51896031	10.2	3	13	294	Unkown
C20orf43	193788722	36.93	11	67	306	Nucleolus
C10orf54	62339432	8.36	3	6	311	Plasma membrane
C12orf29	61742164	3.08	1	1	325	Unkown
C2orf43	11345458	16.31	4	17	325	Unkown
C1orf198	14249478	3.36	1	1	327	Unkown
C3orf38	197333715	7.9	2	3	329	Unkown
C21orf56	218749820	4.41	1	1	340	Unkown
C9orf64	110815802	49.27	17	75	341	Unkown
C18orf25	56549656	9.04	2	6	343	Nucleus;Cytoplasm
C5orf45	63082033	13.12	3	6	343	Unkown
C20orf72	16506297	4.07	1	2	344	Mitochondrion
C4orf27	157388914	42.49	14	52	346	Unkown
C3orf37	54607104	38.98	12	53	354	Unkown
C6orf89	47271471	2.26	1	1	354	Unkown
C17orf59	190358526	36.69	9	38	357	Unkown
C4orf17	269847694	2.23	1	6	359	Unkown
C12orf10	145275185	34.84	12	59	376	Cytosol
C9orf114	38679912	23.94	7	28	376	Nucleolus
C19orf47	374248676	7.01	2	6	385	Unkown
C2orf69	205360989	12.47	4	7	385	Unkown
C17orf75	45505147	15.66	5	16	396	Unkown
C7orf10	300863126	3.27	1	1	397	Unkown
C5orf44	148277004	11.92	6	15	411	Unkown
C7orf25	153791785	5.7	2	4	421	Nucleus
C16orf70	21361956	11.85	3	7	422	Unkown
C1orf27	256000760	3.55	1	2	422	Integral to membrane
C17orf97	257467573	4.73	1	2	423	Unkown
C3orf58	27734895	7.91	2	4	430	Unkown
C9orf50	145701005	2.09	1	3	431	Unkown
C2orf56	21396487	2.49	1	2	441	Unkown
C6orf211	13375746	28.34	12	64	441	Unkown
C16orf73	195972894	1.81	1	2	442	Unkown
C5orf22	170763486	12.22	4	14	442	Unkown
C12orf66	47458825	3.82	1	2	445	Unkown
C7orf26	21362070	13.14	5	22	449	Unkown
C16orf88	111607441	8.52	3	10	458	Nucleus
C7orf55-LUC7L2	347446676	39.08	20	354	458	Unkown
C15orf44	333470760	33.62	9	26	461	Unkown
C3orf19	108773808	9.85	5	11	467	Unkown
C16orf58	257900512	11.11	4	12	468	Unkown
C22orf28	7657015	63.17	33	733	505	Unkown
C2orf29	188497630	22.55	7	21	510	Unkown
C12orf4	9966847	5.07	2	4	552	Unkown
C3orf17	68299770	5.11	3	10	567	Unkown
C17orf47	332801054	2.11	1	1	570	Unkown
C2orf42	8923528	2.61	1	2	574	Unkown
C7orf43	27363480	1.9	1	4	580	Unkown
C14orf159	156139129	39.12	18	85	616	Unkown
C17orf85	166295179	25.97	15	79	620	Nucleus;Cytoplasm
C14orf169	106879206	21.06	9	44	641	Nucleolus
C18orf8	89242141	14.92	8	31	657	Nucleus
C20orf112	378404903	4.71	2	3	680	Unkown
C18orf63	291621677	1.75	2	7	685	Unkown
C10orf76	154350213	2.76	2	6	689	Unkown
C3orf15	38569419	1.04	1	1	767	Mitochondrion
C14orf38	256542279	1.39	1	1	793	Unkown
C10orf118	36031016	2.56	2	4	898	Unkown
C9orf131	94536862	1.89	1	2	1006	Unkown
C14orf43	44890062	9.76	7	29	1045	Nucleus
C16orf62	304766523	15.3	15	44	1052	Nucleus
C14orf102	39932583	7.82	8	19	1164	Unkown
C11orf30	19923559	9.23	10	39	1322	Nucleus
C3orf77	222537754	0.41	1	1	1692	Unkown
C9orf174	302565871	2	5	33	1701	Unkown
C12orf35	256773222	3.21	4	8	1747	Unkown
C12orf51	359718912	0.63	3	8	4284	Unkown
