# Supplementary material for: A multi-omic analysis of human naïve CD4+ T cells
Source: BMC Syst Biol. 2015 Nov 6;9:75. doi: 10.1186/s12918-015-0225-4 (PMC4636073; doi:10.1186/s12918-015-0225-4)
Supplement: Additional file 10: Table S6. — A list of genes displaying allele specific expression. (XLSX 15 kb) [file 12918_2015_225_MOESM10_ESM.xlsx]

## Sheet: S.T.6-AlleleSpecificExpression
Mitchell et. al., Table S6
Allele Specfic Expression (ASE) from RNA-Seq analysis
Gene	Reference Reads	Variant Reads	(Reference Read Count+0.5)/(Variant Read Count+0.5)
PGOHUM00000235403	11	17588	0.000653836
PGOHUM00000235402	0	4087	0.000122324
ZCCHC10	17	0	35
PGOHUM00000258025	11	0	23
RAPGEF6	71	0	143
TCONS_l2_00006264	11	0	23
TCONS_l2_00014965	28	0	57
PGOHUM00000232570	36	0	73
TCONS_l2_00011651	21	0	43
TCONS_l2_00008911	60	9	6.36842
PGOHUM00000258042	33	0	67
BCLAF1	976	0	1953
BCLAF1	1766	0	3533
TCONS_l2_00003544	1	17	0.0857143
LOC100132077	1	56	0.0265487
LOC145663	11	0	23
H3F3C	17	0	35
TCONS_l2_00009013	166	1	111
TCONS_l2_00015398	22	0	45
LARP1	13	1	9
CENPK	11	1	7.66667
TCONS_l2_00020852	11	0	23
TCONS_l2_00020851	11	0	23
C1orf229	13	1	9
NCRNA00292	0	11	0.0434783
DFFA	19	0	39
TCONS_00006379	13	2	5.4
PGOHUM00000239503	19	0	39
NUPL2	21	0	43
LOC162632	22	0	45
PGOHUM00000243508	18	0	37
TCONS_l2_00029098	22	1	15
TCONS_00024348	13	0	27
PGOHUM00000232648	103	10	9.85714
PGOHUM00000240726	22	0	45
CD2AP	43	3	12.4286
L3MBTL1	11	0	23
TCONS_00023882	30	5	5.54545
TCONS_00023881	30	5	5.54545
TCONS_00023880	31	5	5.72727
PGOHUM00000248479	15	0	31
DHRS4L2	31	0	63
PGOHUM00000240408	28	0	57
ZNF890P	31	0	63
LOC100130581	21	0	43
FLJ30403	34	3	9.85714
PGOHUM00000250115	70	0	141
NFATC3	140	0	281
PGOHUM00000237897	195	0	391
HLA-B	1469	16	89.0606
EMR2	114	6	17.6154
EMR2	35	5	6.45455
TCONS_00013640	13	2	5.4
TCONS_00013641	13	2	5.4
NAPRT1	1	13	0.111111
POLR1D	10	1	7
DENND4A	1	10	0.142857
ARHGAP5	35	0	71
TCONS_l2_00009081	11	1	7.66667
PGOHUM00000233510	45	0	91
KBTBD7	10	0	21
LILRB1	13	0	27
PGOHUM00000249924	86	0	173
TCONS_l2_00001059	27	1	18.3333
TCONS_l2_00027040	31	3	9
RPH3AL	1	19	0.0769231
HLA-DQB1	230	20	11.2439
PGOHUM00000237241	22	0	45
RNF138	82	0	165
PDE5A	12	0	25
TCONS_l2_00013767	22	0	45
TCONS_l2_00013766	22	0	45
PGOHUM00000243563	175	2	70.2
PGOHUM00000258075	12	0	25
FAM118A	736	69	10.5971
FAM118A	738	69	10.6259
PGOHUM00000244961	18	2	7.4
C8orf44	1	11	0.130435
NUDT4	74	10	7.09524
MMS22L	16	2	6.6
TCONS_l2_00013768	22	0	45
RPUSD4	1	17	0.0857143
TCONS_l2_00027039	31	3	9
PGOHUM00000233173	20	3	5.85714
HLA-H	175	2	70.2
TCONS_l2_00011243	44	0	89
PGOHUM00000249048	13	1	9
PGOHUM00000233105	14	1	9.66667
C14orf129	24	2	9.8
CDC27	227	23	9.68085
ACAD9	20	115	0.177489
TOP1	30	0	61
PGOHUM00000235960	87	0	175
TCONS_l2_00006720	1	10	0.142857
TCONS_l2_00000052	1	12	0.12
PGOHUM00000234783	13	0	27
TCONS_l2_00008237	12	1	8.33333
ALKBH3	2	14	0.172414
PGOHUM00000245291	28	1	19
LOC143666	41	2	16.6
BTN3A2	1980	157	12.5746
BTN3A2	2373	198	11.9572
BTN3A2	2345	198	11.8161
TCONS_00002844	18	2	7.4
KRT73	1	22	0.0666667
TCONS_00019182	12	1	8.33333
TCONS_l2_00013678	87	0	175
PGOHUM00000240958	63	0	127
PGOHUM00000250543	14	1	9.66667
PGOHUM00000237731	20	0	41
RFPL2	21	2	8.6
RFPL2	22	2	9
NUDT4P1	69	1	46.3333
TCONS_l2_00000055	1	10	0.142857
CBX3	449	11	39.087
CD9	11	0	23
NCOR1	74	0	149
TCONS_00026576	14	0	29
TCONS_l2_00000939	13	0	27
NR2F6	1	11	0.130435
TCONS_00020713	25	4	5.66667
TCONS_00019162	40	2	16.2
LOC728989	12	0	25
PGOHUM00000247890	12	1	8.33333
PGOHUM00000235764	0	319	0.00156495
CRX	12	1	8.33333
PGOHUM00000250669	57	3	16.4286
TCONS_00016500	9	1	6.33333
SULT1A1	66	11	5.78261
RPS28	930	162	5.72615
LGALS9	13	2	5.4
PGOHUM00000237435	14	1	9.66667
PGOHUM00000248711	10	0	21
TCONS_l2_00030085	22	1	15
PGOHUM00000240944	46	0	93
AK2	266	0	533
GSTM3	2	19	0.128205
YTHDF1	24	0	49
SLC35E2B	257	0	515
FARSB	56	0	113
AP3S1	63	0	127
CLEC4E	6	52	0.12381
TCONS_l2_00011250	21	0	43
PGOHUM00000250520	9	1	6.33333
TCONS_l2_00000053	1	10	0.142857
TCONS_00001813	0	14	0.0344828
FLJ35776	19	0	39
TCONS_l2_00000054	1	10	0.142857
HDHD3	1	9	0.157895
TCONS_l2_00000056	1	10	0.142857
DNM1P46	19	3	5.57143
ROCK1	22	3	6.42857
MAP2K3	1671	28	58.6491
LIMS1	50	3	14.4286
PRELID1	128	0	257
PGOHUM00000246117	10	0	21
C19orf28	62	8	7.35294
C19orf28	21	1	14.3333
RRN3P3	13	0	27
PGOHUM00000234122	12	0	25
DCLRE1A	9	1	6.33333
BCL2L11	23	0	47
MLLT4	1	10	0.142857
PRR5	18	0	37
PGOHUM00000250313	38	4	8.55556
MTRNR2L8	5	45	0.120879
PGOHUM00000235424	55	4	12.3333
PGOHUM00000248303	16	0	33
ASF1B	19	3	5.57143
PGOHUM00000250791	228	28	8.01754
TCONS_00004336	41	0	83
ATAD3A	10	1	7
ATP10A	37	0	75
MEST	1	15	0.0967742
C19orf35	65	2	26.2
PGOHUM00000242204	44	8	5.23529
SNRPN	377	0	755
TCONS_l2_00009365	46	6	7.15385
TCONS_l2_00009366	46	6	7.15385
ST6GALNAC2	0	12	0.04
TCONS_00009723	9	1	6.33333
TCONS_00020723	12	1	8.33333
NCK2	83	2	33.4
TCONS_00005201	41	0	83
CFD	22	2	9
ZNF717	261	17	14.9429
PGOHUM00000235214	509	0	1019
RPL31	25	2	10.2
LOC646214	92	17	5.28571
TOM1L2	32	0	65
MBD3	45	6	7
TCONS_l2_00017666	21	0	43
LOC729513	24	0	49
ILF3	83	0	167
