# Supplementary material for: A multi-omic analysis of human naïve CD4+ T cells
Source: BMC Syst Biol. 2015 Nov 6;9:75. doi: 10.1186/s12918-015-0225-4 (PMC4636073; doi:10.1186/s12918-015-0225-4)
Supplement: Additional file 13: Table S7. — A list of peptides supporting novel exons or exon extensions identified using proteogenomics strategy. (XLSX 9 kb) [file 12918_2015_225_MOESM13_ESM.xlsx]

## Sheet: S.T.7-NovelPeptides
Mitchell et. al., Table S7
Novel Exon and Extensions
GSSP category	Gene Symbol	Co-ordinate	Peptide Sequence	Gene features	# PSMs	Ion score	Charge	MH+[Da]	Δ PPM
Exon extension	CRTC2	Chr1: 153925077-153925127 (+)	VFLFQVPAIEENLLDDK		1	75	2	1990.05	-0.37
Novel exon	USP47	Chr11: 11901751-11901786 (+)	VLCIIQDTTNSK		1	80	2	1391.72	-2.58
Exon extension	RBM26	Chr13:79928661-79928705 (+)	VMQPLVQQPILPVVK		1	31	2	1689.01	0.42
Exon extension	SMEK1	Chr14: 91942185-91942229 (-)	EFVMQEAQQNDDVSK		1		2	1767.79	-0.0025
Novel exon	ARHGEF1	Chr19: 42402201-42402254	SDVDMDPSSATAVLGPAR		6	105	2	1788.84	0.38
Exon extension/Retained intron	FXR1	Chr3: 180680776-180680823 (+)	GYATDESTVSSVQGSR		1	101	2	1643.75	0.36
Novel exon	MACF1	Chr1: 39797679-39797723 (+)	QLQTGGIIDTVTGQR		1		2	1569.82	0.0018
Novel exon	MACF1	Chr1: 39798303-39798338 (+)	TPEGLQESANVK		1	94	2	1272.64	0.6
Novel exon	MACF1	Chr1: 39801381-39801428 (+)	IEESSSQVVPQGISVK		1		2	1686.89	0.0008
Novel exon	TMEM68	Chr8: 56656040-56656102 (-)	TYLGDPIPYDPQITAEELAEK		1		2	2363.17	0.0012
Exon extension/Retained intron	HNRNPL	Chr19: 39331117-39331164 (-)	QPPLLGDHPAEYGEGR		2		2	1718.82	0.0026
Upstream ORF	MKKS	Chr20: 10401215-10401265 (-)	NDDIPEQDSLGLSNLQK		1	77	2	1885.91	-4.01
Upstream ORF	OCIAD1	Chr4:48833119-48833158 (+)	TSCGCSTPPPPR		2		2	1358.58	0
