# Supplementary material for: A multi-omic analysis of human naïve CD4+ T cells
Source: BMC Syst Biol. 2015 Nov 6;9:75. doi: 10.1186/s12918-015-0225-4 (PMC4636073; doi:10.1186/s12918-015-0225-4)
Supplement: Additional file 14: Table S8. — A list of known and novel signal peptide cleavage sites identified for membrane/secreted proteins expressed in naïve CD4+ T cells. (XLSX 11 kb) [file 12918_2015_225_MOESM14_ESM.xlsx]

## Sheet: S.T.8-SignalPeptidesRefined
Mitchell et. al., Table S8
Signal Peptides Refining Exisiting Annotation
Gene Symbol	Refseq Protein accession	Peptide Sequence	Modification	# PSMs	Annotated Cleavage site position	Revised Cleavage site position	Peptide Start-End positions	Peptide Score	Charge	Log-e	MH+[Da]	Δ PPM
A2M	NP_000005.2	PQYMVLVPSLLHTETTEK	M:4:Oxidation	1	23	28	29-46	41.9	3	-8.6	2102.08	0.0001
APOA1	NP_000030.1	EPPQSPWDR		1	18	24	25-34	27	2	-4.2	1111.52	0.0006
HMGCL	NP_000182.2	VSTSSMGTLPK	M:6:Oxidation	2	27	20	21-31	39.3	2	-6.3	1123.57	0.0001
PFKM	NP_000280.1	TSGGDAQGMNAAVR		1	30	21	22-35	51.9	2	-9	1334.61	0.0015
KNG1	NP_000884.1	QESQSEEIDCNDK	C:10:-; Q:1:-	1	23	18	19-31	44.7	2	-4.5	1564.61	-0.0003
ECH1	NP_001389.2	TGSSAQEEASGVALGEAPDHSYESLR		5	39	33	34-60	92.9	3	-22.1	2648.21	0.0061
CD48	NP_001769.2	ISESLPENYK		1	28	44	45-54	32.6	2	-3.3	1179.59	0.0023
RPN1	NP_002941.1	SSEAPPLINEDVK		1	23	24	25-37	51.4	2	-6.3	1398.71	0.0007
COX6C	NP_004365.1	VLSLGVAALYK		1	36	27	28-38	40.2	2	-3.7	1133.69	-0.0015
HADH	NP_005318.2	VSSSSTASASAK		2	12	11	12 - 23	42.6	2	-5.9	1082.53	0
LMAN1	NP_005561.1	GGDPAVALPHR		1	30	33	34-44	37.4	2	-5.5	1089.58	-0.0011
MTX2	NP_006545.1	VSQIAAAEPWPENATLYQQLK		1	15	7	8 - 29	59.7	2	-10	2357.21	-0.0006
LMAN2	NP_006807.1	TDGNSEHLK		1	44	46	47-55	28.6	2	-3.1	1000.47	-0.0028
LYPLA2	NP_009191.1	PLLTDAATVSGAER		1	20	8	9-22	36.5	2	-3.3	1400.74	-0.0001
PGLS	NP_036220.1	LGLSGGSLVSMLAR	M:11:Oxidation	1	40	42	43-56	39.8	2	-5	1376.76	0.0005
GCA	NP_036330.1	SAVAGQDGEVDAEELQR		2	45	58	59-75	53.8	2	-10	1773.83	0.0015
FKBP11	NP_057678.1	EAGLETESPVR		2	27	24	25-36	35.6	2	-4	1187.59	-0.0001
IL26	NP_060872.1	LSLAIAK		1	21	15	16-22	19.7	2	-4.5	715.472	0.0005
C19orf10	NP_061980.1	PGGVVHSFSHNVGPGDK		1	31	43	44-60	56.2	3	-11.4	1690.83	-0.0024
MRPL46	NP_071446.2	ALAAAPSSNGSPWR		1	43	32	33-46	45.4	2	-7.3	1384.7	-0.0008
EMID1	NP_597712.2	IGAAPFSGR		1	22	24	25-33	33.1	2	-4.9	875.474	0.0005
PPTC7	NP_644812.1	VLGGLSQTDPR		1	23	14	15-25	39.3	2	-3.3	1142.62	0.0001
POFUT1	NP_758436	AGSWDPAGYLLYCPCMGR	C:13:Carbamidomethyl; C:15:Carbamidomethyl	2	26	25	26-43	44.5	2	-10.4	2073.9	0.0014
TREML1	NP_835468	IVGSLPEVLQAPVGSSILVQCHYR	C:21:Carbamidomethyl	1	15	16	17-41	65.5	3	-11.7	2622.41	0.006
