# Supplementary material for: A multi-omic analysis of human naïve CD4+ T cells
Source: BMC Syst Biol. 2015 Nov 6;9:75. doi: 10.1186/s12918-015-0225-4 (PMC4636073; doi:10.1186/s12918-015-0225-4)
Supplement: Additional file 15:Table S9. — A list of annotated pseudogenes that encode proteins in naïve CD4+ T cells with the corresponding peptide evidence from proteomics data. (XLSX 9 kb) [file 12918_2015_225_MOESM15_ESM.xlsx]

## Sheet: S.T.9-Pseudogenes
Mitchell et. al., Table S9
Psuedogene
Parent Gene Symbol	Pseudogene	Genome co-ordinates	Peptide Sequence	Modifications	# PSMs	Mismatches between Parent gene to pseudogene	Peptide Score	Charge	Log-e	MH+[Da]	Δ PPM
ACTB	ACTBP8	Chr6: 88985793-88985855 (-)	DLYANTVLSGGTNMYPGITDR		4	DLYANTVLSGGT(T>N)MYPGI(A>T)DR	53.6	2	-11.3	2258.08	0.0024
GAPDH	GAPDHP66	Chr18: 3978074-3978145 (-)	VIHDNFGIVEGLMAMVHAITATQK	M:13:Oxidation; M:15:Oxidation	6	VIHDNFGIVEGLM(T>A)(T>M)VHAITATQK	80	2	-20.9	2627.36	0.025
HSPD1	HSPD1P9	Chr13: 38568319-38568387 (-)	QSKPVTTPEEIAQVATISTNGDR		1	QSKPVTTPEEIAQVATIS(A>T)NGD(K>R)	54.7	3	-7.3	2442.24	-0.012
