# Supplementary material for: A multi-omic analysis of human naïve CD4+ T cells
Source: BMC Syst Biol. 2015 Nov 6;9:75. doi: 10.1186/s12918-015-0225-4 (PMC4636073; doi:10.1186/s12918-015-0225-4)
Supplement: Additional file 21: Table S10. — A list of regulatory methylation sites derived from TCGA data. (XLSX 418 kb) [file 12918_2015_225_MOESM21_ESM.xlsx]

## Sheet: S.T.10-TCGA_Enriched Sites
Mitchell et. al., Table S10
Regulatory methylation sites enriched from TCGA dataset
450K Beadchip Methylation Array Probe ID	Δmethylation=Naive-Memory	RNA Expression Fold Change = Log2 ( Naïve/Memory )	Correlation with TCGA Dateset 1 (corr x sqrt(#samples ))	Correlation with TCGA Dateset 2 (corr x sqrt(#Samples))	Gene Symbol	CpG island Designation	Probe feature	Gene Description
cg19396872	0.11	-0.886	-0.016	-0.97	MARCH2	Island	Body	membrane-associated ring finger (C3HC4) 2, E3 ubiquitin protein ligase
cg24115835	0.117	-0.886	-0.937	0.709	MARCH2	N_Shelf	Body	membrane-associated ring finger (C3HC4) 2, E3 ubiquitin protein ligase
cg10942084	0.12	-0.886	-1.858	0.125	MARCH2	Island	Body	membrane-associated ring finger (C3HC4) 2, E3 ubiquitin protein ligase
cg05220083	0.111	-0.798	-0.775	-0.948	MARCH9	S_Shelf	3'UTR	membrane-associated ring finger (C3HC4) 9
cg20557159	-0.12	-1.818	-0.714	-2.552	SEPT9	N_Shelf	Body	septin 9
cg23847314	0.102	-1.818	0.914	-4.235	SEPT9	N_Shelf	5'UTR	septin 9
cg26413730	0.112	-1.818	-1.396	-5.066	SEPT9	NA	5'UTR	septin 9
cg15293063	0.12	-1.818	-1.713	-1.456	SEPT9	NA	5'UTR	septin 9
cg00324097	0.158	-1.818	1.386	-1.798	SEPT9	N_Shore	TSS200	septin 9
cg27627381	0.17	-1.818	1.891	-0.827	SEPT9	NA	Body	septin 9
cg08034797	0.215	-1.818	-0.787	-2.777	SEPT9	NA	5'UTR	septin 9
cg21542842	-0.21	-1.095	0.351	-5.204	SEPT11	NA	Body	septin 11
cg05224385	0.107	0.044	-2.987	0.175	AAAS	S_Shore	TSS1500	achalasia, adrenocortical insufficiency, alacrimia
cg13348062	0.107	-0.386	0.612	3.378	AACS	Island	Body	acetoacetyl-CoA synthetase
cg06987292	0.143	-0.386	2.55	0.083	AACS	NA	Body	acetoacetyl-CoA synthetase
cg02663193	0.101	-1.815	3.636	1.56	ABCA2	Island	Body	ATP-binding cassette, sub-family A (ABC1), member 2
cg04723721	0.149	-1.815	4.387	1.643	ABCA2	N_Shore	Body	ATP-binding cassette, sub-family A (ABC1), member 2
cg14485901	0.159	-1.815	6.465	6.417	ABCA2	N_Shore	Body	ATP-binding cassette, sub-family A (ABC1), member 2
cg10125193	0.104	-0.993	9.59	1.819	ABCA3	S_Shore	Body	ATP-binding cassette, sub-family A (ABC1), member 3
cg04149930	0.109	-0.993	8.788	7.48	ABCA3	S_Shore	Body	ATP-binding cassette, sub-family A (ABC1), member 3
cg07737682	0.109	-0.993	10.632	5.51	ABCA3	NA	3'UTR	ATP-binding cassette, sub-family A (ABC1), member 3
cg09263316	0.11	-0.993	10.175	6.205	ABCA3	N_Shelf	Body	ATP-binding cassette, sub-family A (ABC1), member 3
cg02715407	0.118	-0.993	10.063	5.271	ABCA3	NA	Body	ATP-binding cassette, sub-family A (ABC1), member 3
cg00644103	0.121	-0.993	11.475	5.535	ABCA3	Island	Body	ATP-binding cassette, sub-family A (ABC1), member 3
cg05654361	0.125	-0.993	9.231	1.362	ABCA3	Island	Body	ATP-binding cassette, sub-family A (ABC1), member 3
cg04058100	0.142	-0.993	10.344	7.685	ABCA3	NA	Body	ATP-binding cassette, sub-family A (ABC1), member 3
cg19754709	0.168	-0.993	11.813	7.61	ABCA3	Island	Body	ATP-binding cassette, sub-family A (ABC1), member 3
cg08490220	0.171	-0.993	12.318	7.827	ABCA3	N_Shore	Body	ATP-binding cassette, sub-family A (ABC1), member 3
cg16463165	0.233	-0.993	10.666	-3.583	ABCA3	NA	Body	ATP-binding cassette, sub-family A (ABC1), member 3
cg09530790	-0.121	-0.116	-0.059	-2.95	ABCA5	N_Shore	5'UTR	ATP-binding cassette, sub-family A (ABC1), member 5
cg18529892	0.128	-0.706	4.181	1.987	ABCA7	S_Shore	Body	ATP-binding cassette, sub-family A (ABC1), member 7
cg00355656	0.338	-0.786	-0.259	2.47	ABCB10	N_Shore	Body	ATP-binding cassette, sub-family B (MDR/TAP), member 10
cg08363067	-0.133	-0.792	-3.83	-2.758	ABCC1	NA	Body	ATP-binding cassette, sub-family C (CFTR/MRP), member 1
cg04057219	0.103	-0.792	-1.223	1.316	ABCC1	NA	Body	ATP-binding cassette, sub-family C (CFTR/MRP), member 1
cg18016288	0.237	-2.149	1.217	5.009	ABCC4	NA	Body	ATP-binding cassette, sub-family C (CFTR/MRP), member 4
cg08805748	-0.111	-0.304	0.129	-0.657	ABCF1	N_Shore	TSS1500	ATP-binding cassette, sub-family F (GCN20), member 1
cg00678158	0.326	-0.304	-2.671	-5.657	ABCF1	N_Shore	TSS1500	ATP-binding cassette, sub-family F (GCN20), member 1
cg18015044	0.5	-0.304	-0.967	-6.121	ABCF1	N_Shore	TSS1500	ATP-binding cassette, sub-family F (GCN20), member 1
cg14793544	0.596	-0.304	-0.387	-5.184	ABCF1	N_Shore	TSS1500	ATP-binding cassette, sub-family F (GCN20), member 1
cg11799480	0.141	-0.192	0.524	-0.219	ABCF2	NA	Body	ATP-binding cassette, sub-family F (GCN20), member 2
cg03393602	0.183	-0.11	1.36	-2.394	ABHD3	S_Shore	TSS1500	abhydrolase domain containing 3
cg06813554	-0.155	-0.028	-1.619	-0.81	ABHD4	N_Shore	TSS1500	abhydrolase domain containing 4
cg23123972	0.111	-0.028	-0.602	-0.142	ABHD4	NA	3'UTR	abhydrolase domain containing 4
cg01853216	0.133	-0.269	1.71	4.929	ABHD8	Island	Body	abhydrolase domain containing 8
cg24530660	-0.147	0.016	-3.443	-6.179	ABI2	N_Shore	TSS1500	abl-interactor 2
cg21400896	0.161	-0.579	-6.232	-9.6	ABI3	NA	Body	ABI family, member 3
cg13587915	-0.147	-1.822	2.497	-4.488	ABLIM1	NA	Body	actin binding LIM protein 1
cg01841306	-0.211	-0.607	-0.314	-1.561	ABR	N_Shore	3'UTR	active BCR-related
cg17018021	0.11	-0.607	0.526	3.24	ABR	S_Shore	Body	active BCR-related
cg14335816	0.14	-0.607	1.467	4.631	ABR	NA	Body	active BCR-related
cg13147664	0.169	-0.607	2.511	3.874	ABR	S_Shore	Body	active BCR-related
cg11149849	0.247	-0.607	0.351	3.585	ABR	Island	Body	active BCR-related
cg25929731	0.15	0.585	0.798	4.54	ABTB1	S_Shelf	Body	ankyrin repeat and BTB (POZ) domain containing 1
cg00293381	0.122	-0.5	2.468	2.906	ACADS	S_Shore	3'UTR	acyl-CoA dehydrogenase, C-2 to C-3 short chain
cg01011367	-0.183	0.087	3.159	9.827	ACADSB	NA	Body	acyl-CoA dehydrogenase, short/branched chain
cg07925670	0.181	-0.748	9.801	14.136	ACAP1	Island	Body	ArfGAP with coiled-coil, ankyrin repeat and PH domains 1
cg19695266	-0.19	-1.254	-0.708	-5.769	ACAP3	N_Shore	Body	ArfGAP with coiled-coil, ankyrin repeat and PH domains 3
cg14529643	0.104	-1.254	4.281	1.486	ACAP3	S_Shelf	Body	ArfGAP with coiled-coil, ankyrin repeat and PH domains 3
cg09439264	0.113	-1.254	4.589	-2.051	ACAP3	Island	Body	ArfGAP with coiled-coil, ankyrin repeat and PH domains 3
cg22675767	0.138	-1.254	6.475	1.985	ACAP3	NA	Body	ArfGAP with coiled-coil, ankyrin repeat and PH domains 3
cg04199256	0.147	-2.807	4.693	2.813	ACE	NA	Body	angiotensin I converting enzyme (peptidyl-dipeptidase A) 1
cg19802564	0.207	-2.807	2.674	2.931	ACE	NA	Body	angiotensin I converting enzyme (peptidyl-dipeptidase A) 1
cg26960833	0.107	-0.168	0.001	1.107	ACIN1	NA	Body	apoptotic chromatin condensation inducer 1
cg02037503	0.287	-0.168	1.941	3.417	ACIN1	NA	1stExon	apoptotic chromatin condensation inducer 1
cg23712970	0.337	-0.168	2.217	3.318	ACIN1	NA	1stExon	apoptotic chromatin condensation inducer 1
cg13567378	0.133	0.419	1.068	5.98	ACO1	NA	5'UTR	aconitase 1, soluble
cg00425213	0.112	-1.225	-0.186	-2.559	ACOT7	NA	Body	acyl-CoA thioesterase 7
cg10210448	0.115	-1.225	1.999	0.673	ACOT7	S_Shore	Body	acyl-CoA thioesterase 7
cg04309375	0.124	-1.225	0.004	0.639	ACOT7	NA	Body	acyl-CoA thioesterase 7
cg02691035	-0.232	-0.823	-0.82	-0.4	ACSF3	N_Shelf	Body	acyl-CoA synthetase family member 3
cg03172657	-0.138	-0.823	1.331	3.203	ACSF3	N_Shelf	Body	acyl-CoA synthetase family member 3
cg16754613	-0.114	-0.823	-0.533	-0.96	ACSF3	N_Shelf	Body	acyl-CoA synthetase family member 3
cg05231226	0.101	-0.823	-1.315	-2.681	ACSF3	N_Shore	Body	acyl-CoA synthetase family member 3
cg08659494	0.107	-0.823	0.452	-0.14	ACSF3	Island	Body	acyl-CoA synthetase family member 3
cg04308346	0.124	-0.823	1.114	-1.727	ACSF3	NA	Body	acyl-CoA synthetase family member 3
cg01427313	0.129	-0.823	0.527	-0.358	ACSF3	S_Shore	Body	acyl-CoA synthetase family member 3
cg27571769	-0.266	3.507	2.522	-2.967	ACSL1	NA	Body	acyl-CoA synthetase long-chain family member 1
cg20823481	-0.118	3.507	0.527	3.578	ACSL1	NA	5'UTR	acyl-CoA synthetase long-chain family member 1
cg03977443	0.102	3.507	-0.155	0.13	ACSL1	NA	Body	acyl-CoA synthetase long-chain family member 1
cg00372249	0.356	3.507	-4.228	-4.477	ACSL1	N_Shore	5'UTR	acyl-CoA synthetase long-chain family member 1
cg25198545	0.16	0.132	2.22	1.911	ACTL6A	Island	TSS200	actin-like 6A
cg12194055	0.107	1.579	-1.46	-5.414	ACTN1	NA	Body	actinin, alpha 1
cg00979369	0.111	1.579	-2.565	-6.25	ACTN1	NA	Body	actinin, alpha 1
cg02951766	0.132	1.579	-1.894	-5.946	ACTN1	NA	Body	actinin, alpha 1
cg25383568	0.177	-0.994	-2.466	-0.52	ACTN4	Island	Body	actinin, alpha 4
cg21071625	0.284	-0.994	-3.104	-1.018	ACTN4	Island	Body	actinin, alpha 4
cg09499849	-0.257	-1.917	-2.669	-5.765	ACVR1	NA	5'UTR	activin A receptor, type I
cg24749947	-0.194	-1.917	-3.334	-3.237	ACVR1	NA	1stExon	activin A receptor, type I
cg23967461	-0.139	-1.917	-3.032	-5.181	ACVR1	NA	5'UTR	activin A receptor, type I
cg01517968	-0.133	-1.255	-5.132	-6.02	ACVR1B	S_Shelf	Body	activin A receptor, type IB
cg24433265	0.102	-1.255	-0.339	1.661	ACVR1B	NA	3'UTR	activin A receptor, type IB
cg17214902	0.133	-0.306	6.24	6.025	ADAM8	S_Shore	Body	ADAM metallopeptidase domain 8
cg09650134	0.101	0.009	-1.412	3.071	ADAP1	NA	Body	ArfGAP with dual PH domains 1
cg13548189	0.112	0.009	1.71	8.134	ADAP1	N_Shore	Body	ArfGAP with dual PH domains 1
cg11435369	0.117	0.009	3.792	8.683	ADAP1	Island	Body	ArfGAP with dual PH domains 1
cg24335793	0.121	0.009	6.407	10.648	ADAP1	S_Shore	Body	ArfGAP with dual PH domains 1
cg04007890	0.138	0.009	1.496	3.648	ADAP1	Island	Body	ArfGAP with dual PH domains 1
cg01503938	0.148	0.009	1.717	9.807	ADAP1	N_Shore	Body	ArfGAP with dual PH domains 1
cg16001135	0.16	0.009	3.054	7.709	ADAP1	Island	Body	ArfGAP with dual PH domains 1
cg17218026	0.143	0.58	-2.071	0.85	ADAR	S_Shore	5'UTR	adenosine deaminase, RNA-specific
cg04233620	0.134	0.443	4.546	-1.534	ADARB1	NA	Body	adenosine deaminase, RNA-specific, B1
cg14526825	0.157	0.443	8.51	3.926	ADARB1	NA	3'UTR	adenosine deaminase, RNA-specific, B1
cg24013954	0.133	-0.682	-2.315	2.016	ADCK2	N_Shore	3'UTR	aarF domain containing kinase 2
cg15457390	-0.104	-0.621	-1.553	-0.518	ADD1	N_Shore	TSS1500	adducin 1 (alpha)
cg04990420	0.112	0.292	-2.14	-3.407	ADORA2A	S_Shelf	5'UTR	adenosine A2a receptor
cg01373166	0.189	0.292	-0.447	-2.348	ADORA2A	S_Shelf	TSS200	adenosine A2a receptor
cg03441853	0.101	0.17	-2.751	1.014	ADPGK	N_Shore	Body	ADP-dependent glucokinase
cg13924996	-0.101	-0.499	-1.394	-3.155	ADRBK1	S_Shore	3'UTR	adrenergic, beta, receptor kinase 1
cg21842689	0.122	-0.167	0.443	-3.141	ADRM1	S_Shore	Body	adhesion regulating molecule 1
cg25636159	0.158	-0.548	-2.206	-5.174	ADSL	S_Shore	Body	adenylosuccinate lyase
cg20336388	0.117	1.387	3.973	0.808	AEBP1	N_Shore	Body	AE binding protein 1
cg00009293	0.173	1.387	0.681	-1.277	AEBP1	N_Shore	Body	AE binding protein 1
cg24687276	-0.112	-1.284	-2.585	-0.954	AEN	N_Shore	TSS1500	apoptosis enhancing nuclease
cg10248985	0.103	-1.284	-5.256	-1.777	AEN	NA	5'UTR	apoptosis enhancing nuclease
cg27326882	0.115	-0.263	-0.811	0.615	AFAP1	NA	Body	actin filament associated protein 1
cg24358467	0.169	-0.263	-0.05	1.861	AFAP1	NA	Body	actin filament associated protein 1
cg13720868	0.141	-0.469	-2.902	-4.843	AFG3L2	N_Shore	Body	AFG3 ATPase family gene 3-like 2 (S. cerevisiae)
cg03505148	0.1	-0.792	7.444	13.479	AGAP2	Island	1stExon	ArfGAP with GTPase domain, ankyrin repeat and PH domain 2
cg00709423	0.111	-1.707	-1.505	-2.424	AGAP3	N_Shore	Body	ArfGAP with GTPase domain, ankyrin repeat and PH domain 3
cg00454864	0.115	-1.707	-1.19	-2.447	AGAP3	N_Shore	Body	ArfGAP with GTPase domain, ankyrin repeat and PH domain 3
cg23232891	0.121	-1.707	-1.856	-0.806	AGAP3	NA	Body	ArfGAP with GTPase domain, ankyrin repeat and PH domain 3
cg04268401	0.168	-1.707	-0.706	-1.322	AGAP3	S_Shore	Body	ArfGAP with GTPase domain, ankyrin repeat and PH domain 3
cg12599641	0.189	-1.707	0.797	-0.865	AGAP3	NA	Body	ArfGAP with GTPase domain, ankyrin repeat and PH domain 3
cg08708553	0.198	-1.707	-0.044	-0.09	AGAP3	N_Shore	Body	ArfGAP with GTPase domain, ankyrin repeat and PH domain 3
cg08198609	0.116	-0.385	-0.24	1.581	AGAP5	NA	TSS1500	ArfGAP with GTPase domain, ankyrin repeat and PH domain 5
cg06884789	0.139	-0.385	1.615	0.054	AGAP5	Island	Body	ArfGAP with GTPase domain, ankyrin repeat and PH domain 5
cg10996463	0.11	6.989	-1.989	0.154	AGER	NA	Body	advanced glycosylation end product-specific receptor
cg03404211	0.15	-0.923	-0.986	-3.986	AGFG1	S_Shelf	Body	ArfGAP with FG repeats 1
cg01933228	-0.201	-0.31	-2.763	-8.265	AGL	S_Shore	Body	amylo-alpha-1, 6-glucosidase, 4-alpha-glucanotransferase
cg01488260	0.115	-0.47	-2.998	-5.54	AGPAT1	S_Shore	3'UTR	1-acylglycerol-3-phosphate O-acyltransferase 1 (lysophosphatidic acid acyltransferase, alpha)
cg16467507	0.117	-0.47	-0.068	-2.101	AGPAT1	S_Shelf	Body	1-acylglycerol-3-phosphate O-acyltransferase 1 (lysophosphatidic acid acyltransferase, alpha)
cg04528352	0.197	-0.47	-1.999	-3.459	AGPAT1	NA	5'UTR	1-acylglycerol-3-phosphate O-acyltransferase 1 (lysophosphatidic acid acyltransferase, alpha)
cg00779638	-0.112	-0.86	-3.147	0.783	AGTPBP1	N_Shore	5'UTR	ATP/GTP binding protein 1
cg25467652	0.105	-3.187	2.96	-0.076	AGTRAP	Island	TSS200	angiotensin II receptor-associated protein
cg20721320	0.141	-0.754	-2.288	3.169	AGXT2L2	S_Shore	TSS1500	alanine-glyoxylate aminotransferase 2-like 2
cg16698212	0.14	0.07	1.063	2.5	AHCYL1	NA	3'UTR	adenosylhomocysteinase-like 1
cg25969460	0.111	-1.292	1.505	-2.084	AHCYL2	NA	Body	adenosylhomocysteinase-like 2
cg17827670	0.116	-1.292	1.99	-2.704	AHCYL2	NA	1stExon	adenosylhomocysteinase-like 2
cg02576395	-0.109	-0.807	-3.106	-1.579	AHDC1	NA	5'UTR	AT hook, DNA binding motif, containing 1
cg24442740	-0.103	-0.807	-2.124	-0.992	AHDC1	Island	5'UTR	AT hook, DNA binding motif, containing 1
cg15519670	0.111	-0.807	-0.712	-4.929	AHDC1	Island	Body	AT hook, DNA binding motif, containing 1
cg27559747	0.126	-0.807	-4.293	-7.11	AHDC1	NA	5'UTR	AT hook, DNA binding motif, containing 1
cg22365167	0.127	-1.864	-1.108	-0.677	AHNAK	NA	5'UTR	AHNAK nucleoprotein
cg19192377	0.139	-1.864	1.102	2.915	AHNAK	N_Shelf	Body	AHNAK nucleoprotein
cg18255584	0.175	-1.864	-0.563	4.005	AHNAK	NA	Body	AHNAK nucleoprotein
cg13676215	0.35	-2.835	-1.058	1.767	AHR	N_Shore	TSS1500	aryl hydrocarbon receptor
cg19563932	-0.283	3.566	-7.142	-13.292	AIF1	N_Shelf	Body	allograft inflammatory factor 1
cg18113826	-0.262	3.566	-7.047	-15.719	AIF1	N_Shelf	Body	allograft inflammatory factor 1
cg04812347	-0.254	3.566	-4.15	-8.454	AIF1	N_Shelf	Body	allograft inflammatory factor 1
cg25403205	-0.247	3.566	-4.782	-12.137	AIF1	N_Shelf	Body	allograft inflammatory factor 1
cg11314042	-0.107	-0.63	-0.416	-6.432	AIG1	N_Shore	TSS1500	androgen-induced 1
cg02696253	0.122	-0.714	-4.422	-4.993	AIM1	S_Shelf	Body	absent in melanoma 1
cg20973735	0.143	-0.693	-1.766	-1.43	AIP	S_Shore	Body	aryl hydrocarbon receptor interacting protein
cg03812676	0.47	-0.693	0.18	1.242	AIP	S_Shelf	Body	aryl hydrocarbon receptor interacting protein
cg11254053	-0.142	-0.377	-6.653	-4.469	AK2	NA	Body	adenylate kinase 2
cg20726664	0.211	#N/A	-1.383	-4.815	AKAP13	NA	Body	A kinase (PRKA) anchor protein 13
cg05915981	-0.177	0.226	-3.939	0.638	AKAP7	NA	1stExon	A kinase (PRKA) anchor protein 7
cg13549152	0.101	-0.623	-3.272	-3.989	AKIRIN1	N_Shore	TSS1500	akirin 1
cg10568634	0.208	0.601	0.932	-0.611	AKR1C1	NA	5'UTR	aldo-keto reductase family 1, member C1 (dihydrodiol dehydrogenase 1; 20-alpha (3-alpha)-hydroxysteroid dehydrogenase)
cg23176538	0.121	-0.868	0.659	-4.678	AKT1	N_Shore	Body	v-akt murine thymoma viral oncogene homolog 1
cg19645788	0.136	-0.868	-0.244	-6.392	AKT1	Island	Body	v-akt murine thymoma viral oncogene homolog 1
cg13986355	0.158	-0.868	-0.105	-7.632	AKT1	N_Shelf	3'UTR	v-akt murine thymoma viral oncogene homolog 1
cg13121732	0.182	-0.868	-2.291	-9.661	AKT1	N_Shore	TSS1500	v-akt murine thymoma viral oncogene homolog 1
cg16983541	0.109	0.892	-0.45	-3.423	ALAS1	N_Shore	TSS1500	aminolevulinate, delta-, synthase 1
cg03416645	0.125	-1.02	-7.192	-6.463	ALCAM	N_Shore	Body	activated leukocyte cell adhesion molecule
cg27420674	0.21	-0.275	-0.882	-0.165	ALDH16A1	NA	3'UTR	aldehyde dehydrogenase 16 family, member A1
cg12304200	0.243	0.39	-4.604	-4.715	ALDH18A1	N_Shore	5'UTR	aldehyde dehydrogenase 18 family, member A1
cg09283223	0.191	-0.142	2.727	-8.811	ALDOA	S_Shelf	5'UTR	aldolase A, fructose-bisphosphate
cg01928068	0.216	-0.506	4.418	3.949	ALKBH3	NA	3'UTR	alkB, alkylation repair homolog 3 (E. coli)
cg10909790	0.108	3.346	2.78	1.871	ALOX5	S_Shelf	Body	arachidonate 5-lipoxygenase
cg13986860	-0.12	-0.239	-0.029	1.39	ALOX5AP	NA	3'UTR	arachidonate 5-lipoxygenase-activating protein
cg08375222	0.139	-0.239	-2.751	-4.163	ALOX5AP	NA	Body	arachidonate 5-lipoxygenase-activating protein
cg07030950	0.126	1.591	3.465	3.84	ALPK1	NA	5'UTR	alpha-kinase 1
cg02266725	0.145	1.591	0.07	-0.611	ALPK1	N_Shelf	Body	alpha-kinase 1
cg24307341	0.19	Inf	3.508	-1.628	ALPL	NA	3'UTR	alkaline phosphatase, liver/bone/kidney
cg12466599	0.216	Inf	4.538	4.488	ALPL	NA	Body	alkaline phosphatase, liver/bone/kidney
cg00397849	0.15	-1.745	-1.353	-2.769	ALS2CL	N_Shore	5'UTR	ALS2 C-terminal like
cg24278695	0.15	-1.745	0.494	-1.74	ALS2CL	NA	Body	ALS2 C-terminal like
cg02223905	0.31	-1.745	4.246	2.178	ALS2CL	NA	TSS1500	ALS2 C-terminal like
cg26921482	-0.111	-1.766	0.683	0.329	AMDHD2	Island	TSS200	amidohydrolase domain containing 2
cg06425026	0.102	-1.766	3.104	-0.04	AMDHD2	N_Shore	Body	amidohydrolase domain containing 2
cg24552844	-0.177	1.484	-5.921	-1.999	AMICA1	NA	Body	adhesion molecule, interacts with CXADR antigen 1
cg09104394	-0.107	1.484	-2.593	1.993	AMICA1	NA	Body	adhesion molecule, interacts with CXADR antigen 1
cg05471842	0.107	1.484	-0.691	-4.373	AMICA1	NA	5'UTR	adhesion molecule, interacts with CXADR antigen 1
cg16140253	-0.171	0.618	-2.327	-3.4	AMPD2	S_Shelf	Body	adenosine monophosphate deaminase 2
cg25772143	0.114	0.618	-1.202	-3.537	AMPD2	NA	TSS200	adenosine monophosphate deaminase 2
cg07954706	0.152	0.618	-3.889	-5.212	AMPD2	S_Shore	Body	adenosine monophosphate deaminase 2
cg26489413	-0.165	-0.221	1.287	-4.124	AMPD3	NA	1stExon	adenosine monophosphate deaminase 3
cg18515031	0.128	-0.05	-2.324	0.882	ANAPC16	NA	Body	anaphase promoting complex subunit 16
cg04009456	0.122	-0.425	-6.462	0.488	ANAPC4	S_Shore	Body	anaphase promoting complex subunit 4
cg08981980	0.208	-1.075	-4.461	-0.343	ANKLE2	N_Shore	3'UTR	ankyrin repeat and LEM domain containing 2
cg13604246	-0.133	-0.431	-2.338	-3.706	ANKMY1	Island	TSS200	ankyrin repeat and MYND domain containing 1
cg23964682	-0.103	-0.431	-3.986	-3.424	ANKMY1	Island	TSS200	ankyrin repeat and MYND domain containing 1
cg01543603	-0.213	-0.837	-0.523	-3.494	ANKRD11	NA	5'UTR	ankyrin repeat domain 11
cg00206490	-0.13	-0.837	0.101	-1.186	ANKRD11	NA	5'UTR	ankyrin repeat domain 11
cg08721324	-0.126	-0.837	-2.193	-1.729	ANKRD11	NA	5'UTR	ankyrin repeat domain 11
cg06039074	-0.101	-0.837	-0.965	-2.87	ANKRD11	S_Shelf	5'UTR	ankyrin repeat domain 11
cg06411447	0.103	-0.837	-2.92	-4.866	ANKRD11	NA	5'UTR	ankyrin repeat domain 11
cg27300957	0.104	-0.837	-2.125	-2.147	ANKRD11	NA	5'UTR	ankyrin repeat domain 11
cg03092447	0.111	-0.837	-4.053	-8.262	ANKRD11	N_Shelf	Body	ankyrin repeat domain 11
cg26479658	0.116	-0.837	-3.096	-7.947	ANKRD11	N_Shelf	Body	ankyrin repeat domain 11
cg06778024	0.119	-0.837	-4.091	-6.124	ANKRD11	S_Shore	5'UTR	ankyrin repeat domain 11
cg09907628	0.121	-0.837	-1.142	-0.087	ANKRD11	N_Shore	5'UTR	ankyrin repeat domain 11
cg02487202	0.127	-0.837	-3.185	-3.045	ANKRD11	NA	Body	ankyrin repeat domain 11
cg09222577	0.131	-0.837	-1.447	-5.009	ANKRD11	NA	5'UTR	ankyrin repeat domain 11
cg02749356	0.154	-0.837	-3.136	-5.714	ANKRD11	NA	5'UTR	ankyrin repeat domain 11
cg05504729	0.155	-0.837	-1.527	-3.306	ANKRD11	NA	5'UTR	ankyrin repeat domain 11
cg03517226	0.171	-0.837	-0.004	-3.342	ANKRD11	Island	5'UTR	ankyrin repeat domain 11
cg05288253	0.18	-0.837	-2.224	-5.627	ANKRD11	N_Shelf	5'UTR	ankyrin repeat domain 11
cg27150870	0.401	-0.837	0.397	-1.989	ANKRD11	NA	5'UTR	ankyrin repeat domain 11
cg07929642	0.466	-0.837	0.565	-2.776	ANKRD11	NA	5'UTR	ankyrin repeat domain 11
cg15570035	-0.109	-1.308	2.163	3.714	ANKRD17	NA	Body	ankyrin repeat domain 17
cg07450214	0.107	-0.249	-1.755	0.352	ANKRD26	S_Shore	TSS1500	ankyrin repeat domain 26
cg25112438	-0.111	-1.073	0.172	-5.371	ANKRD28	NA	Body	ankyrin repeat domain 28
cg19592231	0.164	-0.454	-0.578	-2.407	ANKRD44	NA	Body	ankyrin repeat domain 44
cg18213530	0.179	1.175	2.11	-2.511	ANKRD46	NA	Body	ankyrin repeat domain 46
cg06899799	0.19	-0.402	-1.755	-4.633	ANKRD52	N_Shore	Body	ankyrin repeat domain 52
cg11872583	0.109	0.14	0.672	0.541	ANO10	NA	Body	anoctamin 10
cg00495305	0.119	0.14	-4.928	-4.366	ANO10	N_Shelf	5'UTR	anoctamin 10
cg09000302	0.122	0.14	2.563	1.179	ANO10	NA	Body	anoctamin 10
cg21185662	-0.172	-1.199	0.23	-4.603	ANO6	NA	Body	anoctamin 6
cg25605313	-0.128	-0.74	1.163	2.687	ANO8	N_Shelf	3'UTR	anoctamin 8
cg01447254	0.112	-0.638	3.328	6.673	ANO9	N_Shore	Body	anoctamin 9
cg10205045	-0.198	0.45	0.036	-2.476	ANP32A	NA	Body	acidic (leucine-rich) nuclear phosphoprotein 32 family, member A
cg08362102	-0.141	0.45	-0.26	-2.945	ANP32A	NA	Body	acidic (leucine-rich) nuclear phosphoprotein 32 family, member A
cg05985767	0.165	4.299	-1.746	-6.183	ANPEP	NA	Body	alanyl (membrane) aminopeptidase
cg27529018	0.244	-1.023	-1.852	-2.443	ANTXR2	N_Shelf	Body	anthrax toxin receptor 2
cg11900509	-0.274	-0.298	-3.421	-0.732	ANXA11	NA	5'UTR	annexin A11
cg18060909	0.191	-0.811	-2.837	2.248	ANXA6	N_Shelf	5'UTR	annexin A6
cg25983531	-0.208	1.083	-1.823	-3.177	AOAH	NA	TSS1500	acyloxyacyl hydrolase (neutrophil)
cg25503323	0.143	1.083	0.464	-0.045	AOAH	NA	Body	acyloxyacyl hydrolase (neutrophil)
cg18043280	0.112	2.429	-0.389	-2.383	AOC2	NA	1stExon	amine oxidase, copper containing 2 (retina-specific)
cg16914953	0.101	-0.626	-1.378	-1.695	AP1S1	S_Shore	Body	adaptor-related protein complex 1, sigma 1 subunit
cg07377519	-0.105	-0.238	2.169	-1.223	AP2A1	N_Shore	TSS1500	adaptor-related protein complex 2, alpha 1 subunit
cg07035552	0.125	-0.238	-2.887	-2.653	AP2A1	Island	Body	adaptor-related protein complex 2, alpha 1 subunit
cg22469948	0.127	-0.238	1.189	-0.413	AP2A1	N_Shore	Body	adaptor-related protein complex 2, alpha 1 subunit
cg08059859	0.132	-0.238	-3.642	-1.649	AP2A1	Island	Body	adaptor-related protein complex 2, alpha 1 subunit
cg06064525	-0.153	-0.446	0.147	5.018	AP2A2	NA	Body	adaptor-related protein complex 2, alpha 2 subunit
cg04282723	0.103	-0.446	-0.216	0.194	AP2A2	Island	Body	adaptor-related protein complex 2, alpha 2 subunit
cg15065108	0.121	-0.446	-0.342	0.006	AP2A2	S_Shore	Body	adaptor-related protein complex 2, alpha 2 subunit
cg14804384	0.168	-0.446	-0.801	1.474	AP2A2	S_Shore	Body	adaptor-related protein complex 2, alpha 2 subunit
cg02128483	0.291	-0.446	2.569	-0.097	AP2A2	Island	Body	adaptor-related protein complex 2, alpha 2 subunit
cg14223017	-0.101	-0.802	1.338	-0.896	AP3D1	Island	1stExon	adaptor-related protein complex 3, delta 1 subunit
cg11349093	0.14	-0.802	0.487	2.286	AP3D1	N_Shelf	Body	adaptor-related protein complex 3, delta 1 subunit
cg09261902	0.228	-0.802	0.04	-0.726	AP3D1	S_Shelf	Body	adaptor-related protein complex 3, delta 1 subunit
cg18404652	0.126	-0.047	-1.639	1.319	AP3M2	N_Shore	TSS1500	adaptor-related protein complex 3, mu 2 subunit
cg13680246	0.174	-0.047	2.912	7.474	AP3M2	S_Shelf	Body	adaptor-related protein complex 3, mu 2 subunit
cg12044210	-0.117	1.154	-1.282	4.639	APBA2	NA	5'UTR	amyloid beta (A4) precursor protein-binding, family A, member 2
cg10768063	-0.11	1.154	1.009	10.782	APBA2	NA	TSS200	amyloid beta (A4) precursor protein-binding, family A, member 2
cg00955451	-0.101	1.154	-0.321	9.621	APBA2	NA	TSS200	amyloid beta (A4) precursor protein-binding, family A, member 2
cg21917349	-0.1	1.154	-2.864	4.329	APBA2	NA	5'UTR	amyloid beta (A4) precursor protein-binding, family A, member 2
cg07148167	0.108	1.154	7.3	13.477	APBA2	N_Shelf	Body	amyloid beta (A4) precursor protein-binding, family A, member 2
cg03433728	0.129	1.154	6.187	10.239	APBA2	S_Shore	3'UTR	amyloid beta (A4) precursor protein-binding, family A, member 2
cg12395299	0.13	1.154	3.721	12.74	APBA2	NA	Body	amyloid beta (A4) precursor protein-binding, family A, member 2
cg07699300	0.25	1.154	4.841	12.227	APBA2	N_Shelf	Body	amyloid beta (A4) precursor protein-binding, family A, member 2
cg04202570	0.103	-0.821	0.475	0.487	APBA3	Island	Body	amyloid beta (A4) precursor protein-binding, family A, member 3
cg20366831	0.218	-0.821	-2.6	-1.889	APBA3	N_Shore	5'UTR	amyloid beta (A4) precursor protein-binding, family A, member 3
cg14704968	0.281	-0.239	5.192	5.415	APBB1IP	S_Shelf	5'UTR	amyloid beta (A4) precursor protein-binding, family B, member 1 interacting protein
cg04264726	0.119	-0.489	-1.605	-4.668	APEH	N_Shore	TSS1500	N-acylaminoacyl-peptide hydrolase
cg17207590	-0.118	0.823	-1.925	-9.058	APH1B	S_Shore	Body	anterior pharynx defective 1 homolog B (C. elegans)
cg12665724	0.123	0.06	2.619	-1.456	API5	NA	3'UTR	apoptosis inhibitor 5
cg04469731	0.133	-0.117	0.529	3.148	APLP2	N_Shore	Body	amyloid beta (A4) precursor-like protein 2
cg12491115	0.158	-0.117	1.274	3.571	APLP2	N_Shore	Body	amyloid beta (A4) precursor-like protein 2
cg18707706	0.103	-0.182	1.239	5.819	APOBEC3D	NA	3'UTR	apolipoprotein B mRNA editing enzyme, catalytic polypeptide-like 3D
cg08665930	0.274	-0.182	-7.54	-13.51	APOBEC3D	NA	Body	apolipoprotein B mRNA editing enzyme, catalytic polypeptide-like 3D
cg16121206	0.159	-0.355	-2.903	-4.829	APOL2	NA	TSS200	apolipoprotein L, 2
cg14414154	-0.141	-2.371	-0.497	-5.416	APP	N_Shelf	Body	amyloid beta (A4) precursor protein
cg21000999	0.131	-2.371	3.569	9.177	APP	NA	3'UTR	amyloid beta (A4) precursor protein
cg25040783	-0.139	-0.438	-2.151	-4.006	APPL1	N_Shore	TSS1500	adaptor protein, phosphotyrosine interaction, PH domain and leucine zipper containing 1
cg19599611	-0.145	-0.971	1.499	2.911	AQR	NA	3'UTR	aquarius homolog (mouse)
cg09700598	0.113	0.071	-0.894	-3.317	ARAP1	NA	3'UTR	ArfGAP with RhoGAP domain, ankyrin repeat and PH domain 1
cg16044480	0.165	0.071	0.143	-3.691	ARAP1	NA	5'UTR	ArfGAP with RhoGAP domain, ankyrin repeat and PH domain 1
cg00069642	-0.131	2.73	-0.636	-7.661	ARAP3	NA	TSS1500	ArfGAP with RhoGAP domain, ankyrin repeat and PH domain 3
cg14938677	0.194	-1.013	1.131	1.03	ARF5	S_Shelf	3'UTR	ADP-ribosylation factor 5
cg03576121	0.105	0.031	0.974	-0.575	ARFGAP1	N_Shore	Body	ADP-ribosylation factor GTPase activating protein 1
cg18168672	0.127	0.031	1.056	-4.303	ARFGAP1	S_Shore	5'UTR	ADP-ribosylation factor GTPase activating protein 1
cg17062171	0.137	0.031	0.247	1.097	ARFGAP1	Island	Body	ADP-ribosylation factor GTPase activating protein 1
cg03947749	0.114	0.678	-0.544	-2.579	ARFRP1	S_Shore	3'UTR	ADP-ribosylation factor related protein 1
cg24290320	-0.138	-2.417	0.311	2.585	ARHGAP10	NA	Body	Rho GTPase activating protein 10
cg05573550	-0.127	-2.417	1.296	-4.814	ARHGAP10	NA	Body	Rho GTPase activating protein 10
cg01165159	0.117	-2.417	-1.398	0.576	ARHGAP10	NA	Body	Rho GTPase activating protein 10
cg26338428	0.185	-2.417	0.13	-1.056	ARHGAP10	NA	Body	Rho GTPase activating protein 10
cg09642378	0.141	-0.684	-3.303	-6.196	ARHGAP12	N_Shore	5'UTR	Rho GTPase activating protein 12
cg18675610	0.224	-0.684	-3.405	-5.678	ARHGAP12	N_Shore	5'UTR	Rho GTPase activating protein 12
cg16490659	0.259	-0.684	-1.42	3.489	ARHGAP12	NA	Body	Rho GTPase activating protein 12
cg19566506	0.112	-0.429	-0.367	0.86	ARHGAP19	N_Shore	Body	Rho GTPase activating protein 19
cg05395210	0.119	-0.361	-6.64	-7.715	ARHGAP25	NA	Body	Rho GTPase activating protein 25
cg07780630	0.19	-0.361	-7.584	-10.734	ARHGAP25	NA	TSS1500	Rho GTPase activating protein 25
cg22188603	0.104	-0.286	-4.757	1.634	ARHGAP26	NA	Body	Rho GTPase activating protein 26
cg27315555	0.111	-0.286	-3.237	4.108	ARHGAP26	NA	Body	Rho GTPase activating protein 26
cg04188241	0.134	-0.286	1.273	4.025	ARHGAP26	NA	Body	Rho GTPase activating protein 26
cg12307314	0.144	-0.286	-4.133	-8.689	ARHGAP26	NA	Body	Rho GTPase activating protein 26
cg03615933	0.299	-0.286	0.808	2.188	ARHGAP26	NA	Body	Rho GTPase activating protein 26
cg24559044	0.417	-0.286	-0.023	0.804	ARHGAP26	NA	Body	Rho GTPase activating protein 26
cg00715050	0.113	-0.326	4.02	7.768	ARHGAP27	Island	Body	Rho GTPase activating protein 27
cg20009327	0.127	0.034	8.902	7.669	ARHGAP9	N_Shore	Body	Rho GTPase activating protein 9
cg03214715	0.176	0.034	-1.963	1.095	ARHGAP9	S_Shelf	1stExon	Rho GTPase activating protein 9
cg19716930	0.103	-1.145	-1.336	-1.455	ARHGDIA	Island	Body	Rho GDP dissociation inhibitor (GDI) alpha
cg22880933	0.105	-1.065	-2.801	1.157	ARHGEF1	N_Shore	Body	Rho guanine nucleotide exchange factor (GEF) 1
cg00395063	-0.154	-1.791	-2.44	-6.164	ARHGEF12	S_Shelf	Body	Rho guanine nucleotide exchange factor (GEF) 12
cg15143809	-0.12	-1.791	-3.497	-4.407	ARHGEF12	S_Shore	Body	Rho guanine nucleotide exchange factor (GEF) 12
cg04919489	0.203	-1.791	1.867	6.72	ARHGEF12	NA	Body	Rho guanine nucleotide exchange factor (GEF) 12
cg26311262	-0.214	-0.783	-4.721	-3.22	ARHGEF3	NA	Body	Rho guanine nucleotide exchange factor (GEF) 3
cg08052292	-0.214	-0.783	-0.027	-1.397	ARHGEF3	NA	Body	Rho guanine nucleotide exchange factor (GEF) 3
cg19142341	0.174	-0.783	-0.227	1.786	ARHGEF3	NA	Body	Rho guanine nucleotide exchange factor (GEF) 3
cg15011899	-0.19	-0.899	2.328	5.225	ARHGEF7	NA	Body	Rho guanine nucleotide exchange factor (GEF) 7
cg09129334	-0.117	-0.899	2.356	-1.195	ARHGEF7	NA	Body	Rho guanine nucleotide exchange factor (GEF) 7
cg23350747	0.117	-0.899	-3.2	-0.802	ARHGEF7	NA	Body	Rho guanine nucleotide exchange factor (GEF) 7
cg16947791	0.157	-0.899	-2.723	-3.649	ARHGEF7	N_Shore	Body	Rho guanine nucleotide exchange factor (GEF) 7
cg03357721	0.207	-0.899	-1.448	-0.388	ARHGEF7	NA	3'UTR	Rho guanine nucleotide exchange factor (GEF) 7
cg22042546	-0.221	-0.771	-1.926	-0.23	ARID1A	NA	Body	AT rich interactive domain 1A (SWI-like)
cg06824423	0.116	-1.493	0.081	-2.957	ARID1B	NA	Body	AT rich interactive domain 1B (SWI1-like)
cg16017800	0.133	-1.493	1.39	2.858	ARID1B	NA	Body	AT rich interactive domain 1B (SWI1-like)
cg10574283	0.177	-1.493	-0.541	-2.219	ARID1B	NA	Body	AT rich interactive domain 1B (SWI1-like)
cg06019273	0.249	-1.493	2.035	4.508	ARID1B	NA	Body	AT rich interactive domain 1B (SWI1-like)
cg04722215	0.107	-0.61	-3.74	-6.688	ARID5A	S_Shore	Body	AT rich interactive domain 5A (MRF1-like)
cg11805083	0.115	-0.61	-4.478	-3.584	ARID5A	S_Shelf	3'UTR	AT rich interactive domain 5A (MRF1-like)
cg04266887	0.121	-0.61	1.451	1.786	ARID5A	Island	Body	AT rich interactive domain 5A (MRF1-like)
cg07520810	0.26	-0.952	-0.572	2.886	ARID5B	NA	Body	AT rich interactive domain 5B (MRF1-like)
cg16389209	0.273	-0.952	-1.303	3.151	ARID5B	NA	Body	AT rich interactive domain 5B (MRF1-like)
cg20746552	0.273	-0.952	-0.274	3.675	ARID5B	NA	Body	AT rich interactive domain 5B (MRF1-like)
cg14789659	0.304	-0.952	-0.215	3.09	ARID5B	NA	Body	AT rich interactive domain 5B (MRF1-like)
cg00928816	0.347	-0.952	-0.349	3.196	ARID5B	NA	Body	AT rich interactive domain 5B (MRF1-like)
cg15188939	-0.153	-0.972	-2.064	3.617	ARIH1	NA	Body	ariadne homolog, ubiquitin-conjugating enzyme E2 binding protein, 1 (Drosophila)
cg06641503	0.258	-0.4	-0.492	1.747	ARIH2	S_Shelf	5'UTR	ariadne homolog 2 (Drosophila)
cg13585240	0.283	-0.4	-0.953	1.104	ARIH2	S_Shelf	5'UTR	ariadne homolog 2 (Drosophila)
cg10391895	0.162	0.115	0.501	2.775	ARL2	Island	1stExon	ADP-ribosylation factor-like 2
cg24092907	-0.103	-3.38	-4.071	-8.08	ARL4A	S_Shelf	3'UTR	ADP-ribosylation factor-like 4A
cg21163972	0.17	-1.009	2.068	3.144	ARL8A	S_Shore	TSS1500	ADP-ribosylation factor-like 8A
cg08587321	0.166	#N/A	1.492	-0.21	ARMC5	N_Shore	Body	armadillo repeat containing 5
cg12537728	0.204	-0.558	1.609	-1.557	ARNTL	NA	5'UTR	aryl hydrocarbon receptor nuclear translocator-like
cg23479586	0.102	-0.661	-1.614	-4.787	ARPP19	N_Shore	Body	cAMP-regulated phosphoprotein, 19kDa
cg06454982	0.183	0.789	3.484	4.453	ARRB1	NA	Body	arrestin, beta 1
cg13466002	-0.141	-0.25	-2.959	-4.24	ARRB2	NA	Body	arrestin, beta 2
cg02286380	-0.125	-0.25	-2.831	-5.079	ARRB2	NA	Body	arrestin, beta 2
cg05845141	0.111	-1.613	1.073	-2.709	ARRDC2	Island	Body	arrestin domain containing 2
cg10130497	0.132	1.089	-0.221	-1.378	ARRDC5	N_Shore	3'UTR	arrestin domain containing 5
cg08447387	0.197	2.784	-3.71	-2.075	ASAP1	N_Shore	Body	ArfGAP with SH3 domain, ankyrin repeat and PH domain 1
cg04183425	0.256	-0.707	-0.931	-3.066	ASF1A	NA	Body	ASF1 anti-silencing function 1 homolog A (S. cerevisiae)
cg05448137	0.107	-0.87	-2.304	-3.092	ASPSCR1	S_Shore	Body	alveolar soft part sarcoma chromosome region, candidate 1
cg16022580	0.108	-0.87	-0.633	2.556	ASPSCR1	S_Shore	Body	alveolar soft part sarcoma chromosome region, candidate 1
cg22556795	0.12	-0.87	-0.987	0.771	ASPSCR1	N_Shore	Body	alveolar soft part sarcoma chromosome region, candidate 1
cg24727216	0.165	-0.843	-1.133	-2.243	ASXL1	S_Shore	Body	additional sex combs like 1 (Drosophila)
cg01377358	0.262	-0.843	-1.531	-2.872	ASXL1	S_Shore	Body	additional sex combs like 1 (Drosophila)
cg19768036	0.101	-0.704	-2.387	-1.329	ATAD3A	N_Shore	Body	ATPase family, AAA domain containing 3A
cg20675251	0.113	-0.704	-2.046	2.832	ATAD3A	Island	Body	ATPase family, AAA domain containing 3A
cg11794959	0.118	-0.704	0.72	-3.317	ATAD3A	N_Shore	5'UTR	ATPase family, AAA domain containing 3A
cg23534142	0.255	-4.561	2.454	-2.577	ATF3	NA	5'UTR	activating transcription factor 3
cg22744818	0.134	-0.72	-1.779	-2.794	ATF4	S_Shore	Body	activating transcription factor 4 (tax-responsive enhancer element B67)
cg08732684	0.125	-0.313	-0.919	-1.292	ATF6B	N_Shelf	Body	activating transcription factor 6 beta
cg21834063	0.141	-0.313	-1.72	1.384	ATF6B	NA	Body	activating transcription factor 6 beta
cg00232996	0.298	-0.313	-1.884	0.459	ATF6B	N_Shelf	Body	activating transcription factor 6 beta
cg12912426	0.345	-1.332	2.674	-0.254	ATF7IP	NA	5'UTR	activating transcription factor 7 interacting protein
cg22208022	0.384	-1.332	2.853	0.277	ATF7IP	NA	5'UTR	activating transcription factor 7 interacting protein
cg21806242	0.155	-0.386	-0.058	-1.543	ATG16L2	Island	Body	autophagy related 16-like 2 (S. cerevisiae)
cg22859714	0.105	-1.09	1.125	-1.11	ATG2A	NA	Body	autophagy related 2A
cg03975537	0.107	-1.09	0.8	0.139	ATG2A	NA	Body	autophagy related 2A
cg27147858	0.167	-1.09	-1.732	1.811	ATG2A	Island	Body	autophagy related 2A
cg06860600	0.104	-0.989	1.507	-2.324	ATG4B	NA	3'UTR	autophagy related 4B, cysteine peptidase
cg00764619	0.115	-0.989	-0.698	-0.581	ATG4B	S_Shelf	Body	autophagy related 4B, cysteine peptidase
cg04053485	0.116	-0.989	-2.331	-2.402	ATG4B	NA	3'UTR	autophagy related 4B, cysteine peptidase
cg01094114	0.239	-1.114	0.73	-6.708	ATG5	NA	Body	autophagy related 5
cg14790600	0.263	-1.114	1.509	-3.927	ATG5	NA	3'UTR	autophagy related 5
cg24434988	0.126	0.366	1.973	-3.566	ATHL1	S_Shore	Body	ATH1, acid trehalase-like 1 (yeast)
cg02334109	-0.195	-0.273	-0.091	5.966	ATP10A	NA	Body	ATPase, class V, type 10A
cg07489029	0.101	-0.273	6.209	8.192	ATP10A	Island	Body	ATPase, class V, type 10A
cg24687432	0.111	-0.273	6.586	5.722	ATP10A	S_Shore	TSS1500	ATPase, class V, type 10A
cg06066676	0.142	-0.273	5.75	4.485	ATP10A	S_Shore	TSS1500	ATPase, class V, type 10A
cg15531450	0.175	-0.273	7.81	10.26	ATP10A	NA	Body	ATPase, class V, type 10A
cg26062856	0.199	-0.273	3.947	3.94	ATP10A	S_Shore	TSS1500	ATPase, class V, type 10A
cg18939241	0.217	-0.273	2.289	4.163	ATP10A	S_Shore	TSS1500	ATPase, class V, type 10A
cg17174275	0.288	-0.273	3.513	3.726	ATP10A	S_Shore	TSS1500	ATPase, class V, type 10A
cg08484560	-0.211	0.141	-1.472	0.637	ATP11A	S_Shelf	Body	ATPase, class VI, type 11A
cg17842918	-0.155	0.141	-0.404	3.041	ATP11A	Island	3'UTR	ATPase, class VI, type 11A
cg15980707	-0.118	0.141	-2.09	-0.016	ATP11A	N_Shore	Body	ATPase, class VI, type 11A
cg19987122	0.101	0.141	2.81	8.134	ATP11A	N_Shelf	Body	ATPase, class VI, type 11A
cg18409985	0.193	0.141	1.874	10.046	ATP11A	NA	Body	ATPase, class VI, type 11A
cg24850474	0.272	-0.784	-2.575	-5.184	ATP13A1	N_Shore	Body	ATPase type 13A1
cg09580336	-0.107	-0.507	-1.684	-4.823	ATP1A1	N_Shore	TSS1500	ATPase, Na+/K+ transporting, alpha 1 polypeptide
cg16703333	-0.106	-1.797	7.026	12.066	ATP1A3	NA	3'UTR	ATPase, Na+/K+ transporting, alpha 3 polypeptide
cg07051960	0.175	-1.797	1.675	5.704	ATP1A3	N_Shore	TSS1500	ATPase, Na+/K+ transporting, alpha 3 polypeptide
cg21596862	0.109	-3.761	-0.262	-0.588	ATP2A2	NA	Body	ATPase, Ca++ transporting, cardiac muscle, slow twitch 2
cg11025609	0.206	-3.761	-0.321	-4.672	ATP2A2	NA	Body	ATPase, Ca++ transporting, cardiac muscle, slow twitch 2
cg19821988	0.106	-0.543	0.33	-0.165	ATP2A3	N_Shore	3'UTR	ATPase, Ca++ transporting, ubiquitous
cg23598089	0.229	-1.499	0.493	-0.625	ATP2B4	NA	5'UTR	ATPase, Ca++ transporting, plasma membrane 4
cg23470520	0.168	-1.325	-0.283	-3.645	ATP5D	Island	Body	ATP synthase, H+ transporting, mitochondrial F1 complex, delta subunit
cg00032609	0.275	-0.446	-0.861	-4.142	ATP5E	N_Shore	Body	ATP synthase, H+ transporting, mitochondrial F1 complex, epsilon subunit
cg16264705	-0.144	-0.661	-0.165	9.189	ATP5G2	Island	TSS1500	ATP synthase, H+ transporting, mitochondrial Fo complex, subunit C2 (subunit 9)
cg04418091	-0.133	-0.661	-0.109	8.558	ATP5G2	Island	TSS1500	ATP synthase, H+ transporting, mitochondrial Fo complex, subunit C2 (subunit 9)
cg09706122	-0.133	-0.661	0.039	8.898	ATP5G2	Island	TSS1500	ATP synthase, H+ transporting, mitochondrial Fo complex, subunit C2 (subunit 9)
cg03956243	0.177	-0.661	-0.045	5.534	ATP5G2	NA	3'UTR	ATP synthase, H+ transporting, mitochondrial Fo complex, subunit C2 (subunit 9)
cg00347452	0.162	-0.399	-3.09	-5.139	ATP5O	N_Shore	Body	ATP synthase, H+ transporting, mitochondrial F1 complex, O subunit
cg26316599	-0.104	-0.021	-0.411	-2.078	ATP6V0E1	NA	3'UTR	ATPase, H+ transporting, lysosomal 9kDa, V0 subunit e1
cg04277232	0.143	0.532	2.399	4.592	ATP6V1G2	S_Shelf	3'UTR	ATPase, H+ transporting, lysosomal 13kDa, V1 subunit G2
cg12047375	0.221	-0.33	3.556	7.791	ATP6V1H	S_Shore	TSS1500	ATPase, H+ transporting, lysosomal 50/57kDa, V1 subunit H
cg18835815	0.295	-0.33	1.576	1.098	ATP6V1H	S_Shore	TSS1500	ATPase, H+ transporting, lysosomal 50/57kDa, V1 subunit H
cg10246448	0.131	-0.529	-0.059	-1.489	ATP8B2	Island	Body	ATPase, aminophospholipid transporter, class I, type 8B, member 2
cg23841763	0.111	-0.109	-1.679	3.01	ATPAF1	S_Shore	TSS1500	ATP synthase mitochondrial F1 complex assembly factor 1
cg16904686	0.111	-0.109	-4.463	-8.262	ATPAF1	N_Shore	Body	ATP synthase mitochondrial F1 complex assembly factor 1
cg02899788	0.234	-0.109	0.165	0.35	ATPAF1	Island	Body	ATP synthase mitochondrial F1 complex assembly factor 1
cg21187669	0.291	-0.6	0.529	9.718	ATPAF2	NA	Body	ATP synthase mitochondrial F1 complex assembly factor 2
cg09169923	0.152	-0.624	-2.462	-3.778	ATR	N_Shore	Body	ataxia telangiectasia and Rad3 related
cg00464814	0.153	-1.655	-4.6	-4.68	ATXN1	N_Shore	5'UTR	ataxin 1
cg06811300	0.161	-1.655	1.014	-1.423	ATXN1	NA	5'UTR	ataxin 1
cg21374672	0.197	-1.655	-1.992	0.805	ATXN1	N_Shore	Body	ataxin 1
cg00088079	0.289	-1.655	2.104	3.561	ATXN1	NA	5'UTR	ataxin 1
cg04941520	0.118	-1.332	-1.149	-2.557	ATXN1L	S_Shelf	Body	ataxin 1-like
cg23051598	0.122	0.44	0.484	-6.255	ATXN2L	Island	5'UTR	ataxin 2-like
cg12360373	0.157	0.44	2.951	-1.376	ATXN2L	Island	TSS1500	ataxin 2-like
cg08992499	-0.124	-0.661	-0.755	1.905	ATXN7	NA	Body	ataxin 7
cg05999010	0.224	-0.661	0.854	2.596	ATXN7	NA	5'UTR	ataxin 7
cg18527241	-0.186	-2.554	-1.572	-2.089	ATXN7L1	NA	Body	ataxin 7-like 1
cg05803296	-0.139	-2.554	-1.655	-1.959	ATXN7L1	NA	TSS200	ataxin 7-like 1
cg08645907	-0.127	-2.554	-1.241	-1.656	ATXN7L1	NA	TSS200	ataxin 7-like 1
cg19894728	0.117	-2.554	1.124	1.582	ATXN7L1	NA	Body	ataxin 7-like 1
cg15873112	0.23	-2.554	2.412	-0.782	ATXN7L1	NA	Body	ataxin 7-like 1
cg03619256	0.251	-2.554	1.004	-0.372	ATXN7L1	N_Shore	Body	ataxin 7-like 1
cg25685675	0.16	0.121	0.554	-2.185	AURKAIP1	Island	Body	aurora kinase A interacting protein 1
cg03660377	0.122	-0.143	-2.113	0.822	AXIN1	NA	Body	axin 1
cg10010898	0.162	-0.143	-1.676	-1.144	AXIN1	N_Shore	Body	axin 1
cg03000848	0.245	-0.143	-0.822	2.205	AXIN1	NA	Body	axin 1
cg11345693	0.105	-0.6	-1.069	0.129	AZI1	NA	Body	5-azacytidine induced 1
cg13535852	0.13	-0.6	-0.674	0.081	AZI1	N_Shelf	Body	5-azacytidine induced 1
cg16039157	0.199	-0.736	-6.179	-11.172	B2M	S_Shelf	Body	beta-2-microglobulin
cg17200690	0.102	-0.212	-3.979	-5.523	B3GALT4	S_Shore	1stExon	UDP-Gal:betaGlcNAc beta 1,3-galactosyltransferase, polypeptide 4
cg03169472	0.113	-0.212	-1.862	-1.378	B3GALT4	S_Shore	1stExon	UDP-Gal:betaGlcNAc beta 1,3-galactosyltransferase, polypeptide 4
cg18729787	0.117	-0.212	-1.561	0.014	B3GALT4	S_Shore	1stExon	UDP-Gal:betaGlcNAc beta 1,3-galactosyltransferase, polypeptide 4
cg21618521	0.121	-0.212	-3.596	-3.574	B3GALT4	S_Shore	1stExon	UDP-Gal:betaGlcNAc beta 1,3-galactosyltransferase, polypeptide 4
cg03127244	0.126	-0.212	-4.695	-4.418	B3GALT4	S_Shore	1stExon	UDP-Gal:betaGlcNAc beta 1,3-galactosyltransferase, polypeptide 4
cg16580935	0.174	-0.212	-1.204	0.029	B3GALT4	S_Shore	1stExon	UDP-Gal:betaGlcNAc beta 1,3-galactosyltransferase, polypeptide 4
cg09080120	0.181	-0.212	-1.894	-0.895	B3GALT4	S_Shore	1stExon	UDP-Gal:betaGlcNAc beta 1,3-galactosyltransferase, polypeptide 4
cg14023774	0.182	-0.212	-0.782	-0.039	B3GALT4	S_Shore	1stExon	UDP-Gal:betaGlcNAc beta 1,3-galactosyltransferase, polypeptide 4
cg16090881	0.206	-0.212	-1.226	-0.116	B3GALT4	S_Shore	1stExon	UDP-Gal:betaGlcNAc beta 1,3-galactosyltransferase, polypeptide 4
cg07146103	0.124	-0.254	0.731	-2.566	B3GALT6	S_Shore	1stExon	UDP-Gal:betaGal beta 1,3-galactosyltransferase polypeptide 6
cg06528773	0.155	-1.135	0.906	-1.626	B3GAT3	S_Shelf	3'UTR	beta-1,3-glucuronyltransferase 3 (glucuronosyltransferase I)
cg15128876	0.144	-0.261	0.479	-1.704	B4GALT3	N_Shore	5'UTR	UDP-Gal:betaGlcNAc beta 1,4- galactosyltransferase, polypeptide 3
cg17010827	0.146	-0.261	1.298	0.718	B4GALT3	NA	3'UTR	UDP-Gal:betaGlcNAc beta 1,4- galactosyltransferase, polypeptide 3
cg22513455	-0.219	1.11	-1.1	0.741	B4GALT4	N_Shelf	5'UTR	UDP-Gal:betaGlcNAc beta 1,4- galactosyltransferase, polypeptide 4
cg22076474	-0.123	-0.392	-2.83	-4.238	BACH1	NA	5'UTR	BTB and CNC homology 1, basic leucine zipper transcription factor 1
cg03035849	-0.297	-0.406	2.444	2.528	BACH2	N_Shore	5'UTR	BTB and CNC homology 1, basic leucine zipper transcription factor 2
cg27644327	-0.219	-0.406	6.079	8.87	BACH2	NA	5'UTR	BTB and CNC homology 1, basic leucine zipper transcription factor 2
cg24700316	-0.153	-0.406	5.553	9.589	BACH2	NA	5'UTR	BTB and CNC homology 1, basic leucine zipper transcription factor 2
cg01893560	0.105	-1.709	1.4	12.198	BAIAP3	N_Shore	Body	BAI1-associated protein 3
cg08996483	0.107	-1.709	-0.157	11.683	BAIAP3	N_Shore	Body	BAI1-associated protein 3
cg01881308	0.229	-1.709	2.122	10.304	BAIAP3	N_Shelf	Body	BAI1-associated protein 3
cg10531711	0.117	-0.88	0.013	-4.917	BAK1	S_Shelf	Body	BCL2-antagonist/killer 1
cg04583842	-0.299	-0.621	1.7	3.293	BANP	S_Shore	Body	BTG3 associated nuclear protein
cg02145701	-0.185	-0.621	-0.579	0.919	BANP	N_Shore	Body	BTG3 associated nuclear protein
cg01603912	-0.176	-0.621	2.546	2.139	BANP	N_Shore	Body	BTG3 associated nuclear protein
cg04337828	-0.143	-0.621	0.689	2.462	BANP	N_Shore	5'UTR	BTG3 associated nuclear protein
cg06173520	-0.133	-0.621	4.991	4.805	BANP	N_Shore	Body	BTG3 associated nuclear protein
cg00399107	0.1	-0.621	-1.197	1.528	BANP	NA	Body	BTG3 associated nuclear protein
cg08295857	0.107	-0.621	1.013	-2.369	BANP	NA	Body	BTG3 associated nuclear protein
cg10200373	0.122	-0.621	1.48	-1.74	BANP	Island	Body	BTG3 associated nuclear protein
cg04252938	0.131	-0.621	0.24	-2.517	BANP	N_Shore	Body	BTG3 associated nuclear protein
cg09975659	0.144	-0.621	-1.825	-0.577	BANP	N_Shore	Body	BTG3 associated nuclear protein
cg10838260	0.149	-0.621	0.099	-1.599	BANP	Island	Body	BTG3 associated nuclear protein
cg04338119	0.171	-0.621	2.641	-0.246	BANP	N_Shelf	Body	BTG3 associated nuclear protein
cg00263146	0.12	4.912	0.697	3.857	BASP1	S_Shelf	5'UTR	brain abundant, membrane attached signal protein 1
cg16281534	0.195	4.912	0.821	7.165	BASP1	NA	5'UTR	brain abundant, membrane attached signal protein 1
cg24673600	0.356	-1.384	-7.579	-4.74	BATF	NA	Body	basic leucine zipper transcription factor, ATF-like
cg26967526	-0.188	-0.776	-1.849	-0.248	BAZ1A	S_Shore	TSS1500	bromodomain adjacent to zinc finger domain, 1A
cg21319458	-0.232	0.217	-3.611	-5.9	BAZ2B	S_Shore	1stExon	bromodomain adjacent to zinc finger domain, 2B
cg00933859	0.154	-0.272	-1.211	2.175	BBS9	NA	Body	Bardet-Biedl syndrome 9
cg02271603	0.239	-0.272	-0.725	1.31	BBS9	NA	Body	Bardet-Biedl syndrome 9
cg26689186	0.35	-0.272	1.506	2.003	BBS9	NA	Body	Bardet-Biedl syndrome 9
cg10588135	-0.159	-0.102	-2.217	8.887	BCAS3	NA	Body	breast carcinoma amplified sequence 3
cg07497511	0.154	-0.102	0.91	0.775	BCAS3	NA	Body	breast carcinoma amplified sequence 3
cg02368606	0.197	0.337	-0.579	4.211	BCKDK	N_Shore	TSS200	branched chain ketoacid dehydrogenase kinase
cg05299836	0.204	0.337	2.644	2.454	BCKDK	N_Shore	TSS1500	branched chain ketoacid dehydrogenase kinase
cg08328483	0.423	0.337	-0.799	4.399	BCKDK	N_Shore	TSS1500	branched chain ketoacid dehydrogenase kinase
cg08223235	-0.154	-0.286	-0.41	6.886	BCL2	NA	Body	B-cell CLL/lymphoma 2
cg21234506	0.275	1.051	-2.292	-9.312	BCL2A1	NA	1stExon	BCL2-related protein A1
cg00480331	-0.106	2.353	1.174	-3.26	BCL6	Island	5'UTR	B-cell CLL/lymphoma 6
cg19198148	-0.105	2.353	0.14	-0.133	BCL6	N_Shelf	5'UTR	B-cell CLL/lymphoma 6
cg13195895	-0.105	1.028	-5.762	-5.107	BCL9	NA	TSS1500	B-cell CLL/lymphoma 9
cg03780927	-0.23	-0.749	-0.477	-0.712	BCL9L	Island	1stExon	B-cell CLL/lymphoma 9-like
cg02493211	-0.181	-0.749	-0.895	-1.29	BCL9L	Island	TSS200	B-cell CLL/lymphoma 9-like
cg27616543	0.101	-0.749	-1.909	-3.239	BCL9L	NA	Body	B-cell CLL/lymphoma 9-like
cg08805054	0.174	-0.749	0.559	-2.516	BCL9L	Island	TSS200	B-cell CLL/lymphoma 9-like
cg10027245	0.157	-1.808	-0.176	1.765	BCLAF1	NA	Body	BCL2-associated transcription factor 1
cg01544877	0.213	-1.808	0.762	2.566	BCLAF1	N_Shore	5'UTR	BCL2-associated transcription factor 1
cg03930964	-0.119	-1.028	-0.732	-1.957	BCR	N_Shore	TSS200	breakpoint cluster region
cg14740789	0.11	-0.705	-1.25	1.363	BDH1	NA	Body	3-hydroxybutyrate dehydrogenase, type 1
cg00681321	0.145	0.232	5.603	4.186	BDH2	NA	TSS1500	3-hydroxybutyrate dehydrogenase, type 2
cg24791156	0.114	-0.019	-3.014	-4.642	BIN3	NA	3'UTR	bridging integrator 3
cg02929961	0.14	-0.019	-0.284	-1.522	BIN3	N_Shore	Body	bridging integrator 3
cg07164659	0.145	-0.019	0.335	0.251	BIN3	S_Shore	TSS1500	bridging integrator 3
cg17271585	0.17	0.597	-5.256	-9.564	BLCAP	N_Shelf	5'UTR	bladder cancer associated protein
cg04391064	-0.123	-1.493	-1.147	-1.296	BLVRA	Island	TSS1500	biliverdin reductase A
cg05219593	-0.114	-1.784	-6.624	-8.493	BMPR1A	Island	5'UTR	bone morphogenetic protein receptor, type IA
cg18477674	-0.257	0.255	1.304	-4.846	BNIP3	Island	Body	BCL2/adenovirus E1B 19kDa interacting protein 3
cg16592121	-0.163	0.255	-4.709	-9.023	BNIP3	Island	Body	BCL2/adenovirus E1B 19kDa interacting protein 3
cg02038273	-0.156	0.255	-4.769	-9.874	BNIP3	Island	Body	BCL2/adenovirus E1B 19kDa interacting protein 3
cg12751948	-0.134	0.255	-5.066	-9.577	BNIP3	Island	Body	BCL2/adenovirus E1B 19kDa interacting protein 3
cg14300636	0.195	-0.375	-2.988	-2.307	BOLA3	N_Shore	Body	bolA homolog 3 (E. coli)
cg02707277	0.127	-0.959	0.575	-6.257	BRD2	NA	Body	bromodomain containing 2
cg01935221	0.135	-0.959	-0.041	-5.029	BRD2	NA	Body	bromodomain containing 2
cg26953232	0.17	-0.959	0.83	-2.809	BRD2	S_Shore	Body	bromodomain containing 2
cg26246342	0.173	-0.959	0.044	-4.546	BRD2	NA	Body	bromodomain containing 2
cg26450574	0.22	-0.959	-0.009	-5.061	BRD2	S_Shelf	Body	bromodomain containing 2
cg27395200	0.297	-0.959	0.647	-5.19	BRD2	S_Shore	Body	bromodomain containing 2
cg07275218	0.304	-0.959	0.497	-5.517	BRD2	S_Shore	Body	bromodomain containing 2
cg08044694	-0.11	-0.037	-0.488	0.898	BRD4	NA	TSS1500	bromodomain containing 4
cg02533173	0.147	-0.037	-2.203	-1.367	BRD4	NA	1stExon	bromodomain containing 4
cg25422678	-0.148	-0.638	-1.789	0.938	BRE	NA	Body	brain and reproductive organ-expressed (TNFRSF1A modulator)
cg12886188	0.101	-0.638	1.06	0.551	BRE	NA	3'UTR	brain and reproductive organ-expressed (TNFRSF1A modulator)
cg05977376	0.139	-0.638	-1.853	-4.127	BRE	NA	3'UTR	brain and reproductive organ-expressed (TNFRSF1A modulator)
cg12160741	-0.113	-0.875	2.801	5.087	BRF1	NA	Body	BRF1 homolog, subunit of RNA polymerase III transcription initiation factor IIIB (S. cerevisiae)
cg27090988	0.251	-1.197	-0.487	1.002	BRPF1	N_Shelf	3'UTR	bromodomain and PHD finger containing, 1
cg15471946	0.102	-0.026	-2.373	2.214	BRWD1	S_Shore	TSS1500	bromodomain and WD repeat domain containing 1
cg19651003	0.194	-0.899	-0.228	0.842	BSG	S_Shore	3'UTR	basigin (Ok blood group)
cg03860400	-0.136	-0.313	-0.371	-0.203	BTBD10	Island	TSS1500	BTB (POZ) domain containing 10
cg08114852	0.202	-0.313	1.076	-1.821	BTBD10	NA	Body	BTB (POZ) domain containing 10
cg01797169	-0.147	-0.69	0.238	3.792	BTBD11	N_Shore	TSS1500	BTB (POZ) domain containing 11
cg24124443	-0.128	-0.69	-2.287	1.141	BTBD11	Island	TSS1500	BTB (POZ) domain containing 11
cg01478234	0.11	-0.69	0.573	5.392	BTBD11	Island	Body	BTB (POZ) domain containing 11
cg13935577	0.11	-0.69	1.118	5.256	BTBD11	Island	Body	BTB (POZ) domain containing 11
cg27431274	0.145	-0.69	6.58	8.199	BTBD11	S_Shelf	Body	BTB (POZ) domain containing 11
cg22551942	-0.162	-1.242	2.418	2.639	BTBD2	Island	Body	BTB (POZ) domain containing 2
cg04246726	0.164	-1.242	0.617	2.498	BTBD2	S_Shore	Body	BTB (POZ) domain containing 2
cg00567854	-0.124	0.722	1.714	5.214	BTG2	N_Shore	TSS1500	BTG family, member 2
cg14394939	0.201	-3.59	-5.52	-10.008	BTG3	N_Shore	5'UTR	BTG family, member 3
cg24157392	0.111	2.804	-6.746	-8.774	BTLA	NA	Body	B and T lymphocyte associated
cg10795676	0.244	0.253	2.172	-0.525	BTN3A2	NA	Body	butyrophilin, subfamily 3, member A2
cg24537986	-0.123	-0.169	-3.721	-7.915	BTRC	S_Shore	Body	beta-transducin repeat containing E3 ubiquitin protein ligase
cg11970204	-0.107	-0.169	-0.946	3.631	BTRC	NA	Body	beta-transducin repeat containing E3 ubiquitin protein ligase
cg24990989	0.197	-1.254	-0.828	-1.56	BUD31	N_Shelf	Body	BUD31 homolog (S. cerevisiae)
cg22801913	-0.164	0.361	2.491	10.027	C11orf49	NA	Body	chromosome 11 open reading frame 49
cg26198807	0.114	0.361	2.754	-1.065	C11orf49	N_Shore	TSS1500	chromosome 11 open reading frame 49
cg05006304	0.164	-0.515	-1.529	-2.366	C11orf57	N_Shelf	3'UTR	chromosome 11 open reading frame 57
cg05650911	0.159	-0.467	2.772	-0.989	C11orf84	S_Shelf	Body	chromosome 11 open reading frame 84
cg12024530	0.174	-0.573	-2.554	-5.015	C12orf10	N_Shore	TSS200	chromosome 12 open reading frame 10
cg14573817	0.106	-0.187	0.456	1.573	C12orf23	N_Shore	TSS1500	chromosome 12 open reading frame 23
cg10625575	0.132	-0.194	0.178	-0.934	C12orf4	N_Shelf	Body	chromosome 12 open reading frame 4
cg16138158	-0.296	-1.026	2.326	-0.087	C12orf65	NA	5'UTR	chromosome 12 open reading frame 65
cg08726598	0.188	0.764	1.734	0.074	C12orf76	S_Shelf	Body	chromosome 12 open reading frame 76
cg18583329	0.125	0.164	-0.638	-1.689	C14orf43	Island	3'UTR	chromosome 14 open reading frame 43
cg13976502	0.139	0.164	0.586	-1.679	C14orf43	S_Shore	5'UTR	chromosome 14 open reading frame 43
cg01731783	0.184	0.164	0.05	-3.382	C14orf43	NA	5'UTR	chromosome 14 open reading frame 43
cg03519879	0.289	0.164	-1.005	3.729	C14orf43	S_Shore	5'UTR	chromosome 14 open reading frame 43
cg16703943	0.103	-0.942	1.03	0.379	C16orf13	Island	3'UTR	chromosome 16 open reading frame 13
cg07961104	0.106	-0.942	1.312	-1.614	C16orf13	Island	Body	chromosome 16 open reading frame 13
cg07571928	0.141	1.401	-4.386	-5.114	C16orf52	S_Shore	Body	chromosome 16 open reading frame 52
cg06928325	0.11	-2.587	-3.899	-4.706	C16orf54	NA	Body	chromosome 16 open reading frame 54
cg10041830	0.1	-0.19	-2.225	-5.618	C16orf58	S_Shelf	Body	chromosome 16 open reading frame 58
cg08033935	0.111	-0.19	-2.429	-1.516	C16orf58	NA	Body	chromosome 16 open reading frame 58
cg06119016	0.112	-0.337	1.516	-0.15	C17orf101	Island	Body	chromosome 17 open reading frame 101
cg07862889	-0.108	-0.465	-2.356	-0.857	C17orf103	NA	TSS1500	chromosome 17 open reading frame 103
cg11270042	-0.13	-0.433	-4.78	-5.521	C17orf108	N_Shore	5'UTR	chromosome 17 open reading frame 108
cg19001909	0.164	-0.433	4.44	8.453	C17orf108	NA	3'UTR	chromosome 17 open reading frame 108
cg02971219	0.111	0.125	5.27	6.211	C17orf28	NA	Body	chromosome 17 open reading frame 28
cg10907148	0.125	0.125	1.932	5.423	C17orf28	NA	Body	chromosome 17 open reading frame 28
cg24655262	0.101	-0.31	-1.25	-2.793	C17orf59	N_Shore	3'UTR	chromosome 17 open reading frame 59
cg21002264	0.118	-0.31	-0.272	2.128	C17orf59	N_Shore	3'UTR	chromosome 17 open reading frame 59
cg10980948	0.102	-0.003	-0.059	-2.285	C17orf62	Island	Body	chromosome 17 open reading frame 62
cg08853103	0.128	-0.593	-2.957	-1.345	C17orf70	N_Shelf	Body	chromosome 17 open reading frame 70
cg26421997	0.133	-0.558	0.527	6.531	C17orf79	NA	3'UTR	chromosome 17 open reading frame 79
cg18527751	0.319	-0.045	-0.243	5.708	C18orf25	S_Shore	5'UTR	chromosome 18 open reading frame 25
cg01924434	0.119	-1.732	-0.453	-2.548	C19orf24	Island	TSS1500	chromosome 19 open reading frame 24
cg06653052	0.165	-1.732	-1.33	-2.821	C19orf24	Island	TSS1500	chromosome 19 open reading frame 24
cg18717146	0.106	-0.3	-3.025	-3.538	C19orf25	Island	Body	chromosome 19 open reading frame 25
cg23406971	0.114	-0.3	-3.332	2.13	C19orf25	S_Shore	3'UTR	chromosome 19 open reading frame 25
cg01581222	-0.181	2.271	-3.882	-6.878	C19orf38	NA	TSS200	chromosome 19 open reading frame 38
cg09516958	0.123	-0.096	-1.722	0.515	C19orf6	Island	Body	chromosome 19 open reading frame 6
cg19473623	-0.175	-0.571	-1.975	-9.013	C1GALT1	S_Shore	5'UTR	core 1 synthase, glycoprotein-N-acetylgalactosamine 3-beta-galactosyltransferase, 1
cg17879856	0.176	-0.557	2.23	0.542	C1orf174	N_Shore	Body	chromosome 1 open reading frame 174
cg16349667	0.183	-0.557	2.396	-4.428	C1orf174	N_Shore	Body	chromosome 1 open reading frame 174
cg14255644	0.218	-0.413	-4.703	-7.019	C1orf35	Island	Body	chromosome 1 open reading frame 35
cg14856698	-0.135	-0.767	-1.035	0.89	C1orf86	N_Shore	5'UTR	chromosome 1 open reading frame 86
cg24700472	0.102	-0.767	-1.607	-0.087	C1orf86	S_Shore	Body	chromosome 1 open reading frame 86
cg18565264	0.102	-0.767	0.519	2.117	C1orf86	N_Shelf	TSS1500	chromosome 1 open reading frame 86
cg13061570	0.125	-0.767	-0.981	1.287	C1orf86	S_Shore	Body	chromosome 1 open reading frame 86
cg16117513	0.127	-0.767	0.615	-1.696	C1orf86	S_Shelf	TSS1500	chromosome 1 open reading frame 86
cg05937445	0.138	-0.767	-0.807	2.928	C1orf86	N_Shore	5'UTR	chromosome 1 open reading frame 86
cg05523897	0.143	-0.767	-0.052	1.472	C1orf86	S_Shore	TSS200	chromosome 1 open reading frame 86
cg21407906	-0.127	-0.335	0.818	-2.762	C20orf20	Island	1stExon	chromosome 20 open reading frame 20
cg03144560	-0.103	0.164	-0.22	-2.581	C20orf43	N_Shore	TSS1500	chromosome 20 open reading frame 43
cg13637731	0.147	-0.662	5.15	4.343	C21orf2	N_Shelf	3'UTR	chromosome 21 open reading frame 2
cg24710671	0.151	-0.662	0.274	1.188	C21orf2	Island	Body	chromosome 21 open reading frame 2
cg26118698	0.195	-0.234	8.695	7.331	C21orf56	N_Shore	5'UTR	chromosome 21 open reading frame 56
cg03175417	0.161	-0.661	0.124	0.851	C22orf25	NA	Body	chromosome 22 open reading frame 25
cg18247179	0.4	-1.235	-0.425	1.754	C22orf39	S_Shore	TSS1500	chromosome 22 open reading frame 39
cg06501716	0.421	-1.235	-0.402	1.636	C22orf39	S_Shore	TSS1500	chromosome 22 open reading frame 39
cg15212210	-0.176	-0.325	-2.345	2.347	C2CD2L	NA	Body	C2CD2-like
cg10885338	-0.114	0.133	-9.191	-5.735	C2orf40	S_Shore	Body	chromosome 2 open reading frame 40
cg10779423	-0.118	0.098	-3.73	-14.57	C3orf18	N_Shore	5'UTR	chromosome 3 open reading frame 18
cg09562331	0.137	0.098	3.345	8.959	C3orf18	NA	3'UTR	chromosome 3 open reading frame 18
cg03788239	0.309	-0.999	0.123	2.18	C3orf19	NA	Body	chromosome 3 open reading frame 19
cg05969659	-0.137	-1.238	-5.374	-10.379	C3orf58	S_Shore	Body	chromosome 3 open reading frame 58
cg00973947	0.275	-1.238	-0.859	-4.015	C3orf58	Island	5'UTR	chromosome 3 open reading frame 58
cg04757345	0.27	0.71	1.267	1.342	C4orf29	NA	Body	chromosome 4 open reading frame 29
cg14091589	0.105	-0.521	0.23	5.216	C4orf32	N_Shore	TSS1500	chromosome 4 open reading frame 32
cg16092834	0.112	-0.521	0.09	4.922	C4orf32	N_Shore	TSS1500	chromosome 4 open reading frame 32
cg04831870	0.177	-0.521	1.667	2.762	C4orf32	N_Shore	TSS1500	chromosome 4 open reading frame 32
cg20442289	0.23	-0.351	0.056	5.28	C5orf15	S_Shore	TSS1500	chromosome 5 open reading frame 15
cg00438946	0.148	-0.526	0.345	2.515	C6orf1	N_Shore	5'UTR	chromosome 6 open reading frame 1
cg14725580	-0.113	-1.547	-0.09	-3.384	C6orf106	N_Shore	Body	chromosome 6 open reading frame 106
cg27591371	0.105	0.143	2.791	-4.319	C6orf47	N_Shore	1stExon	chromosome 6 open reading frame 47
cg06765423	0.11	0.143	-0.072	-1.134	C6orf47	N_Shore	1stExon	chromosome 6 open reading frame 47
cg09383424	0.113	0.143	-0.602	-2.176	C6orf47	N_Shore	1stExon	chromosome 6 open reading frame 47
cg02449103	0.118	0.143	1.983	-1.857	C6orf47	N_Shore	1stExon	chromosome 6 open reading frame 47
cg24818562	0.119	0.143	2.501	-3.741	C6orf47	N_Shore	1stExon	chromosome 6 open reading frame 47
cg02959551	0.141	0.143	-0.322	-1.155	C6orf47	N_Shore	1stExon	chromosome 6 open reading frame 47
cg20995172	0.146	0.143	1.144	-1.804	C6orf47	N_Shore	1stExon	chromosome 6 open reading frame 47
cg15415945	0.153	0.143	2.056	-3.169	C6orf47	N_Shore	1stExon	chromosome 6 open reading frame 47
cg26886875	0.155	0.143	2.335	-4.226	C6orf47	N_Shore	1stExon	chromosome 6 open reading frame 47
cg18721888	0.171	0.143	0.354	-1.156	C6orf47	N_Shore	1stExon	chromosome 6 open reading frame 47
cg10993074	0.207	0.143	0.026	-2.712	C6orf47	N_Shore	1stExon	chromosome 6 open reading frame 47
cg12554290	0.113	-0.118	1.026	-0.821	C6orf62	NA	3'UTR	chromosome 6 open reading frame 62
cg12104246	0.177	-0.118	-1.175	-3.767	C6orf62	N_Shore	Body	chromosome 6 open reading frame 62
cg27508071	0.136	-0.718	-1.234	-1.005	C7orf26	Island	TSS1500	chromosome 7 open reading frame 26
cg02389949	-0.117	0.556	-7.816	-10.56	C7orf41	S_Shore	Body	chromosome 7 open reading frame 41
cg02203380	-0.11	0.556	-6.693	-4.865	C7orf41	N_Shore	TSS1500	chromosome 7 open reading frame 41
cg08972170	-0.11	0.556	-2.21	3.706	C7orf41	NA	Body	chromosome 7 open reading frame 41
cg00311035	-0.104	0.556	-7.305	-10.456	C7orf41	Island	Body	chromosome 7 open reading frame 41
cg00672712	0.101	0.028	-0.346	0.661	C7orf43	N_Shelf	3'UTR	chromosome 7 open reading frame 43
cg00464046	0.329	-0.2	-2.738	0.937	C7orf49	N_Shore	Body	chromosome 7 open reading frame 49
cg19254152	-0.207	-1.026	-2.812	-2.022	C7orf50	N_Shore	Body	chromosome 7 open reading frame 50
cg18377014	-0.16	-1.026	0.518	2.772	C7orf50	N_Shore	Body	chromosome 7 open reading frame 50
cg03312920	0.103	-1.026	-0.63	-0.409	C7orf50	S_Shore	Body	chromosome 7 open reading frame 50
cg10485278	0.103	-1.026	-2.709	-1.742	C7orf50	N_Shore	Body	chromosome 7 open reading frame 50
cg25472882	0.105	-1.026	-2.484	-1.985	C7orf50	NA	Body	chromosome 7 open reading frame 50
cg23108126	0.119	-1.026	-2.626	0.011	C7orf50	N_Shelf	3'UTR	chromosome 7 open reading frame 50
cg05587232	0.12	-1.026	-3.109	1.056	C7orf50	N_Shore	Body	chromosome 7 open reading frame 50
cg00035923	0.127	-1.026	-2.568	-0.402	C7orf50	N_Shore	Body	chromosome 7 open reading frame 50
cg07104557	0.128	-1.026	-3.193	1.286	C7orf50	N_Shelf	3'UTR	chromosome 7 open reading frame 50
cg16079645	0.132	-1.026	-1.447	-1.089	C7orf50	Island	Body	chromosome 7 open reading frame 50
cg14286660	0.139	-1.026	-1.599	-2.439	C7orf50	S_Shore	Body	chromosome 7 open reading frame 50
cg18565130	0.143	-1.026	-2.552	1.006	C7orf50	S_Shore	Body	chromosome 7 open reading frame 50
cg06720190	0.145	-1.026	-1.116	-2.086	C7orf50	N_Shore	Body	chromosome 7 open reading frame 50
cg21126453	0.153	-1.026	-0.721	2.342	C7orf50	Island	Body	chromosome 7 open reading frame 50
cg02778551	0.155	-1.026	0.189	4.225	C7orf50	Island	Body	chromosome 7 open reading frame 50
cg06009031	0.176	-1.026	-0.896	1.132	C7orf50	S_Shelf	Body	chromosome 7 open reading frame 50
cg18297960	0.295	-1.026	-0.461	0.859	C7orf50	Island	Body	chromosome 7 open reading frame 50
cg18305855	-0.11	-0.726	0.631	-4.453	C7orf60	NA	Body	chromosome 7 open reading frame 60
cg09913449	-0.141	0.041	-1.286	-2.843	C8orf40	S_Shelf	5'UTR	chromosome 8 open reading frame 40
cg00992153	-0.114	-1.951	-2.352	-1.299	C8orf58	Island	TSS1500	chromosome 8 open reading frame 58
cg00405494	0.108	0.854	-0.156	4.211	C9orf123	N_Shore	3'UTR	chromosome 9 open reading frame 123
cg04256516	0.151	-0.644	-2.112	3.281	C9orf156	N_Shore	Body	chromosome 9 open reading frame 156
cg07405362	0.107	-0.513	-5.208	0.238	CABLES2	N_Shore	Body	Cdk5 and Abl enzyme substrate 2
cg22451887	0.111	-0.513	-0.104	0.071	CABLES2	Island	Body	Cdk5 and Abl enzyme substrate 2
cg24317406	0.104	-2.003	-2.026	-3.083	CACYBP	N_Shore	TSS1500	calcyclin binding protein
cg16743289	0.127	-2.003	-2.159	-1.947	CACYBP	N_Shore	TSS1500	calcyclin binding protein
cg27530239	-0.104	-0.197	-2.655	-6.268	CALCOCO2	S_Shore	5'UTR	calcium binding and coiled-coil domain 2
cg12264333	0.13	-1.659	-0.863	-7.86	CALHM2	N_Shelf	Body	calcium homeostasis modulator 2
cg17744110	0.18	-0.194	-2.482	-5.004	CALM3	S_Shelf	Body	calmodulin 3 (phosphorylase kinase, delta)
cg11341610	0.145	-1.419	-1.142	-7.784	CALR	S_Shore	Body	calreticulin
cg14537549	-0.106	0.241	2.565	-0.275	CAMK1D	S_Shore	Body	calcium/calmodulin-dependent protein kinase ID
cg12768145	0.165	0.241	1.955	4.869	CAMK1D	NA	Body	calcium/calmodulin-dependent protein kinase ID
cg26563814	0.113	-0.589	-1.9	3.141	CAMK2D	NA	Body	calcium/calmodulin-dependent protein kinase II delta
cg13379195	0.135	0.312	-3.316	-3.35	CAMKK1	N_Shore	5'UTR	calcium/calmodulin-dependent protein kinase kinase 1, alpha
cg27269936	0.103	0.576	0.271	1.088	CAMKK2	NA	5'UTR	calcium/calmodulin-dependent protein kinase kinase 2, beta
cg14334794	0.18	Inf	2.379	1.248	CAMP	NA	TSS1500	cathelicidin antimicrobial peptide
cg13929271	0.157	-1.148	-3.421	-2.753	CAMSAP1	NA	Body	calmodulin regulated spectrin-associated protein 1
cg07605269	0.1	-1.194	-1.749	0.349	CAMTA1	NA	Body	calmodulin binding transcription activator 1
cg00911446	0.103	-1.194	3.555	-2.658	CAMTA1	NA	Body	calmodulin binding transcription activator 1
cg26229018	0.104	-1.194	3.153	0.05	CAMTA1	NA	Body	calmodulin binding transcription activator 1
cg02275084	0.105	-1.194	-3.886	-2.362	CAMTA1	NA	Body	calmodulin binding transcription activator 1
cg26677075	0.109	-1.194	3.952	0.919	CAMTA1	NA	Body	calmodulin binding transcription activator 1
cg25770267	0.117	-1.194	3.617	0.244	CAMTA1	NA	Body	calmodulin binding transcription activator 1
cg24107453	0.12	-1.194	2.937	-0.149	CAMTA1	N_Shelf	Body	calmodulin binding transcription activator 1
cg09117237	0.121	-1.194	-1.858	1.128	CAMTA1	NA	Body	calmodulin binding transcription activator 1
cg19864048	0.121	-1.194	3.89	1.689	CAMTA1	N_Shelf	Body	calmodulin binding transcription activator 1
cg18795022	0.123	-1.194	3.541	-0.779	CAMTA1	NA	Body	calmodulin binding transcription activator 1
cg04078418	0.124	-1.194	2.995	-2.616	CAMTA1	NA	Body	calmodulin binding transcription activator 1
cg21173532	0.126	-1.194	1.947	0.221	CAMTA1	NA	Body	calmodulin binding transcription activator 1
cg26810970	0.127	-1.194	1.393	0.053	CAMTA1	NA	Body	calmodulin binding transcription activator 1
cg03571764	0.129	-1.194	2.284	2.319	CAMTA1	Island	Body	calmodulin binding transcription activator 1
cg25345659	0.13	-1.194	0.165	1.462	CAMTA1	NA	Body	calmodulin binding transcription activator 1
cg04506553	0.137	-1.194	2.262	-0.596	CAMTA1	Island	Body	calmodulin binding transcription activator 1
cg00292312	0.15	-1.194	2.114	1.03	CAMTA1	NA	Body	calmodulin binding transcription activator 1
cg01919912	0.16	-1.194	3.477	-0.208	CAMTA1	NA	Body	calmodulin binding transcription activator 1
cg24455634	0.164	-1.194	4.108	0.188	CAMTA1	NA	Body	calmodulin binding transcription activator 1
cg10536786	0.167	-1.194	1.984	-1.525	CAMTA1	NA	Body	calmodulin binding transcription activator 1
cg06082897	0.171	-1.194	3.752	0.636	CAMTA1	S_Shore	Body	calmodulin binding transcription activator 1
cg12138124	0.171	-1.194	2.38	2.223	CAMTA1	NA	Body	calmodulin binding transcription activator 1
cg00954633	0.172	-1.194	2.05	-1.503	CAMTA1	NA	Body	calmodulin binding transcription activator 1
cg26920627	0.177	-1.194	0.389	0.146	CAMTA1	NA	Body	calmodulin binding transcription activator 1
cg26161885	0.18	-1.194	3.142	-3.771	CAMTA1	NA	Body	calmodulin binding transcription activator 1
cg21443133	0.204	-1.194	2.811	2.178	CAMTA1	NA	Body	calmodulin binding transcription activator 1
cg26413691	0.207	-1.194	2.493	3.373	CAMTA1	N_Shelf	Body	calmodulin binding transcription activator 1
cg24579970	0.23	-1.194	1.971	0.602	CAMTA1	S_Shore	Body	calmodulin binding transcription activator 1
cg24851249	0.231	-1.194	1.774	-0.777	CAMTA1	NA	Body	calmodulin binding transcription activator 1
cg09182435	0.24	-1.194	3.681	-1.251	CAMTA1	NA	Body	calmodulin binding transcription activator 1
cg17875988	0.266	-1.194	3.023	-1.486	CAMTA1	N_Shore	Body	calmodulin binding transcription activator 1
cg00539154	0.266	-1.194	-1.742	-4.73	CAMTA1	NA	Body	calmodulin binding transcription activator 1
cg14292572	0.213	-0.38	-2.049	-1.709	CAND1	S_Shore	Body	cullin-associated and neddylation-dissociated 1
cg14004678	-0.117	0.685	-2.573	-9.432	CANT1	NA	5'UTR	calcium activated nucleotidase 1
cg12056772	0.118	0.685	0.572	-2.843	CANT1	N_Shore	3'UTR	calcium activated nucleotidase 1
cg16697977	0.107	-0.777	0.232	-1.762	CAPN1	N_Shore	Body	calpain 1, (mu/I) large subunit
cg04962005	0.233	-0.777	-0.186	-0.537	CAPN1	NA	3'UTR	calpain 1, (mu/I) large subunit
cg19318393	-0.169	-1.588	4.175	-3.037	CAPN2	Island	Body	calpain 2, (m/II) large subunit
cg00792251	0.117	-1.588	0.095	-6.809	CAPN2	NA	TSS1500	calpain 2, (m/II) large subunit
cg10100437	0.346	-1.588	-0.326	-6.185	CAPN2	S_Shelf	Body	calpain 2, (m/II) large subunit
cg15775674	0.104	0.007	4.073	1.671	CAPN3	NA	Body	calpain 3, (p94)
cg19713429	0.115	-0.356	-0.531	-3.366	CAPZB	N_Shore	Body	capping protein (actin filament) muscle Z-line, beta
cg06360604	0.212	-0.356	2.061	-4.518	CAPZB	NA	Body	capping protein (actin filament) muscle Z-line, beta
cg16993754	-0.265	-1.194	-2.011	-3.453	CARD11	NA	5'UTR	caspase recruitment domain family, member 11
cg08402433	-0.16	-1.194	-3.637	-10.76	CARD11	NA	5'UTR	caspase recruitment domain family, member 11
cg03534655	0.188	-1.194	-2.9	-2.255	CARD11	NA	5'UTR	caspase recruitment domain family, member 11
cg06173509	0.247	-1.194	0.538	-0.664	CARD11	NA	TSS1500	caspase recruitment domain family, member 11
cg00023464	0.129	-0.521	-1.989	-4.372	CARKD	N_Shore	TSS1500	carbohydrate kinase domain containing
cg08400494	-0.163	-0.506	2.483	1.166	CARS2	NA	Body	cysteinyl-tRNA synthetase 2, mitochondrial (putative)
cg15597662	0.155	-0.179	1.651	2.74	CASC3	NA	Body	cancer susceptibility candidate 3
cg07462448	0.436	-1.034	-1.71	-1.924	CASP7	S_Shore	5'UTR	caspase 7, apoptosis-related cysteine peptidase
cg01466121	0.112	0.741	1.241	0.228	CASP8	NA	Body	caspase 8, apoptosis-related cysteine peptidase
cg25073137	0.209	0.741	-1.332	-3.907	CASP8	NA	5'UTR	caspase 8, apoptosis-related cysteine peptidase
cg24519157	0.131	-0.203	-2.926	-11.334	CASS4	NA	Body	Cas scaffolding protein family member 4
cg11214001	-0.144	-1.296	0.609	2.626	CAST	NA	TSS1500	calpastatin
cg02632229	-0.107	-1.296	0.225	2.028	CAST	Island	Body	calpastatin
cg05305327	-0.118	-0.612	-4.117	0.728	CBFA2T2	NA	Body	core-binding factor, runt domain, alpha subunit 2; translocated to, 2
cg19318403	0.351	-0.718	2.438	-3.775	CBLL1	NA	Body	Cbl proto-oncogene, E3 ubiquitin protein ligase-like 1
cg24458315	0.204	0.208	0.311	1.176	CBX1	NA	3'UTR	chromobox homolog 1
cg02757100	0.14	0.228	2.503	0.19	CBX5	N_Shelf	5'UTR	chromobox homolog 5
cg04276536	-0.126	-1.202	-3.79	-4.764	CCDC102A	N_Shelf	5'UTR	coiled-coil domain containing 102A
cg05248542	-0.139	-0.51	0.559	-1.321	CCDC109B	S_Shelf	Body	coiled-coil domain containing 109B
cg21654058	0.1	-0.458	-2.422	-0.377	CCDC137	NA	3'UTR	coiled-coil domain containing 137
cg22326188	0.111	-0.458	-3.044	-1.203	CCDC137	NA	3'UTR	coiled-coil domain containing 137
cg06015142	0.105	-0.062	-5.769	3.751	CCDC146	NA	3'UTR	coiled-coil domain containing 146
cg23318703	0.428	-0.062	2.137	4.819	CCDC146	NA	Body	coiled-coil domain containing 146
cg01777586	0.156	-0.195	1.9	-4.794	CCDC57	NA	5'UTR	coiled-coil domain containing 57
cg03388043	0.175	-0.195	0.45	3.831	CCDC57	N_Shore	Body	coiled-coil domain containing 57
cg21773646	0.179	-0.195	-0.697	3.858	CCDC57	Island	Body	coiled-coil domain containing 57
cg01763666	0.185	-0.195	3.192	3.794	CCDC57	NA	Body	coiled-coil domain containing 57
cg11935831	0.207	-0.195	0.509	4.337	CCDC57	NA	Body	coiled-coil domain containing 57
cg10505658	0.229	-0.195	1.382	1.623	CCDC57	N_Shore	Body	coiled-coil domain containing 57
cg02962602	0.322	-0.195	-1.431	-2.832	CCDC57	S_Shore	TSS1500	coiled-coil domain containing 57
cg15232971	0.15	-1.355	0.643	-2.082	CCDC6	S_Shore	TSS200	coiled-coil domain containing 6
cg12160087	0.123	-1.245	1.673	3.709	CCDC64	N_Shelf	3'UTR	coiled-coil domain containing 64
cg18801806	0.152	0.198	-3.797	-2.053	CCDC84	S_Shore	Body	coiled-coil domain containing 84
cg02941728	0.206	-1.028	0.139	0.02	CCDC86	N_Shelf	3'UTR	coiled-coil domain containing 86
cg23312425	0.136	-0.598	3.495	1.944	CCDC88B	NA	Body	coiled-coil domain containing 88B
cg00787180	-0.112	-2.683	-0.517	-2.262	CCDC88C	N_Shelf	Body	coiled-coil domain containing 88C
cg01889306	0.108	-2.683	-1.864	0.367	CCDC88C	Island	3'UTR	coiled-coil domain containing 88C
cg17929459	0.111	-2.683	-2.799	-6.332	CCDC88C	NA	Body	coiled-coil domain containing 88C
cg22971029	0.129	-2.683	0.507	1.405	CCDC88C	NA	Body	coiled-coil domain containing 88C
cg07112604	0.157	-2.683	-3.431	-6.107	CCDC88C	NA	Body	coiled-coil domain containing 88C
cg20303561	0.158	-2.683	-2.834	-3.893	CCDC88C	N_Shore	Body	coiled-coil domain containing 88C
cg03067574	0.138	-0.687	1.168	-5.174	CCDC9	N_Shore	Body	coiled-coil domain containing 9
cg17723958	-0.141	-0.708	1.536	4.267	CCDC92	NA	5'UTR	coiled-coil domain containing 92
cg11724085	0.103	-0.708	-0.03	2.02	CCDC92	NA	5'UTR	coiled-coil domain containing 92
cg24475517	-0.107	-0.404	0.239	-1.792	CCDC93	NA	Body	coiled-coil domain containing 93
cg27092297	0.116	-0.167	0.231	-3.085	CCHCR1	NA	Body	coiled-coil alpha-helical rod protein 1
cg18407309	0.148	1.66	-3.161	-6.531	CCL3	NA	TSS200	chemokine (C-C motif) ligand 3
cg21335375	0.172	1.66	-1.152	-6.399	CCL3	NA	5'UTR	chemokine (C-C motif) ligand 3
cg19411729	0.369	-2.251	-7.112	-12.382	CCL5	NA	TSS1500	chemokine (C-C motif) ligand 5
cg02867514	0.374	-2.251	-3.418	-10.21	CCL5	NA	1stExon	chemokine (C-C motif) ligand 5
cg10315334	0.38	-2.251	-6.999	-15.429	CCL5	NA	1stExon	chemokine (C-C motif) ligand 5
cg13166781	0.108	0.281	2.055	-3.788	CCM2	NA	3'UTR	cerebral cavernous malformation 2
cg01960280	-0.11	#N/A	-1.658	-5.265	CCNC	N_Shore	Body	cyclin C
cg08553284	-0.103	-0.633	-1.712	-5.747	CCND2	Island	TSS1500	cyclin D2
cg16310717	0.1	-0.633	-0.793	-5.167	CCND2	Island	Body	cyclin D2
cg21177064	0.115	-0.633	5.974	4.858	CCND2	NA	3'UTR	cyclin D2
cg26377281	0.12	-0.633	6.146	2.724	CCND2	NA	Body	cyclin D2
cg12105382	0.163	-0.633	4.388	8.348	CCND2	NA	Body	cyclin D2
cg05540047	0.148	-0.502	-3.074	-5.794	CCNG1	S_Shore	5'UTR	cyclin G1
cg06001786	0.104	5.786	2.279	0.054	CCNJL	NA	Body	cyclin J-like
cg07184986	0.111	5.786	-2.77	2.426	CCNJL	NA	Body	cyclin J-like
cg01119875	0.221	5.786	4.167	5.321	CCNJL	N_Shore	Body	cyclin J-like
cg02399570	0.194	-1.683	-0.175	0.47	CCNL1	Island	Body	cyclin L1
cg04780563	-0.18	-0.862	1.005	-2.245	CCNY	NA	Body	cyclin Y
cg03502076	-0.13	-0.862	-1.815	-1.344	CCNY	Island	Body	cyclin Y
cg10068572	0.16	-0.862	-4.867	-2.864	CCNY	NA	Body	cyclin Y
cg19954286	0.2	-2.906	-2.594	-10.266	CCR6	NA	5'UTR	chemokine (C-C motif) receptor 6
cg15222091	0.241	-2.906	-1.224	-8.562	CCR6	NA	5'UTR	chemokine (C-C motif) receptor 6
cg01646461	0.244	-2.906	-2.112	-10.881	CCR6	NA	5'UTR	chemokine (C-C motif) receptor 6
cg21794222	0.246	-2.906	-2.074	-10.947	CCR6	NA	5'UTR	chemokine (C-C motif) receptor 6
cg14192130	0.298	-2.906	0.105	-9.929	CCR6	NA	TSS1500	chemokine (C-C motif) receptor 6
cg13504059	0.155	-0.034	-7.023	-16.208	CCR7	NA	TSS1500	chemokine (C-C motif) receptor 7
cg12924224	0.229	-2.848	-2.663	-7.152	CCR8	NA	Body	chemokine (C-C motif) receptor 8
cg26647600	0.332	-2.848	-5.845	-13.583	CCR8	NA	TSS1500	chemokine (C-C motif) receptor 8
cg02183531	0.146	0.043	0.838	1.002	CCT4	N_Shelf	Body	chaperonin containing TCP1, subunit 4 (delta)
cg08920071	0.139	-0.565	-0.146	-4.118	CD101	NA	Body	CD101 molecule
cg03885332	0.107	-0.776	-2.25	-8.378	CD151	Island	TSS1500	CD151 molecule (Raph blood group)
cg22009923	0.161	-0.776	-2.209	-6.754	CD151	Island	TSS1500	CD151 molecule (Raph blood group)
cg00027570	0.155	-0.998	-8.461	-10.581	CD2	NA	Body	CD2 molecule
cg10489672	0.361	-0.998	-4.259	-0.57	CD2	NA	TSS1500	CD2 molecule
cg12446199	-0.329	-0.381	10.944	6.763	CD247	Island	Body	CD247 molecule
cg21161394	-0.265	-0.381	10.531	3.127	CD247	Island	Body	CD247 molecule
cg02648847	-0.242	-0.381	10.517	2.734	CD247	Island	Body	CD247 molecule
cg12480903	-0.179	-0.381	1.926	4.618	CD247	N_Shore	Body	CD247 molecule
cg18858739	-0.111	-0.381	-2.58	-3.95	CD247	S_Shore	Body	CD247 molecule
cg09554443	0.108	-0.381	-8.537	-10.636	CD247	NA	1stExon	CD247 molecule
cg05799811	0.112	-0.381	-4.57	2.543	CD247	NA	Body	CD247 molecule
cg07786657	0.157	-0.381	-11.881	-17.605	CD247	NA	Body	CD247 molecule
cg14278300	0.237	-0.381	-4.54	-7.643	CD247	NA	Body	CD247 molecule
cg09032544	0.258	-0.381	-8.853	-16.785	CD247	NA	Body	CD247 molecule
cg13651908	0.102	-1.685	-3.339	-10.681	CD28	NA	TSS1500	CD28 molecule
cg10240150	0.102	-1.685	-4.777	-13.276	CD28	NA	TSS1500	CD28 molecule
cg24336674	0.107	-1.685	-5.928	-7.484	CD28	NA	3'UTR	CD28 molecule
cg12968598	-0.179	-1.355	-0.734	-1.181	CD2AP	N_Shore	TSS1500	CD2-associated protein
cg02130027	-0.137	-1.355	-2.676	-4.108	CD2AP	N_Shore	TSS1500	CD2-associated protein
cg02767759	0.169	0.247	-0.04	1.488	CD2BP2	Island	TSS1500	CD2 (cytoplasmic tail) binding protein 2
cg24320673	0.112	0.504	-3.623	-8.004	CD300A	NA	TSS1500	CD300a molecule
cg23443627	0.138	0.504	-2.528	-4.859	CD300A	NA	TSS1500	CD300a molecule
cg14018141	0.261	0.504	3.231	4.208	CD300A	NA	3'UTR	CD300a molecule
cg04735129	-0.193	2.08	-4.805	-6.449	CD302	N_Shore	Body	CD302 molecule
cg08347373	-0.145	2.08	-2.496	-8.451	CD302	N_Shore	Body	CD302 molecule
cg20730198	-0.113	2.08	-3.94	-5.676	CD302	S_Shore	TSS200	CD302 molecule
cg07458509	0.173	-0.795	-5.272	-11.04	CD320	N_Shore	Body	CD320 molecule
cg03074244	0.177	-0.427	-6.95	-14.205	CD3D	NA	5'UTR	CD3d molecule, delta (CD3-TCR complex)
cg07728874	0.206	-0.427	-10.777	-15.83	CD3D	NA	1stExon	CD3d molecule, delta (CD3-TCR complex)
cg24841244	0.23	-0.427	-10.716	-17.976	CD3D	NA	5'UTR	CD3d molecule, delta (CD3-TCR complex)
cg06164961	0.239	-0.444	-5.919	-9.498	CD3E	NA	Body	CD3e molecule, epsilon (CD3-TCR complex)
cg24612198	0.246	-0.444	-10.064	-15.076	CD3E	NA	5'UTR	CD3e molecule, epsilon (CD3-TCR complex)
cg22908581	0.235	-0.461	-1.352	-1.805	CD4	NA	5'UTR	CD4 molecule
cg05044173	0.269	-0.461	-7.813	-14.833	CD4	NA	TSS200	CD4 molecule
cg02663352	0.174	-1.568	-4.016	-7.317	CD44	NA	Body	CD44 molecule (Indian blood group)
cg27301655	0.181	-1.187	-2.384	-10.722	CD5	NA	TSS1500	CD5 molecule
cg16001613	0.228	-1.187	-6.469	-15.666	CD5	NA	TSS1500	CD5 molecule
cg10516886	0.243	0.062	-1.211	-8.197	CD53	NA	TSS1500	CD53 molecule
cg08478283	0.111	0.753	-1.048	-1.707	CD58	N_Shore	Body	CD58 molecule
cg15382933	-0.129	-0.419	-2.688	-7.488	CD59	NA	5'UTR	CD59 molecule, complement regulatory protein
cg24453664	-0.107	-0.419	-1.41	-1.784	CD59	S_Shore	TSS1500	CD59 molecule, complement regulatory protein
cg10981907	-0.207	-1.045	8.795	9.087	CD6	Island	Body	CD6 molecule
cg01877352	-0.136	-1.045	11.72	15.66	CD6	Island	Body	CD6 molecule
cg22249612	-0.162	-0.678	-3.176	-6.891	CD63	N_Shore	Body	CD63 molecule
cg21008399	0.223	-0.678	-4.561	-5.827	CD63	N_Shore	Body	CD63 molecule
cg24703661	-0.157	0.634	-7.402	-12.618	CD79A	NA	1stExon	CD79a molecule, immunoglobulin-associated alpha
cg04790874	-0.145	0.634	-5.577	-11.562	CD79A	NA	Body	CD79a molecule, immunoglobulin-associated alpha
cg26382697	0.135	-1.462	-1.081	-6.015	CD81	Island	Body	CD81 molecule
cg16075139	0.146	-1.462	-1.775	-5.461	CD81	Island	Body	CD81 molecule
cg11487532	-0.107	-1.486	1.169	-0.03	CD82	Island	TSS200	CD82 molecule
cg21957813	0.139	-1.486	4.451	8.468	CD82	NA	Body	CD82 molecule
cg25025545	-0.133	-3.756	0.955	-4.399	CD83	NA	3'UTR	CD83 molecule
cg02160627	0.109	-0.43	-0.505	-2.859	CD97	Island	Body	CD97 molecule
cg09200921	-0.134	-0.163	-3.36	-4.152	CDADC1	NA	3'UTR	cytidine and dCMP deaminase domain containing 1
cg01925950	-0.145	-1.172	2.111	-1.126	CDC16	NA	Body	cell division cycle 16 homolog (S. cerevisiae)
cg02190636	0.117	-0.493	-2.741	1.416	CDC34	Island	3'UTR	cell division cycle 34 homolog (S. cerevisiae)
cg09870542	0.134	-0.493	-1.859	2.768	CDC34	Island	Body	cell division cycle 34 homolog (S. cerevisiae)
cg07135664	0.147	-1.408	-0.848	-0.39	CDC42	NA	3'UTR	cell division cycle 42 (GTP binding protein, 25kDa)
cg25105633	0.146	-1.51	-0.73	-8.166	CDCA4	NA	5'UTR	cell division cycle associated 4
cg21622202	0.222	-2.901	-0.068	-3.217	CDCA7	S_Shelf	Body	cell division cycle associated 7
cg27017382	0.102	0.218	2.891	3.065	CDH23	S_Shelf	5'UTR	cadherin-related 23
cg24980638	0.117	0.218	0.188	4.116	CDH23	NA	Body	cadherin-related 23
cg13714026	0.12	0.218	2.561	2.467	CDH23	NA	Body	cadherin-related 23
cg05523505	0.139	0.218	3.056	1.841	CDH23	NA	Body	cadherin-related 23
cg09728120	0.163	0.218	1.88	0.753	CDH23	NA	Body	cadherin-related 23
cg23104184	0.178	0.218	3.546	1.033	CDH23	NA	Body	cadherin-related 23
cg04567334	0.225	0.218	1.748	1.968	CDH23	NA	Body	cadherin-related 23
cg23119049	0.23	0.218	-1.269	2.469	CDH23	NA	Body	cadherin-related 23
cg04161859	0.236	0.218	4.614	5.063	CDH23	NA	Body	cadherin-related 23
cg09501025	0.315	0.218	4.659	2.565	CDH23	NA	Body	cadherin-related 23
cg20929733	0.117	-0.364	-2.256	-3.592	CDK11B	S_Shore	Body	cyclin-dependent kinase 11B
cg09435861	0.128	-0.416	2.318	-0.732	CDK19	S_Shore	Body	cyclin-dependent kinase 19
cg02826233	0.107	0.415	-2.37	-2.577	CDK2	N_Shore	3'UTR	cyclin-dependent kinase 2
cg02017926	-0.254	-2.093	-5.784	-7.786	CDK2AP1	Island	Body	cyclin-dependent kinase 2 associated protein 1
cg13421247	-0.189	-2.093	-2.544	-2.345	CDK2AP1	S_Shore	TSS1500	cyclin-dependent kinase 2 associated protein 1
cg09854317	-0.146	-2.093	-5.139	-7.954	CDK2AP1	Island	Body	cyclin-dependent kinase 2 associated protein 1
cg21859290	0.115	-0.582	-6.416	-6.795	CDK2AP2	N_Shore	3'UTR	cyclin-dependent kinase 2 associated protein 2
cg07437263	0.163	0.514	-5.11	-7.916	CDK5R1	S_Shore	3'UTR	cyclin-dependent kinase 5, regulatory subunit 1 (p35)
cg03898962	0.21	0.514	-1.842	-5.67	CDK5R1	Island	Body	cyclin-dependent kinase 5, regulatory subunit 1 (p35)
cg21855910	0.217	0.514	-3.803	-6.53	CDK5R1	S_Shelf	3'UTR	cyclin-dependent kinase 5, regulatory subunit 1 (p35)
cg18473137	0.228	0.514	0.569	-4.168	CDK5R1	Island	Body	cyclin-dependent kinase 5, regulatory subunit 1 (p35)
cg03496780	-0.136	-0.398	0.006	2.132	CDK6	S_Shore	TSS1500	cyclin-dependent kinase 6
cg27224478	-0.143	-0.862	1.743	2.205	CDKAL1	NA	Body	CDK5 regulatory subunit associated protein 1-like 1
cg21498062	0.311	-0.862	3.068	-4.647	CDKAL1	NA	Body	CDK5 regulatory subunit associated protein 1-like 1
cg18827396	0.264	-1.815	0.668	6.315	CDKN2AIP	S_Shelf	3'UTR	CDKN2A interacting protein
cg10111816	0.168	-1.447	-3.87	-7.366	CDR2	N_Shore	Body	cerebellar degeneration-related protein 2, 62kDa
cg17697105	0.119	-1.008	0.139	1.582	CDS2	NA	3'UTR	CDP-diacylglycerol synthase (phosphatidate cytidylyltransferase) 2
cg01474544	-0.1	Inf	0.898	0.719	CDYL	N_Shore	Body	chromodomain protein, Y-like
cg17975379	0.103	Inf	-0.559	-0.456	CDYL	NA	Body	chromodomain protein, Y-like
cg19565396	0.179	Inf	-2.101	-1.038	CDYL	NA	TSS200	chromodomain protein, Y-like
cg19014036	0.107	-0.377	-0.122	-4.232	CECR5	NA	TSS1500	cat eye syndrome chromosome region, candidate 5
cg22595230	0.114	-1.049	-3.873	-3.191	CENPB	Island	1stExon	centromere protein B, 80kDa
cg27450867	0.15	-2.594	2.885	-1.508	CENPM	NA	3'UTR	centromere protein M
cg22926842	0.234	-2.594	-1.182	-1.612	CENPM	NA	TSS1500	centromere protein M
cg20855296	-0.103	-0.227	-4.948	-11.826	CENPV	N_Shore	Body	centromere protein V
cg24504843	0.113	-0.354	2.609	0.23	CEP135	NA	3'UTR	centrosomal protein 135kDa
cg18177304	-0.152	0.169	-0.398	-4.503	CEP70	N_Shore	5'UTR	centrosomal protein 70kDa
cg04384112	-0.156	-0.849	-1.376	-3.749	CFDP1	NA	Body	craniofacial development protein 1
cg03252697	0.131	-1	-3.3	1.118	CFL1	N_Shore	Body	cofilin 1 (non-muscle)
cg00771653	0.12	-0.588	-1.852	-4.554	CHCHD10	S_Shore	TSS1500	coiled-coil-helix-coiled-coil-helix domain containing 10
cg24673769	0.129	-0.91	0.538	4.164	CHCHD6	S_Shelf	Body	coiled-coil-helix-coiled-coil-helix domain containing 6
cg05791779	0.138	-0.91	0.014	-1.021	CHCHD6	NA	Body	coiled-coil-helix-coiled-coil-helix domain containing 6
cg02070740	0.182	-0.428	2.367	1.251	CHD1L	NA	Body	chromodomain helicase DNA binding protein 1-like
cg16525692	0.317	-0.428	0.399	-0.328	CHD1L	Island	Body	chromodomain helicase DNA binding protein 1-like
cg23763259	0.439	-0.428	-1.229	-3.945	CHD1L	Island	Body	chromodomain helicase DNA binding protein 1-like
cg08899105	0.146	1.026	-1.102	0.518	CHD2	S_Shelf	Body	chromodomain helicase DNA binding protein 2
cg00514723	-0.183	-0.576	-1.808	-0.906	CHD6	N_Shore	5'UTR	chromodomain helicase DNA binding protein 6
cg22986770	-0.15	-0.378	5.244	1.717	CHD7	NA	5'UTR	chromodomain helicase DNA binding protein 7
cg14719959	0.102	-0.378	-0.419	-3.495	CHD7	NA	Body	chromodomain helicase DNA binding protein 7
cg10232395	0.11	-0.378	-2.599	-1.214	CHD7	NA	5'UTR	chromodomain helicase DNA binding protein 7
cg21340143	0.136	-0.378	-2.389	-3.249	CHD7	NA	Body	chromodomain helicase DNA binding protein 7
cg27519392	0.154	-0.378	0.544	-4.65	CHD7	NA	Body	chromodomain helicase DNA binding protein 7
cg08944236	-0.226	-0.837	-4.766	-5.375	CHD9	NA	Body	chromodomain helicase DNA binding protein 9
cg09608652	-0.112	-0.837	0.466	-0.913	CHD9	NA	5'UTR	chromodomain helicase DNA binding protein 9
cg24135675	0.112	-1.061	-2.83	-2.779	CHERP	Island	Body	calcium homeostasis endoplasmic reticulum protein
cg13426891	0.133	-1.061	-2.036	2.708	CHERP	S_Shelf	Body	calcium homeostasis endoplasmic reticulum protein
cg22381955	0.132	-2.48	1.051	-3.554	CHFR	Island	Body	checkpoint with forkhead and ring finger domains, E3 ubiquitin protein ligase
cg17000774	0.109	Inf	-4.178	-8.89	CHI3L1	NA	Body	chitinase 3-like 1 (cartilage glycoprotein-39)
cg20707774	0.227	Inf	-0.666	-8.821	CHI3L1	NA	Body	chitinase 3-like 1 (cartilage glycoprotein-39)
cg10668614	0.104	-0.719	1.737	0.222	CHID1	S_Shelf	TSS200	chitinase domain containing 1
cg18205787	0.105	-0.719	1.477	6.182	CHID1	S_Shelf	TSS200	chitinase domain containing 1
cg23264914	0.127	-0.719	2.849	2.94	CHID1	Island	Body	chitinase domain containing 1
cg23449764	0.143	-0.719	-0.792	-0.696	CHID1	S_Shelf	TSS1500	chitinase domain containing 1
cg11650874	0.176	-0.719	1.735	6.134	CHID1	N_Shelf	5'UTR	chitinase domain containing 1
cg01497921	0.111	-0.596	-1.694	-5.31	CHMP1A	S_Shelf	Body	charged multivesicular body protein 1A
cg00355690	0.126	-0.596	-0.49	-4.317	CHMP1A	N_Shore	Body	charged multivesicular body protein 1A
cg01186595	0.184	-0.816	-4.286	-6.726	CHORDC1	N_Shore	Body	cysteine and histidine-rich domain (CHORD) containing 1
cg02462081	0.11	-1.002	1.73	2.23	CHPF	N_Shore	Body	chondroitin polymerizing factor
cg04729655	0.159	-1.002	-0.36	-1.623	CHPF	N_Shore	3'UTR	chondroitin polymerizing factor
cg12883014	-0.171	-1.023	4.486	2.143	CHST11	S_Shelf	Body	carbohydrate (chondroitin 4) sulfotransferase 11
cg20883723	-0.148	-1.023	-0.882	-3.944	CHST11	NA	Body	carbohydrate (chondroitin 4) sulfotransferase 11
cg00608661	0.28	-1.023	-3.757	-5.328	CHST11	NA	Body	carbohydrate (chondroitin 4) sulfotransferase 11
cg03284640	0.117	4.828	5.835	4.323	CHST15	Island	Body	carbohydrate (N-acetylgalactosamine 4-sulfate 6-O) sulfotransferase 15
cg15378605	0.122	4.828	5.86	6.256	CHST15	S_Shore	1stExon	carbohydrate (N-acetylgalactosamine 4-sulfate 6-O) sulfotransferase 15
cg25475443	0.132	4.828	5.276	4.347	CHST15	S_Shelf	TSS200	carbohydrate (N-acetylgalactosamine 4-sulfate 6-O) sulfotransferase 15
cg26306435	0.171	4.828	6.53	7.295	CHST15	S_Shore	1stExon	carbohydrate (N-acetylgalactosamine 4-sulfate 6-O) sulfotransferase 15
cg06034255	0.189	4.828	6.097	6.258	CHST15	S_Shelf	TSS1500	carbohydrate (N-acetylgalactosamine 4-sulfate 6-O) sulfotransferase 15
cg04861869	0.171	-0.831	0.368	-4.197	CHSY1	NA	Body	chondroitin sulfate synthase 1
cg14232082	0.234	-0.831	-1.437	-6.137	CHSY1	NA	Body	chondroitin sulfate synthase 1
cg25522181	0.164	0.098	-2.991	0.426	CIAO1	S_Shore	Body	cytosolic iron-sulfur protein assembly 1
cg13473196	-0.231	-0.376	2.997	-0.679	CKAP5	NA	5'UTR	cytoskeleton associated protein 5
cg16136385	-0.127	-0.376	1.373	-0.755	CKAP5	NA	5'UTR	cytoskeleton associated protein 5
cg08287306	0.155	0.148	-0.226	0.914	CKLF	N_Shore	TSS1500	chemokine-like factor
cg01410772	0.103	-0.706	-0.226	-2.084	CLCN7	Island	Body	chloride channel, voltage-sensitive 7
cg05948101	0.195	-0.706	-1.218	-0.524	CLCN7	N_Shore	Body	chloride channel, voltage-sensitive 7
cg12810837	0.17	-0.697	-0.896	-7.534	CLEC2D	NA	TSS200	C-type lectin domain family 2, member D
cg13553498	0.355	-0.697	-3.578	-3.537	CLEC2D	NA	TSS1500	C-type lectin domain family 2, member D
cg02082571	-0.149	Inf	-5.762	-9.776	CLEC4A	NA	Body	C-type lectin domain family 4, member A
cg08317801	0.102	Inf	-3.223	-10.775	CLEC4A	NA	Body	C-type lectin domain family 4, member A
cg26066361	0.153	5.978	2.554	-5.211	CLEC7A	NA	1stExon	C-type lectin domain family 7, member A
cg23892568	0.296	5.978	-1.645	-7.903	CLEC7A	NA	TSS200	C-type lectin domain family 7, member A
cg01829672	-0.117	-0.147	-2.177	-2.919	CLINT1	N_Shelf	Body	clathrin interactor 1
cg24678767	0.165	-1.108	2.293	-0.467	CLK3	N_Shelf	5'UTR	CDC-like kinase 3
cg00362818	0.165	0.862	0.747	2.405	CLN5	N_Shore	TSS1500	ceroid-lipofuscinosis, neuronal 5
cg04565255	0.172	0.862	0.232	3.803	CLN5	N_Shore	TSS1500	ceroid-lipofuscinosis, neuronal 5
cg20716080	0.156	-0.509	2.048	1.965	CLN6	S_Shore	TSS1500	ceroid-lipofuscinosis, neuronal 6, late infantile, variant
cg22576950	0.163	-0.509	1.307	0.008	CLN6	S_Shore	TSS1500	ceroid-lipofuscinosis, neuronal 6, late infantile, variant
cg14733637	0.112	-0.367	3.435	3.863	CLPTM1L	N_Shelf	Body	CLPTM1-like
cg24551579	-0.132	-1.147	-0.729	-4.648	CLSTN1	Island	TSS200	calsyntenin 1
cg19858017	-0.119	-1.147	-1.646	-5.453	CLSTN1	S_Shore	TSS200	calsyntenin 1
cg00123104	-0.119	-1.147	-2.221	-6.009	CLSTN1	S_Shore	TSS200	calsyntenin 1
cg07035320	-0.114	-1.147	-1.126	-5.525	CLSTN1	S_Shore	TSS1500	calsyntenin 1
cg27399414	-0.108	-1.147	-0.546	-3.692	CLSTN1	Island	TSS200	calsyntenin 1
cg01800926	-0.107	-1.147	-0.232	-3.9	CLSTN1	Island	TSS200	calsyntenin 1
cg26985289	-0.104	-1.147	-1.167	-5.464	CLSTN1	Island	TSS200	calsyntenin 1
cg23616100	-0.1	-1.147	-1.233	-4.849	CLSTN1	Island	TSS200	calsyntenin 1
cg04340595	0.128	-1.147	1.183	5.723	CLSTN1	N_Shore	3'UTR	calsyntenin 1
cg03986322	0.139	-1.147	-0.882	-0.048	CLSTN1	N_Shore	3'UTR	calsyntenin 1
cg26404223	0.155	-1.147	-0.317	-2.049	CLSTN1	N_Shore	Body	calsyntenin 1
cg21597754	0.101	-1.048	1.175	-0.946	CLSTN3	NA	3'UTR	calsyntenin 3
cg04539775	0.103	-1.048	0.933	0.998	CLSTN3	NA	Body	calsyntenin 3
cg22584580	0.107	-1.316	0.171	-1.061	CLTB	S_Shelf	3'UTR	clathrin, light chain B
cg02393097	0.1	-2.236	2.055	-3.365	CLU	S_Shore	TSS1500	clusterin
cg13620439	0.202	-2.236	4.09	0.415	CLU	NA	Body	clusterin
cg20270775	-0.112	-0.663	-0.981	0.596	CMC1	Island	TSS200	COX assembly mitochondrial protein 1 homolog (S. cerevisiae)
cg01799671	-0.142	-0.577	0.145	-3.944	CMIP	NA	Body	c-Maf inducing protein
cg03133097	0.176	-0.577	0.522	-3.414	CMIP	NA	Body	c-Maf inducing protein
cg22532312	0.292	-0.761	-1.358	-2.756	CMPK1	Island	Body	cytidine monophosphate (UMP-CMP) kinase 1, cytosolic
cg24935042	-0.101	-0.174	-0.656	0.774	CMPK2	S_Shore	TSS1500	cytidine monophosphate (UMP-CMP) kinase 2, mitochondrial
cg27133780	0.137	-0.743	-0.994	-8.264	CMTM7	NA	Body	CKLF-like MARVEL transmembrane domain containing 7
cg18344652	-0.155	1.445	-2.86	-10.903	CNN3	Island	TSS1500	calponin 3, acidic
cg27231335	-0.12	1.445	-4.894	-14.215	CNN3	S_Shore	TSS1500	calponin 3, acidic
cg25311623	0.3	1.445	-2.27	2.215	CNN3	NA	Body	calponin 3, acidic
cg00894378	0.105	-3.554	-2.861	-2.867	CNNM2	S_Shore	Body	cyclin M2
cg05308233	0.18	-3.554	0.444	8.099	CNNM2	NA	Body	cyclin M2
cg01628245	0.141	-0.945	-1.453	-0.467	CNNM4	NA	Body	cyclin M4
cg19822214	0.107	-0.781	0.509	-1.964	CNOT3	Island	TSS1500	CCR4-NOT transcription complex, subunit 3
cg02357631	0.131	-0.524	-1.208	-5.208	CNP	Island	Body	2',3'-cyclic nucleotide 3' phosphodiesterase
cg24535823	0.156	-0.717	0.923	2.342	COASY	N_Shore	TSS1500	CoA synthase
cg09725610	0.177	0.005	-2.156	-2.968	COG4	N_Shelf	Body	component of oligomeric golgi complex 4
cg20673841	0.19	0.509	2.998	0.604	COG5	NA	Body	component of oligomeric golgi complex 5
cg11679673	0.101	-1.073	4.034	1.245	COIL	NA	3'UTR	coilin
cg26239725	-0.108	1.054	-4.065	-2.944	COL18A1	Island	TSS1500	collagen, type XVIII, alpha 1
cg25390243	0.101	1.054	4.002	3.466	COL18A1	Island	Body	collagen, type XVIII, alpha 1
cg16149943	0.101	1.054	-0.244	-1.596	COL18A1	Island	Body	collagen, type XVIII, alpha 1
cg11397135	0.102	1.054	0.483	0.437	COL18A1	N_Shelf	Body	collagen, type XVIII, alpha 1
cg24483767	0.105	1.054	-2.747	2.055	COL18A1	Island	Body	collagen, type XVIII, alpha 1
cg04123357	0.106	1.054	0.652	-4.488	COL18A1	Island	Body	collagen, type XVIII, alpha 1
cg01145544	0.112	1.054	-4.149	3.648	COL18A1	N_Shore	Body	collagen, type XVIII, alpha 1
cg01487892	0.139	1.054	0.962	0.291	COL18A1	Island	Body	collagen, type XVIII, alpha 1
cg00937175	0.155	1.054	-5.069	0.389	COL18A1	Island	Body	collagen, type XVIII, alpha 1
cg25580825	0.205	-2.484	1.374	-2.512	COL5A3	N_Shelf	Body	collagen, type V, alpha 3
cg10809449	0.116	0.134	5.227	0.91	COL6A1	Island	Body	collagen, type VI, alpha 1
cg16361649	0.121	0.134	4.535	0.321	COL6A1	S_Shore	3'UTR	collagen, type VI, alpha 1
cg13235816	0.134	0.134	4.466	0.618	COL6A1	Island	Body	collagen, type VI, alpha 1
cg04064254	0.16	0.134	6.15	1.432	COL6A1	S_Shore	Body	collagen, type VI, alpha 1
cg05194808	0.174	0.134	5.821	-2.215	COL6A1	N_Shore	Body	collagen, type VI, alpha 1
cg07544102	0.104	-0.779	2.895	-0.987	COL6A2	N_Shore	Body	collagen, type VI, alpha 2
cg15636792	0.12	-0.779	2.375	1.525	COL6A2	Island	3'UTR	collagen, type VI, alpha 2
cg07780114	0.132	-0.779	3.187	1.348	COL6A2	Island	3'UTR	collagen, type VI, alpha 2
cg05128498	0.133	-0.779	3.913	1.518	COL6A2	Island	Body	collagen, type VI, alpha 2
cg10811880	0.145	-0.779	5.69	2.636	COL6A2	S_Shelf	Body	collagen, type VI, alpha 2
cg00375581	0.209	-0.779	4.44	2.06	COL6A2	N_Shore	5'UTR	collagen, type VI, alpha 2
cg14960373	0.209	-0.779	4.021	0.979	COL6A2	N_Shore	5'UTR	collagen, type VI, alpha 2
cg23847109	-0.132	0.036	-3.397	-6.584	COL9A2	Island	TSS200	collagen, type IX, alpha 2
cg18186394	-0.103	0.036	-4.584	-7.558	COL9A2	S_Shore	TSS1500	collagen, type IX, alpha 2
cg06427759	0.101	-0.612	-0.462	4.32	COMMD10	N_Shore	TSS1500	COMM domain containing 10
cg14014799	-0.117	-0.1	-3.713	-2.252	COMMD3	S_Shore	Body	COMM domain containing 3
cg17722469	-0.101	-4.577	-1.506	-5.238	COMMD5	N_Shore	5'UTR	COMM domain containing 5
cg06604199	0.187	-0.349	-2.339	-3.063	COMMD7	S_Shore	TSS200	COMM domain containing 7
cg11361387	0.13	-0.62	0.653	-4.492	COMT	NA	5'UTR	catechol-O-methyltransferase
cg07579946	0.138	-0.62	-0.32	-6.051	COMT	NA	5'UTR	catechol-O-methyltransferase
cg23601416	0.145	-0.62	1.408	-4.906	COMT	NA	5'UTR	catechol-O-methyltransferase
cg04856117	0.176	-0.62	0.163	-5.889	COMT	NA	5'UTR	catechol-O-methyltransferase
cg02271943	0.105	-1.078	-4.393	-1.653	COMTD1	S_Shore	TSS1500	catechol-O-methyltransferase domain containing 1
cg01525879	0.125	-1.469	-0.803	0.139	CORO1B	S_Shelf	Body	coronin, actin binding protein, 1B
cg03311252	0.129	-1.469	-1.226	-4.295	CORO1B	NA	Body	coronin, actin binding protein, 1B
cg10653163	-0.103	1.187	1.273	-4.045	CORO1C	N_Shore	5'UTR	coronin, actin binding protein, 1C
cg09679862	0.275	1.187	-2.088	-6.201	CORO1C	NA	Body	coronin, actin binding protein, 1C
cg06311920	0.105	-1.588	-1.022	2.413	COTL1	NA	3'UTR	coactosin-like 1 (Dictyostelium)
cg10332723	0.113	-1.588	0.339	4.372	COTL1	NA	3'UTR	coactosin-like 1 (Dictyostelium)
cg05928537	0.175	-1.588	-2.522	-12.725	COTL1	NA	Body	coactosin-like 1 (Dictyostelium)
cg03100906	0.243	-1.588	-2.026	-12.864	COTL1	NA	Body	coactosin-like 1 (Dictyostelium)
cg06363968	0.259	-1.588	0.633	5.891	COTL1	NA	Body	coactosin-like 1 (Dictyostelium)
cg03738384	0.323	-1.588	1.112	5.525	COTL1	NA	Body	coactosin-like 1 (Dictyostelium)
cg02714677	0.174	0.07	-0.502	1.168	COX18	N_Shelf	Body	COX18 cytochrome c oxidase assembly homolog (S. cerevisiae)
cg12478809	0.116	-0.934	-1.357	-0.567	COX5A	S_Shore	TSS1500	cytochrome c oxidase subunit Va
cg27559661	-0.176	-0.932	-4.87	-4.863	CPNE2	N_Shore	TSS1500	copine II
cg10387662	0.143	-0.932	-0.342	-2.916	CPNE2	NA	5'UTR	copine II
cg12162100	-0.128	0.211	-0.235	8.196	CPNE3	S_Shelf	5'UTR	copine III
cg23957742	0.107	-0.386	-0.045	-3.244	CPSF4	NA	3'UTR	cleavage and polyadenylation specific factor 4, 30kDa
cg14249520	-0.135	-0.745	0.942	-4.051	CPT1A	NA	Body	carnitine palmitoyltransferase 1A (liver)
cg01135315	0.183	-0.767	0.591	0.935	CRAMP1L	NA	Body	Crm, cramped-like (Drosophila)
cg27624753	0.209	-0.767	-2.53	-2.028	CRAMP1L	N_Shelf	Body	Crm, cramped-like (Drosophila)
cg08776660	0.377	-0.767	2.21	2.391	CRAMP1L	NA	Body	Crm, cramped-like (Drosophila)
cg14214914	0.104	-1.911	0.384	-15.637	CRAT	N_Shelf	Body	carnitine O-acetyltransferase
cg22874305	0.12	-0.36	-0.366	4.249	CRBN	S_Shore	TSS1500	cereblon
cg22209441	0.152	-0.731	-1.082	2.369	CRCP	N_Shore	TSS1500	CGRP receptor component
cg13832670	-0.121	-1.764	1.432	-4.607	CREB3L2	NA	Body	cAMP responsive element binding protein 3-like 2
cg14522047	0.149	-1.764	-6.227	-8.054	CREB3L2	NA	Body	cAMP responsive element binding protein 3-like 2
cg26483505	0.105	6.258	-3.278	6.831	CREB5	NA	Body	cAMP responsive element binding protein 5
cg13995399	0.106	6.258	2.758	8.2	CREB5	NA	Body	cAMP responsive element binding protein 5
cg09930712	0.109	6.258	3.157	6.418	CREB5	NA	Body	cAMP responsive element binding protein 5
cg22681186	0.174	6.258	3.251	7.948	CREB5	NA	Body	cAMP responsive element binding protein 5
cg14862787	0.204	6.258	3.15	8.829	CREB5	NA	5'UTR	cAMP responsive element binding protein 5
cg12552104	0.218	6.258	3.616	9.347	CREB5	NA	Body	cAMP responsive element binding protein 5
cg02717454	-0.386	-0.654	-1.675	2.389	CREBBP	N_Shore	Body	CREB binding protein
cg05557932	0.103	-0.654	-0.665	-2.781	CREBBP	N_Shore	Body	CREB binding protein
cg03761291	0.169	-0.654	-1.288	-3.694	CREBBP	NA	Body	CREB binding protein
cg26441486	0.134	-1.156	3.732	-0.838	CRELD2	S_Shore	Body	cysteine-rich with EGF-like domains 2
cg10013645	-0.123	#N/A	-1.327	1.732	CREM	N_Shelf	3'UTR	cAMP responsive element modulator
cg17426923	0.186	#N/A	-1.206	1.782	CREM	NA	5'UTR	cAMP responsive element modulator
cg19215266	0.268	#N/A	-2.389	-5.458	CREM	S_Shore	5'UTR	cAMP responsive element modulator
cg15532667	0.119	-2.716	-2.046	-5.789	CRIP2	N_Shore	TSS1500	cysteine-rich protein 2
cg26709988	-0.103	3.486	-2.81	-8.889	CRISPLD2	NA	5'UTR	cysteine-rich secretory protein LCCL domain containing 2
cg02185464	0.265	3.486	1.62	-2.634	CRISPLD2	NA	5'UTR	cysteine-rich secretory protein LCCL domain containing 2
cg00094269	0.115	-0.552	-0.569	1.344	CROCC	NA	Body	ciliary rootlet coiled-coil, rootletin
cg24692386	0.117	-0.552	-1.283	1.397	CROCC	NA	3'UTR	ciliary rootlet coiled-coil, rootletin
cg12402555	0.128	-0.552	0.346	-2.539	CROCC	Island	Body	ciliary rootlet coiled-coil, rootletin
cg22512531	-0.129	1.986	-5.129	-6.07	CRTAM	NA	Body	cytotoxic and regulatory T cell molecule
cg11824179	0.115	0.461	0.885	2.265	CRTC1	N_Shelf	Body	CREB regulated transcription coactivator 1
cg24694329	0.132	0.461	2.469	3.737	CRTC1	S_Shelf	3'UTR	CREB regulated transcription coactivator 1
cg07780199	0.226	0.461	-5.355	0.238	CRTC1	S_Shore	Body	CREB regulated transcription coactivator 1
cg22441770	0.187	-0.611	-0.525	2.751	CRTC2	N_Shore	Body	CREB regulated transcription coactivator 2
cg03348466	-0.118	-1.21	-3.097	-2.454	CRTC3	NA	Body	CREB regulated transcription coactivator 3
cg24354272	0.102	-0.906	0.826	6.644	CRY2	N_Shore	TSS1500	cryptochrome 2 (photolyase-like)
cg20017381	0.218	4.931	5.801	5.842	CSF2RB	NA	Body	colony stimulating factor 2 receptor, beta, low-affinity (granulocyte-macrophage)
cg07178550	-0.1	-0.692	-1.463	-2.959	CSGALNACT2	Island	TSS1500	chondroitin sulfate N-acetylgalactosaminyltransferase 2
cg00516515	0.112	-0.511	-2.379	-10.571	CSK	N_Shelf	Body	c-src tyrosine kinase
cg01735277	0.177	-0.511	-3.834	-11.043	CSK	S_Shelf	5'UTR	c-src tyrosine kinase
cg25540816	0.133	#N/A	-3.146	-4.172	CSNK1A1	N_Shore	Body	casein kinase 1, alpha 1
cg08223837	0.152	-0.037	0.234	-5.804	CSNK1D	S_Shore	TSS1500	casein kinase 1, delta
cg25581222	0.274	-0.706	1.803	2.693	CSNK1G1	NA	Body	casein kinase 1, gamma 1
cg03115530	0.105	-1.411	-4.962	-4.306	CSNK1G2	S_Shore	5'UTR	casein kinase 1, gamma 2
cg15476227	0.148	-1.411	-1.657	-0.493	CSNK1G2	Island	5'UTR	casein kinase 1, gamma 2
cg27054084	0.15	-1.927	-0.111	3.043	CSNK1G3	S_Shelf	5'UTR	casein kinase 1, gamma 3
cg03674076	-0.111	0.279	-1.188	-1.696	CSNK2A1	Island	5'UTR	casein kinase 2, alpha 1 polypeptide
cg00501876	0.159	-1.913	-2.782	0.556	CSRNP1	N_Shore	5'UTR	cysteine-serine-rich nuclear protein 1
cg16320910	0.127	-2.129	-3.219	2.241	CST3	N_Shelf	3'UTR	cystatin C
cg26518898	0.142	-2.129	-0.747	2.759	CST3	N_Shore	Body	cystatin C
cg09971811	0.112	-1.663	0.458	-6.143	CST7	NA	1stExon	cystatin F (leukocystatin)
cg14873488	-0.256	-1.119	-1.357	-4.525	CTAGE5	N_Shore	1stExon	CTAGE family, member 5
cg26923863	-0.213	-0.924	1.885	5.296	CTBP1	Island	Body	C-terminal binding protein 1
cg10085474	-0.107	-0.924	0.986	3.046	CTBP1	Island	Body	C-terminal binding protein 1
cg09029193	0.107	-0.924	-1.75	-2.448	CTBP1	S_Shore	Body	C-terminal binding protein 1
cg00614081	0.118	-0.924	0.571	-2.333	CTBP1	N_Shore	Body	C-terminal binding protein 1
cg21641573	0.135	-0.924	0.217	0.109	CTBP1	S_Shore	Body	C-terminal binding protein 1
cg06166341	0.159	-0.924	-3.03	-1.483	CTBP1	N_Shore	Body	C-terminal binding protein 1
cg04545079	0.116	#N/A	0.174	-2.3	CTCF	S_Shelf	5'UTR	CCCTC-binding factor (zinc finger protein)
cg09183316	-0.115	-0.002	-5.338	-4.206	CTDSP2	N_Shore	Body	CTD (carboxy-terminal domain, RNA polymerase II, polypeptide A) small phosphatase 2
cg05074138	0.149	-1.524	-1.375	-11.94	CTLA4	NA	1stExon	cytotoxic T-lymphocyte-associated protein 4
cg08460026	0.239	-1.524	-5.562	-10.343	CTLA4	NA	TSS200	cytotoxic T-lymphocyte-associated protein 4
cg26091609	0.266	-1.524	-4.156	-5.056	CTLA4	NA	Body	cytotoxic T-lymphocyte-associated protein 4
cg17368114	0.1	-2.369	-0.418	-2.356	CTNNA1	NA	Body	catenin (cadherin-associated protein), alpha 1, 102kDa
cg19155557	0.109	0.479	1.124	-5.178	CTNNB1	Island	TSS1500	catenin (cadherin-associated protein), beta 1, 88kDa
cg05726118	0.116	0.479	0.221	-1.341	CTNNB1	NA	5'UTR	catenin (cadherin-associated protein), beta 1, 88kDa
cg21604136	-0.286	-1.698	3.686	-2.935	CTNNBIP1	NA	3'UTR	catenin, beta interacting protein 1
cg17953816	-0.131	-1.698	-5.06	-1.781	CTNNBIP1	NA	5'UTR	catenin, beta interacting protein 1
cg03401488	0.106	-1.698	-0.434	-3.643	CTNNBIP1	NA	Body	catenin, beta interacting protein 1
cg00447277	0.103	-0.654	-0.245	-1.104	CTNS	NA	Body	cystinosin, lysosomal cystine transporter
cg05719052	0.116	-0.654	0.361	0.462	CTNS	NA	Body	cystinosin, lysosomal cystine transporter
cg25132957	0.139	-0.654	-1.758	-1.802	CTNS	NA	3'UTR	cystinosin, lysosomal cystine transporter
cg27062514	0.413	0.583	0.015	7.028	CTR9	NA	3'UTR	Ctr9, Paf1/RNA polymerase II complex component, homolog (S. cerevisiae)
cg07117311	0.103	-0.184	0.611	-2.7	CTRL	N_Shelf	TSS1500	chymotrypsin-like
cg18787975	0.115	-0.554	2.062	3.185	CTSB	S_Shore	TSS1500	cathepsin B
cg03596479	0.117	-0.851	-3.3	-0.01	CTSC	NA	Body	cathepsin C
cg00311799	0.103	-0.348	3.257	5.243	CTSF	N_Shelf	Body	cathepsin F
cg01697902	-0.109	5.292	0.578	3.241	CTSG	NA	TSS1500	cathepsin G
cg17270013	0.126	-2.435	-4.303	1.838	CTSH	N_Shore	Body	cathepsin H
cg13985445	-0.111	0.209	-0.796	2.623	CTSL1	N_Shore	TSS1500	cathepsin L1
cg13795831	-0.188	-0.6	-3.582	-8.842	CTSZ	S_Shore	TSS1500	cathepsin Z
cg18245281	-0.158	-0.6	-0.197	-7.155	CTSZ	S_Shore	TSS1500	cathepsin Z
cg17928895	-0.153	-0.6	0.195	-6.879	CTSZ	S_Shore	TSS1500	cathepsin Z
cg12831034	0.117	-0.6	-0.135	-5.223	CTSZ	S_Shore	TSS1500	cathepsin Z
cg03162314	0.125	0.396	0.125	-0.743	CTU1	N_Shore	3'UTR	cytosolic thiouridylase subunit 1 homolog (S. pombe)
cg26450230	0.106	0.172	-0.893	-4.625	CTU2	S_Shelf	Body	cytosolic thiouridylase subunit 2 homolog (S. pombe)
cg05740071	0.104	-0.521	-0.17	-1.656	CUL2	NA	3'UTR	cullin 2
cg05913271	0.103	-0.252	1.969	0.815	CUL9	NA	Body	cullin 9
cg16549027	0.108	-0.252	-1.005	3.2	CUL9	N_Shore	TSS1500	cullin 9
cg23565821	0.207	-0.77	-2.878	-6.427	CUTA	N_Shore	Body	cutA divalent cation tolerance homolog (E. coli)
cg01300096	0.249	-0.77	-1.946	-1.057	CUTA	N_Shore	Body	cutA divalent cation tolerance homolog (E. coli)
cg14021478	0.297	-0.77	-1.806	-1.54	CUTA	N_Shore	Body	cutA divalent cation tolerance homolog (E. coli)
cg15454110	0.427	-0.77	-0.619	0.207	CUTA	N_Shore	3'UTR	cutA divalent cation tolerance homolog (E. coli)
cg05352838	0.449	-0.77	-0.964	-0.104	CUTA	N_Shore	3'UTR	cutA divalent cation tolerance homolog (E. coli)
cg23445003	-0.139	-0.785	-0.677	4.371	CUX1	NA	Body	cut-like homeobox 1
cg17974145	-0.109	-0.785	-0.891	3.744	CUX1	NA	Body	cut-like homeobox 1
cg18275467	0.102	-0.785	0.896	2.78	CUX1	NA	Body	cut-like homeobox 1
cg08549332	0.104	-0.785	-1.072	5.598	CUX1	N_Shore	Body	cut-like homeobox 1
cg05577293	0.104	-0.785	0.392	4.993	CUX1	NA	Body	cut-like homeobox 1
cg02725620	0.107	-0.785	-1.701	1.336	CUX1	NA	Body	cut-like homeobox 1
cg01890075	0.114	-0.785	2.899	3.609	CUX1	N_Shelf	3'UTR	cut-like homeobox 1
cg02775353	0.135	-0.785	2.674	3.118	CUX1	NA	Body	cut-like homeobox 1
cg18793367	0.136	-0.785	-0.057	0.738	CUX1	Island	Body	cut-like homeobox 1
cg01763602	0.145	-0.785	0.909	4.131	CUX1	S_Shore	Body	cut-like homeobox 1
cg18498598	0.179	-0.785	1.856	3.407	CUX1	NA	Body	cut-like homeobox 1
cg26249245	0.23	-0.785	3.085	3.005	CUX1	NA	Body	cut-like homeobox 1
cg10743378	0.175	-0.702	0.52	-1.217	CWF19L1	S_Shore	TSS1500	CWF19-like 1, cell cycle control (S. pombe)
cg19170015	-0.114	Inf	-5.328	-5.128	CXCL1	N_Shore	TSS1500	chemokine (C-X-C motif) ligand 1 (melanoma growth stimulating activity, alpha)
cg25806808	-0.101	Inf	-5.701	-3.8	CXCL1	Island	TSS200	chemokine (C-X-C motif) ligand 1 (melanoma growth stimulating activity, alpha)
cg09905973	0.164	10.531	1.913	-0.946	CXCR1	NA	3'UTR	chemokine (C-X-C motif) receptor 1
cg00832199	0.181	10.531	0.54	2.075	CXCR1	NA	5'UTR	chemokine (C-X-C motif) receptor 1
cg14652717	0.161	Inf	1.897	-0.413	CXCR2	NA	5'UTR	chemokine (C-X-C motif) receptor 2
cg00496769	0.121	-2.436	-0.365	-7.064	CXCR5	NA	Body	chemokine (C-X-C motif) receptor 5
cg04625873	0.135	-2.436	-3.74	-8.597	CXCR5	NA	TSS200	chemokine (C-X-C motif) receptor 5
cg04903691	0.152	-2.436	-0.311	-7.786	CXCR5	NA	Body	chemokine (C-X-C motif) receptor 5
cg24342283	0.152	-2.436	2.349	7.259	CXCR5	NA	Body	chemokine (C-X-C motif) receptor 5
cg01943632	0.173	-2.436	0.311	-7.333	CXCR5	NA	5'UTR	chemokine (C-X-C motif) receptor 5
cg26164712	0.231	-2.436	-5.763	-12.286	CXCR5	NA	5'UTR	chemokine (C-X-C motif) receptor 5
cg17382048	0.247	-2.436	-3.924	-13.839	CXCR5	NA	TSS200	chemokine (C-X-C motif) receptor 5
cg16235962	0.256	-2.436	-4.081	-9.427	CXCR5	NA	TSS200	chemokine (C-X-C motif) receptor 5
cg25087423	0.27	-2.436	-7.055	-13.837	CXCR5	NA	TSS200	chemokine (C-X-C motif) receptor 5
cg16280667	0.288	-2.436	-7.185	-14.03	CXCR5	NA	5'UTR	chemokine (C-X-C motif) receptor 5
cg07695566	-0.112	-2.464	-2.539	-7.571	CYB561	S_Shore	TSS1500	cytochrome b-561
cg15773539	0.211	-2.464	-5.435	-5.413	CYB561	N_Shelf	5'UTR	cytochrome b-561
cg09372525	0.119	0.797	1.214	1.278	CYB561D1	N_Shore	TSS1500	cytochrome b-561 domain containing 1
cg07750741	-0.183	-1.508	2.933	0.297	CYFIP2	N_Shore	TSS1500	cytoplasmic FMR1 interacting protein 2
cg10606923	0.222	-1.508	5.524	1.237	CYFIP2	NA	Body	cytoplasmic FMR1 interacting protein 2
cg02839896	0.11	2.152	0.244	-3.627	CYHR1	N_Shelf	Body	cysteine/histidine-rich 1
cg16508028	0.119	2.152	0.119	-0.7	CYHR1	S_Shelf	Body	cysteine/histidine-rich 1
cg01646516	0.169	-0.615	-1.674	-7.333	CYLD	NA	Body	cylindromatosis (turban tumor syndrome)
cg09722826	0.287	-0.615	-2.359	-1.176	CYLD	S_Shelf	5'UTR	cylindromatosis (turban tumor syndrome)
cg13908635	0.108	4.236	1.162	-1.138	CYP27A1	NA	3'UTR	cytochrome P450, family 27, subfamily A, polypeptide 1
cg00718142	0.209	-0.093	-0.34	-0.042	CYTH2	N_Shelf	Body	cytohesin 2
cg04107994	0.169	-1.298	0.194	4.85	CYTH3	Island	Body	cytohesin 3
cg24902174	0.104	-0.357	0.979	1.594	D2HGDH	N_Shelf	3'UTR	D-2-hydroxyglutarate dehydrogenase
cg15999274	0.112	-0.357	1.191	1.819	D2HGDH	NA	Body	D-2-hydroxyglutarate dehydrogenase
cg13021890	0.129	-0.357	0.506	1.38	D2HGDH	NA	Body	D-2-hydroxyglutarate dehydrogenase
cg16464144	0.129	2.377	0.779	-0.802	DACT1	Island	Body	dapper, antagonist of beta-catenin, homolog 1 (Xenopus laevis)
cg09250072	0.383	2.377	-3.704	0.203	DACT1	S_Shelf	Body	dapper, antagonist of beta-catenin, homolog 1 (Xenopus laevis)
cg06488150	-0.207	-0.068	2.293	-0.939	DAGLB	NA	Body	diacylglycerol lipase, beta
cg08313420	-0.166	-0.068	2.349	-1.509	DAGLB	NA	Body	diacylglycerol lipase, beta
cg14129473	-0.158	-0.834	-0.192	-2.719	DAP	NA	Body	death-associated protein
cg17665505	0.235	-0.834	1.895	1.018	DAP	NA	Body	death-associated protein
cg07037944	0.105	4.383	2.02	-5.328	DAPK2	NA	Body	death-associated protein kinase 2
cg02919090	0.116	4.383	-3.663	-0.696	DAPK2	NA	Body	death-associated protein kinase 2
cg08375286	-0.146	0.073	1.824	-2.93	DAXX	S_Shore	TSS1500	death-domain associated protein
cg20672430	0.105	0.073	-2.609	-2.897	DAXX	N_Shore	Body	death-domain associated protein
cg10285420	0.134	0.073	-0.324	-4.472	DAXX	N_Shore	5'UTR	death-domain associated protein
cg20552903	0.138	0.073	-0.899	-5.676	DAXX	N_Shore	Body	death-domain associated protein
cg15583349	0.149	0.073	-2.18	-5.203	DAXX	N_Shore	Body	death-domain associated protein
cg07607074	0.186	0.073	-1.34	-5.549	DAXX	N_Shore	Body	death-domain associated protein
cg18113453	0.191	0.073	-1.716	-5.704	DAXX	N_Shore	Body	death-domain associated protein
cg00187059	0.209	0.073	-2.125	-5.018	DAXX	N_Shore	Body	death-domain associated protein
cg18934106	0.213	0.073	-1.33	-6.122	DAXX	N_Shore	Body	death-domain associated protein
cg10133935	-0.102	-1.246	-0.295	1.107	DAZAP1	Island	Body	DAZ associated protein 1
cg07825294	0.172	-1.246	1.52	0.581	DAZAP1	N_Shelf	Body	DAZ associated protein 1
cg08442088	0.12	-0.252	-3.174	-1.476	DBNL	S_Shore	Body	drebrin-like
cg00826610	0.219	-0.056	-1.736	2.759	DCAF10	Island	TSS200	DDB1 and CUL4 associated factor 10
cg24043861	0.119	-0.807	3.084	-4.27	DCAF4	S_Shelf	5'UTR	DDB1 and CUL4 associated factor 4
cg13704629	0.189	-0.807	1.23	-5.708	DCAF4	S_Shelf	5'UTR	DDB1 and CUL4 associated factor 4
cg04428139	-0.202	-0.684	-3.672	-3.641	DCAF5	S_Shore	TSS1500	DDB1 and CUL4 associated factor 5
cg18912541	0.125	-0.684	-5.403	-3.457	DCAF5	NA	Body	DDB1 and CUL4 associated factor 5
cg24449463	0.126	0.043	2.594	0.733	DCAF6	Island	Body	DDB1 and CUL4 associated factor 6
cg15676544	0.111	0.216	1.349	2.63	DCHS1	NA	Body	dachsous 1 (Drosophila)
cg16365690	0.142	0.216	-1.881	-1.338	DCHS1	NA	Body	dachsous 1 (Drosophila)
cg02575193	0.197	0.216	-1.772	1.235	DCHS1	NA	3'UTR	dachsous 1 (Drosophila)
cg11014468	-0.114	-0.768	2.443	-1.675	DCP1A	NA	Body	DCP1 decapping enzyme homolog A (S. cerevisiae)
cg15049402	0.108	-0.792	-2.367	-2.078	DCTN1	NA	Body	dynactin 1
cg01753375	0.114	-0.792	-1.336	-4.188	DCTN1	NA	TSS200	dynactin 1
cg03941745	0.168	-0.628	-0.816	1.035	DCTPP1	S_Shore	TSS1500	dCTP pyrophosphatase 1
cg07635132	0.205	-0.628	-1.503	-0.104	DCTPP1	S_Shore	TSS1500	dCTP pyrophosphatase 1
cg17983217	-0.281	0.188	-5.813	1.163	DDAH2	Island	TSS200	dimethylarginine dimethylaminohydrolase 2
cg00124375	-0.256	0.188	-5.461	0.748	DDAH2	Island	TSS200	dimethylarginine dimethylaminohydrolase 2
cg18055007	-0.209	0.188	-6.055	0.872	DDAH2	Island	TSS200	dimethylarginine dimethylaminohydrolase 2
cg03900314	-0.166	0.188	0.68	4.488	DDAH2	N_Shore	Body	dimethylarginine dimethylaminohydrolase 2
cg25953692	-0.155	0.188	-0.205	3.81	DDAH2	N_Shore	Body	dimethylarginine dimethylaminohydrolase 2
cg13318914	0.101	0.188	-3.395	4.24	DDAH2	N_Shore	Body	dimethylarginine dimethylaminohydrolase 2
cg18866817	0.107	0.312	-3.297	0.23	DDHD1	N_Shelf	Body	DDHD domain containing 1
cg13654573	0.189	0.312	-2.177	0.292	DDHD1	NA	Body	DDHD domain containing 1
cg08388111	-0.227	0.514	0.031	0.291	DDIT4	N_Shore	TSS1500	DNA-damage-inducible transcript 4
cg02669349	-0.116	0.514	-0.63	1.006	DDIT4	N_Shore	TSS1500	DNA-damage-inducible transcript 4
cg16323491	-0.111	0.514	-0.162	1.169	DDIT4	N_Shore	TSS1500	DNA-damage-inducible transcript 4
cg10423113	-0.103	0.514	-0.301	0.367	DDIT4	N_Shore	TSS1500	DNA-damage-inducible transcript 4
cg01839993	0.115	0.514	-3.347	-6.584	DDIT4	Island	Body	DNA-damage-inducible transcript 4
cg20897136	0.12	0.514	-2.474	-4.912	DDIT4	Island	Body	DNA-damage-inducible transcript 4
cg10592592	0.132	0.514	-1.769	-4.674	DDIT4	Island	Body	DNA-damage-inducible transcript 4
cg27277212	0.106	-0.43	-3.612	-3.549	DDX11	S_Shelf	5'UTR	DEAD/H (Asp-Glu-Ala-Asp/His) box helicase 11
cg11677891	0.108	-0.43	-2.227	-1.844	DDX11	NA	3'UTR	DEAD/H (Asp-Glu-Ala-Asp/His) box helicase 11
cg06599483	0.145	-0.919	-0.449	-0.08	DDX54	NA	Body	DEAD (Asp-Glu-Ala-Asp) box polypeptide 54
cg09375756	-0.104	-1.017	2.486	0.887	DEAF1	N_Shore	Body	deformed epidermal autoregulatory factor 1 (Drosophila)
cg07973095	-0.13	-0.331	0.771	-2.483	DECR2	Island	TSS1500	2,4-dienoyl CoA reductase 2, peroxisomal
cg27665823	0.115	-0.331	0.282	2.684	DECR2	Island	Body	2,4-dienoyl CoA reductase 2, peroxisomal
cg06358564	0.114	0.638	0.491	-5.833	DEF8	S_Shore	Body	differentially expressed in FDCP 8 homolog (mouse)
cg10075157	0.134	0.638	0.934	-2.335	DEF8	Island	Body	differentially expressed in FDCP 8 homolog (mouse)
cg26423283	0.128	6.458	-0.319	0.931	DEFA4	NA	TSS1500	defensin, alpha 4, corticostatin
cg24461171	0.132	-1.598	0.661	-8.336	DENND1B	S_Shore	TSS1500	DENN/MADD domain containing 1B
cg03730946	0.12	-0.885	4.579	5.39	DENND1C	Island	Body	DENN/MADD domain containing 1C
cg24007193	0.135	-0.885	-1.947	-0.381	DENND1C	S_Shelf	3'UTR	DENN/MADD domain containing 1C
cg20317872	0.164	0.476	-5.071	-10.904	DENND2D	N_Shelf	1stExon	DENN/MADD domain containing 2D
cg26518580	0.18	0.476	-4.711	-7.755	DENND2D	N_Shelf	Body	DENN/MADD domain containing 2D
cg06623899	-0.151	2.06	-4.33	-3.754	DENND3	NA	Body	DENN/MADD domain containing 3
cg09859659	-0.116	2.06	-1.561	-2.998	DENND3	N_Shelf	Body	DENN/MADD domain containing 3
cg16494567	0.107	2.06	4.411	2.105	DENND3	NA	Body	DENN/MADD domain containing 3
cg18897026	0.115	2.06	3.566	4.073	DENND3	N_Shore	Body	DENN/MADD domain containing 3
cg11222836	0.128	2.06	1.552	1.52	DENND3	NA	Body	DENN/MADD domain containing 3
cg14423045	0.132	2.06	3.88	0.285	DENND3	NA	Body	DENN/MADD domain containing 3
cg26921612	0.132	-1.505	-0.514	-2.912	DEPDC5	S_Shore	5'UTR	DEP domain containing 5
cg14743346	0.321	-3.951	-1.331	-3.522	DERL1	N_Shelf	Body	derlin 1
cg12877860	0.142	-15.063	-2.908	-7.085	DFNB31	Island	TSS1500	deafness, autosomal recessive 31
cg14576347	0.3	-15.063	2.814	3.969	DFNB31	NA	Body	deafness, autosomal recessive 31
cg06739462	0.122	-0.131	-1.627	-4.315	DGKA	N_Shore	5'UTR	diacylglycerol kinase, alpha 80kDa
cg02330507	0.133	-0.131	-5.091	-4.765	DGKA	S_Shelf	Body	diacylglycerol kinase, alpha 80kDa
cg26477856	0.136	-0.131	-5.876	-10.71	DGKA	N_Shore	TSS1500	diacylglycerol kinase, alpha 80kDa
cg10782923	0.144	-0.131	-3.616	-7.862	DGKA	Island	5'UTR	diacylglycerol kinase, alpha 80kDa
cg06915826	0.149	-0.131	-2.545	-6.356	DGKA	S_Shore	5'UTR	diacylglycerol kinase, alpha 80kDa
cg00711795	-0.163	-0.052	3.908	3.245	DGKD	NA	Body	diacylglycerol kinase, delta 130kDa
cg11612905	-0.12	-0.052	0.476	2.049	DGKD	NA	Body	diacylglycerol kinase, delta 130kDa
cg20300794	-0.102	-0.052	2.33	4.352	DGKD	NA	Body	diacylglycerol kinase, delta 130kDa
cg13053135	0.105	-0.052	-1.1	0.72	DGKD	NA	Body	diacylglycerol kinase, delta 130kDa
cg20428596	0.107	-0.052	-1.279	1.657	DGKD	S_Shore	Body	diacylglycerol kinase, delta 130kDa
cg11107149	0.105	-0.907	2.196	0.936	DGKQ	Island	Body	diacylglycerol kinase, theta 110kDa
cg23634348	0.128	-0.907	1.086	4.659	DGKQ	Island	TSS1500	diacylglycerol kinase, theta 110kDa
cg06494872	0.181	-0.907	0.658	-1.47	DGKQ	N_Shore	Body	diacylglycerol kinase, theta 110kDa
cg24158141	0.224	-0.907	0.863	-1.036	DGKQ	N_Shore	Body	diacylglycerol kinase, theta 110kDa
cg07998213	-0.221	-2.517	-1.092	-3.772	DGKZ	N_Shore	TSS200	diacylglycerol kinase, zeta
cg10059056	-0.138	-2.517	-1.707	-5.508	DGKZ	S_Shore	Body	diacylglycerol kinase, zeta
cg18765542	-0.118	-2.517	-0.962	0.364	DGKZ	Island	TSS1500	diacylglycerol kinase, zeta
cg12592409	0.115	-2.517	1.515	-1.677	DGKZ	N_Shelf	Body	diacylglycerol kinase, zeta
cg14787093	0.124	-2.517	0.345	-4.543	DGKZ	N_Shore	Body	diacylglycerol kinase, zeta
cg08768904	0.124	-2.517	-2.735	-4.303	DGKZ	S_Shore	Body	diacylglycerol kinase, zeta
cg22381196	-0.135	-0.212	-0.971	-0.828	DHODH	N_Shore	TSS1500	dihydroorotate dehydrogenase (quinone)
cg04161365	0.142	-0.332	1.866	-6.335	DHRS13	S_Shore	TSS1500	dehydrogenase/reductase (SDR family) member 13
cg03546360	-0.217	-1.265	-0.089	4.202	DHRS3	N_Shore	Body	dehydrogenase/reductase (SDR family) member 3
cg26029221	0.163	-1.265	-4.729	-6.26	DHRS3	N_Shelf	Body	dehydrogenase/reductase (SDR family) member 3
cg01462353	-0.102	Inf	-1.726	-6.738	DHRS9	NA	Body	dehydrogenase/reductase (SDR family) member 9
cg05961700	0.218	Inf	0.96	-2.089	DHRS9	NA	5'UTR	dehydrogenase/reductase (SDR family) member 9
cg12857541	0.403	0.025	-0.014	-3.955	DHX15	N_Shelf	Body	DEAH (Asp-Glu-Ala-His) box polypeptide 15
cg20173193	0.102	-0.814	1.509	-1.929	DHX30	Island	Body	DEAH (Asp-Glu-Ala-His) box polypeptide 30
cg27297043	0.19	-0.949	1.239	0.962	DHX36	NA	Body	DEAH (Asp-Glu-Ala-His) box polypeptide 36
cg14506192	0.112	-1.741	-0.763	2.924	DIABLO	S_Shore	Body	diablo, IAP-binding mitochondrial protein
cg01059609	0.107	-1.14	2.511	3.444	DIAPH1	NA	Body	diaphanous homolog 1 (Drosophila)
cg15815827	-0.155	-0.995	-1.282	-5.668	DIDO1	S_Shelf	5'UTR	death inducer-obliterator 1
cg02128085	0.104	-0.995	-0.11	-3.621	DIDO1	N_Shore	5'UTR	death inducer-obliterator 1
cg00665405	-0.147	-0.426	-0.881	-3.724	DIP2B	S_Shore	Body	DIP2 disco-interacting protein 2 homolog B (Drosophila)
cg19055828	-0.109	-0.426	0.674	0.608	DIP2B	NA	3'UTR	DIP2 disco-interacting protein 2 homolog B (Drosophila)
cg04367449	0.107	-1.069	-1.483	0.99	DIS3L2	NA	Body	DIS3 mitotic control homolog (S. cerevisiae)-like 2
cg10330169	0.312	-1.069	1.575	2.946	DIS3L2	S_Shelf	5'UTR	DIS3 mitotic control homolog (S. cerevisiae)-like 2
cg12594803	-0.177	-1.233	1.014	1.559	DLG1	NA	Body	discs, large homolog 1 (Drosophila)
cg06421614	-0.148	0.347	-5.986	-5.355	DLG4	N_Shore	Body	discs, large homolog 4 (Drosophila)
cg16341159	-0.133	0.347	-1.837	-6.824	DLG4	N_Shore	TSS1500	discs, large homolog 4 (Drosophila)
cg15014684	0.116	0.347	4.137	3.098	DLG4	NA	3'UTR	discs, large homolog 4 (Drosophila)
cg09336589	0.137	0.347	4.288	4.339	DLG4	N_Shore	Body	discs, large homolog 4 (Drosophila)
cg01780685	0.142	0.347	4.983	6.55	DLG4	NA	Body	discs, large homolog 4 (Drosophila)
cg23465427	0.162	0.347	5.362	5.832	DLG4	S_Shelf	Body	discs, large homolog 4 (Drosophila)
cg05279172	0.275	0.347	7.909	8.357	DLG4	N_Shelf	Body	discs, large homolog 4 (Drosophila)
cg07109923	-0.183	-0.743	-3.033	-4.092	DLGAP4	S_Shore	Body	discs, large (Drosophila) homolog-associated protein 4
cg05327967	0.11	-0.743	0.1	-0.276	DLGAP4	N_Shelf	5'UTR	discs, large (Drosophila) homolog-associated protein 4
cg01982835	0.115	-0.743	0.714	2.472	DLGAP4	NA	TSS200	discs, large (Drosophila) homolog-associated protein 4
cg05972934	0.152	-0.743	0.821	-0.592	DLGAP4	Island	5'UTR	discs, large (Drosophila) homolog-associated protein 4
cg13070573	0.181	-0.743	1.551	2.661	DLGAP4	NA	TSS200	discs, large (Drosophila) homolog-associated protein 4
cg09227064	0.106	-1.084	0.548	-2.79	DLST	NA	3'UTR	dihydrolipoamide S-succinyltransferase (E2 component of 2-oxo-glutarate complex)
cg06800578	0.12	-0.125	0.078	0.486	DMAP1	S_Shelf	Body	DNA methyltransferase 1 associated protein 1
cg11683482	0.206	-0.125	-1.494	0.756	DMAP1	N_Shore	TSS1500	DNA methyltransferase 1 associated protein 1
cg02686357	-0.126	-1.615	2.822	2.743	DMWD	N_Shore	Body	dystrophia myotonica, WD repeat containing
cg14268223	0.146	-1.271	-0.837	-1.792	DNAJA1	S_Shore	Body	DnaJ (Hsp40) homolog, subfamily A, member 1
cg05878098	0.107	-0.867	-2.228	8.219	DNAJA2	N_Shelf	Body	DnaJ (Hsp40) homolog, subfamily A, member 2
cg00001854	0.243	-0.867	1.156	-0.912	DNAJA2	S_Shore	TSS1500	DnaJ (Hsp40) homolog, subfamily A, member 2
cg25025992	0.214	0.733	-7.979	-11.201	DNAJA4	S_Shore	TSS1500	DnaJ (Hsp40) homolog, subfamily A, member 4
cg12190413	0.217	-1.522	-2.728	-4.341	DNAJB1	N_Shore	Body	DnaJ (Hsp40) homolog, subfamily B, member 1
cg03922748	0.135	-0.831	3.479	0.535	DNAJB2	N_Shore	TSS1500	DnaJ (Hsp40) homolog, subfamily B, member 2
cg13388731	0.177	-0.831	0.974	-0.181	DNAJB2	N_Shore	TSS1500	DnaJ (Hsp40) homolog, subfamily B, member 2
cg17950348	0.102	-0.699	-1.318	2.55	DNAJB6	NA	Body	DnaJ (Hsp40) homolog, subfamily B, member 6
cg01766193	0.122	-0.699	-1.783	-3.601	DNAJB6	N_Shore	Body	DnaJ (Hsp40) homolog, subfamily B, member 6
cg02696201	0.129	-0.699	-1.086	-1.183	DNAJB6	NA	Body	DnaJ (Hsp40) homolog, subfamily B, member 6
cg19858151	0.162	-0.699	-0.449	-3.853	DNAJB6	N_Shore	Body	DnaJ (Hsp40) homolog, subfamily B, member 6
cg19118904	0.25	-0.699	-0.744	-0.377	DNAJB6	NA	Body	DnaJ (Hsp40) homolog, subfamily B, member 6
cg07993586	0.333	-0.699	-0.056	0.053	DNAJB6	N_Shore	Body	DnaJ (Hsp40) homolog, subfamily B, member 6
cg18362281	0.38	-0.699	1.769	-0.489	DNAJB6	Island	Body	DnaJ (Hsp40) homolog, subfamily B, member 6
cg18245230	0.399	-0.699	-1.644	-3.211	DNAJB6	Island	Body	DnaJ (Hsp40) homolog, subfamily B, member 6
cg20962211	-0.124	-0.399	0.836	0.017	DNAJC10	Island	TSS200	DnaJ (Hsp40) homolog, subfamily C, member 10
cg24639100	0.133	-0.079	-1.234	1.762	DNAJC14	N_Shore	Body	DnaJ (Hsp40) homolog, subfamily C, member 14
cg11380624	0.176	-0.079	-2.236	-0.586	DNAJC14	N_Shore	5'UTR	DnaJ (Hsp40) homolog, subfamily C, member 14
cg00637477	-0.148	-0.385	0.195	-2.888	DNAJC5	Island	TSS1500	DnaJ (Hsp40) homolog, subfamily C, member 5
cg04942564	0.119	-0.385	1.953	-1.534	DNAJC5	N_Shore	Body	DnaJ (Hsp40) homolog, subfamily C, member 5
cg25407876	0.139	-0.811	-1.971	-6.663	DNAJC9	N_Shore	Body	DnaJ (Hsp40) homolog, subfamily C, member 9
cg04745336	0.168	-0.811	-3.664	-3.048	DNAJC9	S_Shore	TSS1500	DnaJ (Hsp40) homolog, subfamily C, member 9
cg03748476	0.169	0.204	-0.467	-2.091	DNASE1	NA	TSS1500	deoxyribonuclease I
cg16601415	0.133	-0.285	0.129	-3.163	DNM2	NA	3'UTR	dynamin 2
cg07627628	0.268	-0.209	-0.244	-3.537	DNMT1	S_Shore	Body	DNA (cytosine-5-)-methyltransferase 1
cg10239163	-0.177	2.822	0.907	-0.423	DNMT3A	NA	Body	DNA (cytosine-5-)-methyltransferase 3 alpha
cg15302376	-0.141	2.822	-2.139	-3.262	DNMT3A	N_Shelf	5'UTR	DNA (cytosine-5-)-methyltransferase 3 alpha
cg17742416	-0.108	2.822	-0.816	-1.788	DNMT3A	N_Shore	Body	DNA (cytosine-5-)-methyltransferase 3 alpha
cg21629895	0.152	2.822	-2.739	-5.352	DNMT3A	S_Shore	TSS1500	DNA (cytosine-5-)-methyltransferase 3 alpha
cg03314052	0.164	2.822	-1.661	-3.769	DNMT3A	NA	Body	DNA (cytosine-5-)-methyltransferase 3 alpha
cg00050692	0.313	2.822	2.916	-3.075	DNMT3A	NA	Body	DNA (cytosine-5-)-methyltransferase 3 alpha
cg13742400	-0.183	-1.682	-1.678	-2.082	DOCK10	NA	Body	dedicator of cytokinesis 10
cg04168675	0.495	-1.682	-4.607	-4.824	DOCK10	NA	Body	dedicator of cytokinesis 10
cg21163717	0.201	-1.03	-8.187	-16.145	DOK2	Island	Body	docking protein 2, 56kDa
cg15316716	0.325	-1.03	-6.139	-8.835	DOK2	Island	Body	docking protein 2, 56kDa
cg23950714	-0.204	4.298	-7.329	-14.557	DOK3	S_Shelf	Body	docking protein 3
cg19647567	-0.144	4.298	-7.24	-14.33	DOK3	S_Shelf	Body	docking protein 3
cg04131494	-0.124	4.298	1.888	-4.738	DOK3	NA	TSS200	docking protein 3
cg02357714	-0.116	4.298	-5.215	-11.021	DOK3	NA	Body	docking protein 3
cg17200320	0.105	4.298	-0.618	-3.107	DOK3	S_Shore	Body	docking protein 3
cg21807313	0.117	4.298	2.024	3.149	DOK3	Island	Body	docking protein 3
cg07315736	0.12	4.298	3.278	3.547	DOK3	N_Shore	Body	docking protein 3
cg13370819	0.125	4.298	2.103	0.493	DOK3	N_Shore	Body	docking protein 3
cg07265015	0.16	4.298	-3.776	-9.863	DOK3	NA	TSS1500	docking protein 3
cg13114315	0.225	-0.261	-0.224	1.136	DOPEY2	NA	Body	dopey family member 2
cg11964207	0.101	-0.511	-2.93	-1.449	DOT1L	N_Shore	Body	DOT1-like, histone H3 methyltransferase (S. cerevisiae)
cg01501406	0.107	-0.511	-0.8	-1.887	DOT1L	Island	Body	DOT1-like, histone H3 methyltransferase (S. cerevisiae)
cg08527435	0.107	-0.511	-3.582	-0.553	DOT1L	S_Shore	Body	DOT1-like, histone H3 methyltransferase (S. cerevisiae)
cg02538135	0.112	-0.511	-1.451	-1.81	DOT1L	Island	Body	DOT1-like, histone H3 methyltransferase (S. cerevisiae)
cg05345285	0.121	-0.511	-0.609	-0.137	DOT1L	N_Shore	Body	DOT1-like, histone H3 methyltransferase (S. cerevisiae)
cg27073066	0.144	-0.511	1.874	1.773	DOT1L	S_Shelf	Body	DOT1-like, histone H3 methyltransferase (S. cerevisiae)
cg13643356	0.172	-0.511	0.214	-3.504	DOT1L	S_Shelf	Body	DOT1-like, histone H3 methyltransferase (S. cerevisiae)
cg11776115	0.187	-0.511	0.246	-1.328	DOT1L	N_Shore	Body	DOT1-like, histone H3 methyltransferase (S. cerevisiae)
cg10512278	-0.119	0.363	-7.102	-11.613	DPEP2	S_Shore	5'UTR	dipeptidase 2
cg04205769	-0.112	0.114	-0.538	1.689	DPH5	N_Shelf	Body	DPH5 homolog (S. cerevisiae)
cg13464337	0.187	-0.579	-2.653	-3.935	DPM2	N_Shore	Body	dolichyl-phosphate mannosyltransferase polypeptide 2, regulatory subunit
cg01205831	0.261	-0.579	-1.063	-7.864	DPM2	N_Shore	Body	dolichyl-phosphate mannosyltransferase polypeptide 2, regulatory subunit
cg06434874	0.112	-1.38	0.802	0.379	DPP3	S_Shore	5'UTR	dipeptidyl-peptidase 3
cg05534636	0.101	-1.059	4.346	2.626	DPP7	N_Shore	Body	dipeptidyl-peptidase 7
cg03775330	0.113	-0.635	-0.819	-1.077	DPP9	Island	Body	dipeptidyl-peptidase 9
cg18317135	0.131	-0.635	0.463	0.456	DPP9	S_Shore	Body	dipeptidyl-peptidase 9
cg04065210	-0.104	-1.243	-1.028	0.609	DPY19L1	N_Shore	Body	dpy-19-like 1 (C. elegans)
cg12393552	0.123	-1.467	2.793	5.596	DPYSL2	NA	Body	dihydropyrimidinase-like 2
cg21908488	0.115	-0.912	-4.116	-1.338	DRG2	Island	Body	developmentally regulated GTP binding protein 2
cg05126444	-0.104	-0.519	3.314	-1.291	DSCR3	N_Shore	Body	Down syndrome critical region gene 3
cg11287055	-0.104	-0.519	3.528	0.088	DSCR3	Island	Body	Down syndrome critical region gene 3
cg14158573	-0.125	-1.026	-1.314	-4.655	DSTN	Island	TSS1500	destrin (actin depolymerizing factor)
cg17889831	-0.151	-0.283	2.091	3.897	DSTYK	S_Shore	TSS1500	dual serine/threonine and tyrosine protein kinase
cg00889227	0.136	-0.283	-3.564	-0.425	DSTYK	NA	Body	dual serine/threonine and tyrosine protein kinase
cg23192403	0.165	-0.54	-1.067	2.121	DTNB	NA	Body	dystrobrevin, beta
cg23842812	0.107	-0.318	-2.229	0.114	DTX2	N_Shore	Body	deltex homolog 2 (Drosophila)
cg15283373	-0.102	-0.208	-4.93	-6.924	DTX3	NA	TSS1500	deltex homolog 3 (Drosophila)
cg06191348	0.115	-0.427	-2.104	-4.663	DUS1L	S_Shore	TSS1500	dihydrouridine synthase 1-like (S. cerevisiae)
cg03571301	0.119	-0.427	0.323	-1.924	DUS1L	N_Shelf	Body	dihydrouridine synthase 1-like (S. cerevisiae)
cg19917300	0.148	-0.427	-2.174	-5.294	DUS1L	Island	Body	dihydrouridine synthase 1-like (S. cerevisiae)
cg15890707	-0.105	-0.1	0.686	1.965	DUSP1	N_Shore	Body	dual specificity phosphatase 1
cg13725590	0.175	-0.153	-4.683	-9.94	DUSP2	N_Shore	3'UTR	dual specificity phosphatase 2
cg02431562	0.203	-0.153	-8.555	-13.438	DUSP2	N_Shore	Body	dual specificity phosphatase 2
cg22949951	0.116	-0.1	1.126	3.858	DUSP22	NA	3'UTR	dual specificity phosphatase 22
cg26822870	0.134	-0.1	1.421	3.946	DUSP22	NA	Body	dual specificity phosphatase 22
cg03624871	0.136	-0.1	-1.121	6.123	DUSP22	NA	Body	dual specificity phosphatase 22
cg01865118	0.118	-6.306	-4.118	-17.219	DUSP4	N_Shore	Body	dual specificity phosphatase 4
cg06110816	0.122	-1.731	1.102	-8.008	DUSP5	N_Shore	TSS1500	dual specificity phosphatase 5
cg03652339	0.227	-1.731	-3.049	-11.708	DUSP5	Island	Body	dual specificity phosphatase 5
cg25417042	0.258	-1.731	-3.607	-16.109	DUSP5	S_Shore	Body	dual specificity phosphatase 5
cg10233654	-0.117	0.032	-1.091	-6.625	DUSP6	N_Shore	Body	dual specificity phosphatase 6
cg12805087	0.13	-0.136	-3.935	-2.437	DVL3	S_Shore	3'UTR	dishevelled, dsh homolog 3 (Drosophila)
cg12127149	-0.143	-0.258	-0.387	-0.905	DYNC1H1	NA	Body	dynein, cytoplasmic 1, heavy chain 1
cg27299616	0.112	-0.258	2.306	-1.274	DYNC1H1	N_Shore	TSS1500	dynein, cytoplasmic 1, heavy chain 1
cg20980879	0.141	-0.739	0.221	4.571	DYNLRB1	NA	3'UTR	dynein, light chain, roadblock-type 1
cg14236413	0.135	Inf	0.68	-6.157	DYSF	Island	Body	dysferlin, limb girdle muscular dystrophy 2B (autosomal recessive)
cg21302796	0.142	Inf	-1.156	-2.82	DYSF	NA	3'UTR	dysferlin, limb girdle muscular dystrophy 2B (autosomal recessive)
cg16354502	0.213	Inf	0.063	3.074	DYSF	S_Shelf	Body	dysferlin, limb girdle muscular dystrophy 2B (autosomal recessive)
cg02819921	0.229	-0.668	0.961	-0.937	E2F6	S_Shore	TSS1500	E2F transcription factor 6
cg13086983	-0.136	-1.142	-2.198	-3.958	ECE1	NA	Body	endothelin converting enzyme 1
cg13551754	0.125	-1.142	-3.435	1.834	ECE1	S_Shelf	Body	endothelin converting enzyme 1
cg16829306	0.14	-1.142	1.918	-3.397	ECE1	Island	Body	endothelin converting enzyme 1
cg12460254	0.156	-1.142	-2.223	-1.544	ECE1	NA	Body	endothelin converting enzyme 1
cg07996532	0.164	-1.142	-2.023	0.779	ECE1	S_Shelf	Body	endothelin converting enzyme 1
cg13659813	0.145	-0.356	-1.07	-2.726	ECH1	S_Shore	TSS1500	enoyl CoA hydratase 1, peroxisomal
cg09088437	0.103	0.518	0.195	0.071	EDAR	Island	5'UTR	ectodysplasin A receptor
cg25448856	-0.131	0.255	-0.702	-0.285	EEA1	NA	Body	early endosome antigen 1
cg10614773	0.102	-1.604	0.452	0.057	EEF1D	NA	Body	eukaryotic translation elongation factor 1 delta (guanine nucleotide exchange protein)
cg18789620	0.142	-0.935	-4.163	-0.402	EEF2	S_Shore	Body	eukaryotic translation elongation factor 2
cg24204847	0.143	-0.935	-3.72	0.601	EEF2	Island	Body	eukaryotic translation elongation factor 2
cg18474153	0.346	-0.935	-3.458	-6.151	EEF2	N_Shore	Body	eukaryotic translation elongation factor 2
cg01380747	0.123	-0.517	-1.001	-2.841	EEFSEC	NA	Body	eukaryotic elongation factor, selenocysteine-tRNA-specific
cg06371374	0.132	-0.517	-2.397	1.696	EEFSEC	NA	Body	eukaryotic elongation factor, selenocysteine-tRNA-specific
cg18919106	-0.228	-0.545	-0.926	-3.832	EFR3A	S_Shore	Body	EFR3 homolog A (S. cerevisiae)
cg18091465	0.133	-1.021	-0.366	-2.35	EFTUD1	N_Shelf	Body	elongation factor Tu GTP binding domain containing 1
cg03287692	0.109	0.345	-2.284	-8.949	EGLN2	Island	1stExon	egl nine homolog 2 (C. elegans)
cg26227592	0.128	0.345	0.348	-5.899	EGLN2	N_Shelf	3'UTR	egl nine homolog 2 (C. elegans)
cg08689929	0.18	0.345	-2.163	-9.856	EGLN2	S_Shelf	Body	egl nine homolog 2 (C. elegans)
cg25923056	0.222	0.345	-3.5	-7.433	EGLN2	N_Shore	1stExon	egl nine homolog 2 (C. elegans)
cg24001468	0.146	-0.587	2.811	5.186	EHBP1	NA	5'UTR	EH domain binding protein 1
cg12758867	0.151	-0.842	-2.627	-4.609	EHBP1L1	S_Shore	Body	EH domain binding protein 1-like 1
cg11321083	0.102	-0.846	-4.98	-6.251	EHD1	NA	Body	EH-domain containing 1
cg27273054	0.108	-0.846	-1.461	-7.117	EHD1	Island	3'UTR	EH-domain containing 1
cg16434190	0.138	-0.846	-3.72	-6.745	EHD1	N_Shelf	Body	EH-domain containing 1
cg18518074	0.154	-0.846	-4.874	-8.484	EHD1	N_Shelf	Body	EH-domain containing 1
cg14317884	0.163	-0.846	-2.997	-6.231	EHD1	NA	Body	EH-domain containing 1
cg23851932	0.194	-0.846	-3.207	-6.906	EHD1	NA	Body	EH-domain containing 1
cg04038246	0.21	-0.846	-5.599	-7.345	EHD1	NA	Body	EH-domain containing 1
cg01151584	0.415	-0.846	-4.389	-4.5	EHD1	NA	Body	EH-domain containing 1
cg13832985	0.212	-0.2	-4.196	-1.142	EHMT1	S_Shore	Body	euchromatic histone-lysine N-methyltransferase 1
cg20422968	0.101	-0.733	0.931	1.459	EHMT2	NA	Body	euchromatic histone-lysine N-methyltransferase 2
cg08594281	0.113	-0.733	1.379	3.392	EHMT2	N_Shore	Body	euchromatic histone-lysine N-methyltransferase 2
cg14955103	0.126	-0.733	-3.81	-0.722	EHMT2	N_Shore	Body	euchromatic histone-lysine N-methyltransferase 2
cg02760218	0.179	-0.733	-1.118	-3.198	EHMT2	N_Shore	TSS1500	euchromatic histone-lysine N-methyltransferase 2
cg04875212	0.18	0.06	1.687	-1.42	EIF2S1	S_Shelf	5'UTR	eukaryotic translation initiation factor 2, subunit 1 alpha, 35kDa
cg09028855	0.154	-0.002	0.488	-7.556	EIF2S2	N_Shore	Body	eukaryotic translation initiation factor 2, subunit 2 beta, 38kDa
cg14909424	0.114	-0.616	-1.846	-3.931	EIF3B	N_Shelf	Body	eukaryotic translation initiation factor 3, subunit B
cg22966391	0.178	-0.616	1.164	-0.824	EIF3B	N_Shelf	Body	eukaryotic translation initiation factor 3, subunit B
cg16327482	0.145	-0.727	-0.583	1.429	EIF3G	Island	Body	eukaryotic translation initiation factor 3, subunit G
cg03716405	0.235	-1.316	-1.265	-4.529	EIF4A3	N_Shore	Body	eukaryotic translation initiation factor 4A3
cg23333146	-0.151	-0.617	-1.416	4.024	EIF4E3	NA	3'UTR	eukaryotic translation initiation factor 4E family member 3
cg06294803	0.125	0.203	1.672	-0.377	EIF4G1	S_Shore	5'UTR	eukaryotic translation initiation factor 4 gamma, 1
cg05677133	0.235	0.203	0.683	-1.672	EIF4G1	N_Shore	Body	eukaryotic translation initiation factor 4 gamma, 1
cg08681689	0.242	0.203	1.544	-2.492	EIF4G1	S_Shore	Body	eukaryotic translation initiation factor 4 gamma, 1
cg06398251	0.3	0.203	-0.514	-1.864	EIF4G1	S_Shore	Body	eukaryotic translation initiation factor 4 gamma, 1
cg10884614	0.137	-0.424	0.8	-1.346	EIF5A	N_Shelf	3'UTR	eukaryotic translation initiation factor 5A
cg16836040	0.113	-0.518	-2.772	-1.012	EIF5AL1	NA	TSS1500	eukaryotic translation initiation factor 5A-like 1
cg22529822	0.124	-0.518	-2.622	0.185	EIF5AL1	NA	TSS1500	eukaryotic translation initiation factor 5A-like 1
cg04382396	-0.147	7.618	1.561	3.616	ELANE	N_Shore	5'UTR	elastase, neutrophil expressed
cg08269974	-0.138	7.618	-1.177	-2.215	ELANE	Island	Body	elastase, neutrophil expressed
cg26717554	-0.105	7.618	-0.879	0.076	ELANE	Island	Body	elastase, neutrophil expressed
cg02487452	0.114	7.618	0.931	2.71	ELANE	Island	Body	elastase, neutrophil expressed
cg25611443	-0.151	-0.251	3.821	1.595	ELK4	S_Shore	TSS1500	ELK4, ETS-domain protein (SRF accessory protein 1)
cg02792560	0.134	-0.879	-2.009	1.722	ELL	S_Shelf	Body	elongation factor RNA polymerase II
cg17592875	0.329	-0.339	2.338	1.717	ELMO1	NA	Body	engulfment and cell motility 1
cg03431585	0.1	-0.828	-2.601	0.364	ELMO2	S_Shelf	3'UTR	engulfment and cell motility 2
cg07637183	0.112	-0.492	-0.364	2.02	ELOF1	N_Shelf	5'UTR	elongation factor 1 homolog (S. cerevisiae)
cg20086579	0.178	-0.492	1.68	3.075	ELOF1	NA	Body	elongation factor 1 homolog (S. cerevisiae)
cg08541862	0.191	-0.223	-1.477	-4.248	ELOVL1	N_Shelf	3'UTR	ELOVL fatty acid elongase 1
cg16946445	0.102	-0.901	0.368	-5.908	ELOVL5	NA	5'UTR	ELOVL fatty acid elongase 5
cg06381803	0.301	-1.515	1.186	2.457	EML2	Island	Body	echinoderm microtubule associated protein like 2
cg21308575	-0.141	0.984	-0.734	-2.202	EMR1	NA	TSS200	egf-like module containing, mucin-like, hormone receptor-like 1
cg26754472	0.122	0.984	-5.093	-5.092	EMR1	NA	Body	egf-like module containing, mucin-like, hormone receptor-like 1
cg22889448	0.17	0.984	6.779	8.135	EMR1	NA	TSS1500	egf-like module containing, mucin-like, hormone receptor-like 1
cg23712030	-0.108	-0.215	-2.728	-5.86	ENDOD1	S_Shore	Body	endonuclease domain containing 1
cg13630871	0.13	-0.648	1.377	-2.308	ENDOG	S_Shore	Body	endonuclease G
cg07588216	0.115	-0.299	0.155	2.138	ENTPD6	NA	Body	ectonucleoside triphosphate diphosphohydrolase 6 (putative)
cg20730595	0.254	-1.724	2.273	2.866	EP300	NA	Body	E1A binding protein p300
cg15235987	-0.109	-1.032	0.21	4.225	EP400	NA	Body	E1A binding protein p400
cg01101020	0.104	-1.032	-2.167	0.652	EP400	NA	3'UTR	E1A binding protein p400
cg27315996	0.128	-0.502	-1.016	2.096	EPB49	S_Shore	Body	erythrocyte membrane protein band 4.9 (dematin)
cg22888848	-0.138	-2.615	3.843	-0.587	EPHA4	NA	Body	EPH receptor A4
cg02001899	0.119	0.241	-0.764	-3.818	EPHB4	N_Shore	Body	EPH receptor B4
cg04483469	0.13	0.241	-0.388	-4.55	EPHB4	Island	Body	EPH receptor B4
cg16725642	0.13	0.241	-2.997	-3.972	EPHB4	Island	Body	EPH receptor B4
cg14842771	-0.106	0.172	10.427	15.935	EPHB6	NA	5'UTR	EPH receptor B6
cg08415172	0.112	0.172	9.966	7.462	EPHB6	NA	Body	EPH receptor B6
cg14349531	0.162	0.172	10.137	12.604	EPHB6	NA	Body	EPH receptor B6
cg04542977	0.124	-0.871	-2.074	-5.938	EPS15	N_Shore	Body	epidermal growth factor receptor pathway substrate 15
cg18770763	0.219	-0.997	0.351	3.369	EPS8L2	N_Shore	Body	EPS8-like 2
cg01931958	-0.175	-0.966	-1.74	-2.617	ERC1	N_Shore	TSS1500	ELKS/RAB6-interacting/CAST family member 1
cg15740759	0.112	-0.096	-4.047	-4.732	ERCC1	N_Shore	1stExon	excision repair cross-complementing rodent repair deficiency, complementation group 1 (includes overlapping antisense sequence)
cg01783816	0.187	-0.498	-0.798	0.08	ERCC5	NA	Body	excision repair cross-complementing rodent repair deficiency, complementation group 5
cg02855432	0.173	-0.304	2.497	3.125	ERGIC1	N_Shore	TSS1500	endoplasmic reticulum-golgi intermediate compartment (ERGIC) 1
cg18034299	0.219	-0.304	7.186	9.182	ERGIC1	NA	Body	endoplasmic reticulum-golgi intermediate compartment (ERGIC) 1
cg08885114	0.15	-0.457	-2.705	-4.289	ERICH1	Island	Body	glutamate-rich 1
cg16779811	0.184	-0.457	-0.531	-3.883	ERICH1	S_Shore	Body	glutamate-rich 1
cg01446217	-0.141	-0.044	-4.302	-8.712	ERMP1	N_Shore	Body	endoplasmic reticulum metallopeptidase 1
cg13384850	0.106	-0.476	-0.205	-1.405	ESYT2	NA	Body	extended synaptotagmin-like protein 2
cg23730037	0.107	-0.476	0.051	-2.786	ESYT2	Island	Body	extended synaptotagmin-like protein 2
cg03963011	-0.168	-0.139	2.207	4.103	ETS1	N_Shore	Body	v-ets erythroblastosis virus E26 oncogene homolog 1 (avian)
cg25578781	-0.111	-0.139	1.751	7.481	ETS1	NA	5'UTR	v-ets erythroblastosis virus E26 oncogene homolog 1 (avian)
cg08458745	0.196	-0.139	0.331	8.435	ETS1	S_Shelf	Body	v-ets erythroblastosis virus E26 oncogene homolog 1 (avian)
cg00320216	0.294	-0.139	-2.041	10.32	ETS1	NA	5'UTR	v-ets erythroblastosis virus E26 oncogene homolog 1 (avian)
cg16374333	0.114	-0.555	1.324	0.668	ETV3	NA	3'UTR	ets variant 3
cg23738760	0.124	-0.705	-0.516	-3.526	ETV6	NA	Body	ets variant 6
cg00032701	0.101	-0.574	1.544	2.783	EVI5L	N_Shore	5'UTR	ecotropic viral integration site 5-like
cg27165415	0.118	-0.574	2.618	3.497	EVI5L	Island	Body	ecotropic viral integration site 5-like
cg22780731	0.12	-0.574	1.266	2.702	EVI5L	N_Shore	5'UTR	ecotropic viral integration site 5-like
cg26841156	0.163	-0.574	-1.218	0.889	EVI5L	Island	Body	ecotropic viral integration site 5-like
cg10151196	0.19	-0.574	-0.393	4.236	EVI5L	N_Shore	5'UTR	ecotropic viral integration site 5-like
cg11765913	0.193	-0.574	1.418	4.503	EVI5L	N_Shore	Body	ecotropic viral integration site 5-like
cg02836017	0.201	-0.574	1.904	3.958	EVI5L	N_Shore	5'UTR	ecotropic viral integration site 5-like
cg12117227	0.207	-0.578	2.129	2.209	EXOC2	NA	3'UTR	exocyst complex component 2
cg18430034	0.135	-0.224	-1.54	-0.709	EXOC3	NA	Body	exocyst complex component 3
cg18021785	-0.33	-0.737	3.885	4.044	EXOC4	NA	3'UTR	exocyst complex component 4
cg22702741	0.13	-0.737	-1.242	-5.154	EXOC4	NA	Body	exocyst complex component 4
cg23414759	0.235	-0.737	3.893	2.512	EXOC4	NA	Body	exocyst complex component 4
cg26227044	0.195	-1.732	-1.418	3.105	EXOC8	N_Shore	1stExon	exocyst complex component 8
cg06713675	0.116	-0.889	0.555	-0.335	EXOSC9	N_Shore	TSS1500	exosome component 9
cg05783185	-0.286	-0.974	-5.153	-9.461	EXT1	N_Shelf	Body	exostosin 1
cg05313153	-0.194	-0.974	-1.343	-6.187	EXT1	N_Shore	1stExon	exostosin 1
cg22747380	-0.156	-0.974	-1.349	4.099	EXT1	NA	Body	exostosin 1
cg16374656	-0.125	-0.974	-6.354	-8.58	EXT1	S_Shore	TSS1500	exostosin 1
cg01606878	0.112	-0.974	-1.673	-1.466	EXT1	NA	Body	exostosin 1
cg17047311	0.115	-0.192	-1.408	-2.853	EXTL3	NA	3'UTR	exostoses (multiple)-like 3
cg18416251	0.117	-1.094	-1.418	-4.233	EZH2	NA	Body	enhancer of zeste homolog 2 (Drosophila)
cg13026729	0.142	-1.282	-2.51	-4.203	EZR	Island	TSS1500	ezrin
cg00945666	-0.294	0.416	-4.624	-2.993	F11R	N_Shore	Body	F11 receptor
cg11161846	-0.156	0.416	-3.859	-1.727	F11R	N_Shore	Body	F11 receptor
cg20012024	-0.108	0.416	-5.689	-5.4	F11R	S_Shore	TSS1500	F11 receptor
cg12524168	0.241	-2.091	0.32	-2.164	F2R	NA	Body	coagulation factor II (thrombin) receptor
cg20417024	0.251	-2.091	-0.312	-2.995	F2R	NA	Body	coagulation factor II (thrombin) receptor
cg13922021	-0.317	1.611	-2.842	-2.514	F2RL1	Island	Body	coagulation factor II (thrombin) receptor-like 1
cg26370729	-0.18	1.611	-2.788	-2.465	F2RL1	Island	Body	coagulation factor II (thrombin) receptor-like 1
cg12518146	-0.142	1.611	-2.825	-2.35	F2RL1	Island	Body	coagulation factor II (thrombin) receptor-like 1
cg00499700	-0.111	1.611	-3.936	-4.501	F2RL1	Island	Body	coagulation factor II (thrombin) receptor-like 1
cg16054275	0.151	-1.845	0.638	2.426	F5	NA	TSS1500	coagulation factor V (proaccelerin, labile factor)
cg25256723	0.224	-1.845	-0.364	-3.862	F5	NA	TSS200	coagulation factor V (proaccelerin, labile factor)
cg12421536	-0.146	-0.733	-2.11	-3.206	FAF1	S_Shore	TSS1500	Fas (TNFRSF6) associated factor 1
cg10182404	0.123	-0.292	-1.376	-2.917	FAHD2A	NA	3'UTR	fumarylacetoacetate hydrolase domain containing 2A
cg23088126	-0.149	-0.271	-3.357	-1.458	FAIM3	N_Shelf	Body	Fas apoptotic inhibitory molecule 3
cg00008647	-0.135	-0.271	6.933	8.07	FAIM3	Island	Body	Fas apoptotic inhibitory molecule 3
cg12430618	-0.101	-0.271	4.41	6.751	FAIM3	S_Shelf	Body	Fas apoptotic inhibitory molecule 3
cg26577752	0.141	-0.271	0.862	-0.276	FAIM3	N_Shore	Body	Fas apoptotic inhibitory molecule 3
cg16429214	0.138	-0.914	-3.303	-4.494	FAM100B	NA	Body	family with sequence similarity 100, member B
cg05738687	-0.118	0.529	4.07	4.159	FAM101B	N_Shore	3'UTR	family with sequence similarity 101, member B
cg13805537	-0.105	-0.302	0.855	-3.089	FAM102A	NA	Body	family with sequence similarity 102, member A
cg06096805	0.128	-0.302	0.044	-6.348	FAM102A	S_Shore	TSS1500	family with sequence similarity 102, member A
cg08691577	0.186	-0.471	0.494	-3.701	FAM105B	S_Shelf	Body	family with sequence similarity 105, member B
cg02926347	0.115	-1.135	-2.575	3.199	FAM108A1	N_Shore	Body	family with sequence similarity 108, member A1
cg03290418	0.127	-1.135	0.198	-2.041	FAM108A1	S_Shore	5'UTR	family with sequence similarity 108, member A1
cg10636447	-0.16	-0.814	0.431	-2.024	FAM110A	Island	Body	family with sequence similarity 110, member A
cg08042538	-0.104	-0.814	-2.622	-4.073	FAM110A	Island	5'UTR	family with sequence similarity 110, member A
cg05287314	-0.101	-0.814	-1.137	-2.489	FAM110A	Island	5'UTR	family with sequence similarity 110, member A
cg20289911	0.271	-0.814	-3.806	-5.898	FAM110A	S_Shore	TSS1500	family with sequence similarity 110, member A
cg15723195	0.113	-0.04	-3.273	-5.477	FAM111A	S_Shore	5'UTR	family with sequence similarity 111, member A
cg08653292	0.326	-0.04	0.742	2.637	FAM111A	NA	Body	family with sequence similarity 111, member A
cg00439981	-0.104	-0.316	1.531	-7.758	FAM120B	N_Shore	Body	family with sequence similarity 120B
cg14443472	0.117	-1.797	2.66	1.333	FAM125B	NA	3'UTR	family with sequence similarity 125, member B
cg13585927	0.14	-1.797	1.321	2.562	FAM125B	NA	Body	family with sequence similarity 125, member B
cg12141056	0.17	-0.144	0.694	-5.987	FAM129A	S_Shore	TSS1500	family with sequence similarity 129, member A
cg14408339	0.102	-0.724	-0.068	-3.04	FAM129B	S_Shelf	Body	family with sequence similarity 129, member B
cg05514971	0.173	-0.724	1.295	-2.857	FAM129B	N_Shore	Body	family with sequence similarity 129, member B
cg24531590	0.104	-0.314	-1.935	-0.972	FAM134B	NA	Body	family with sequence similarity 134, member B
cg04536922	-0.329	-0.693	-2.472	-2.971	FAM13A	NA	TSS1500	family with sequence similarity 13, member A
cg25779483	-0.314	-0.693	-2.348	-0.44	FAM13A	NA	1stExon	family with sequence similarity 13, member A
cg06884401	-0.219	-0.693	-3.238	-6.127	FAM13A	NA	1stExon	family with sequence similarity 13, member A
cg17769793	0.178	-0.693	0.264	-4.512	FAM13A	NA	Body	family with sequence similarity 13, member A
cg21983520	0.155	0.286	3.004	0.353	FAM153B	NA	Body	family with sequence similarity 153, member B
cg03598122	0.103	0.958	1.553	0.633	FAM153C	NA	3'UTR	family with sequence similarity 153, member C, pseudogene
cg07733920	0.142	-1.783	-1.423	2.549	FAM160B1	NA	Body	family with sequence similarity 160, member B1
cg18325866	0.258	-1.783	1.933	-0.124	FAM160B1	S_Shelf	Body	family with sequence similarity 160, member B1
cg07222505	-0.257	-0.613	-3.443	0.342	FAM169A	N_Shore	5'UTR	family with sequence similarity 169, member A
cg06460691	-0.105	-0.613	-5.065	-2.68	FAM169A	S_Shore	TSS1500	family with sequence similarity 169, member A
cg14413700	0.177	0.83	2.626	2.171	FAM184A	NA	TSS200	family with sequence similarity 184, member A
cg18568145	0.107	-0.769	2.493	-2.599	FAM189B	S_Shore	TSS1500	family with sequence similarity 189, member B
cg08841511	-0.134	-2.098	-5.681	-4.262	FAM190B	NA	Body	family with sequence similarity 190, member B
cg16701655	0.111	-0.368	-0.447	-0.063	FAM21A	N_Shore	TSS1500	family with sequence similarity 21, member A
cg22724921	0.129	-1.461	3.918	5.427	FAM22A	NA	Body	family with sequence similarity 22, member A
cg16351002	0.12	-0.187	11.26	9.367	FAM24B	NA	5'UTR	family with sequence similarity 24, member B
cg11045746	-0.16	-1.329	-3.285	-10.842	FAM26F	S_Shore	Body	family with sequence similarity 26, member F
cg10090418	0.153	4.561	3.295	8.705	FAM49A	NA	Body	family with sequence similarity 49, member A
cg21646084	0.16	4.561	-2.742	-2.776	FAM49A	NA	5'UTR	family with sequence similarity 49, member A
cg02711724	0.23	-0.293	2.041	-0.646	FAM49B	NA	Body	family with sequence similarity 49, member B
cg03330552	0.105	0.059	-5.772	-6.94	FAM50B	N_Shore	TSS1500	family with sequence similarity 50, member B
cg18872973	0.117	0.059	-7.804	-10.879	FAM50B	N_Shore	TSS1500	family with sequence similarity 50, member B
cg14275511	0.209	0.059	-3.699	-0.894	FAM50B	Island	Body	family with sequence similarity 50, member B
cg19634573	0.114	-2.878	-0.609	-2.359	FAM53B	NA	5'UTR	family with sequence similarity 53, member B
cg04370247	0.137	-2.878	-2.621	-4.81	FAM53B	NA	3'UTR	family with sequence similarity 53, member B
cg04561237	0.15	-2.878	-3.01	-5.547	FAM53B	N_Shore	5'UTR	family with sequence similarity 53, member B
cg02293775	0.161	-2.878	-0.419	-2.55	FAM53B	NA	5'UTR	family with sequence similarity 53, member B
cg16289029	0.139	-1.697	-2.669	-3.11	FAM60A	N_Shelf	5'UTR	family with sequence similarity 60, member A
cg06846719	0.232	-1.697	-3.609	-2.485	FAM60A	N_Shore	5'UTR	family with sequence similarity 60, member A
cg18182216	-0.256	1.774	-8.275	-10.459	FAM63A	N_Shelf	5'UTR	family with sequence similarity 63, member A
cg21937128	-0.158	1.774	2.868	9.629	FAM63A	NA	Body	family with sequence similarity 63, member A
cg07495664	-0.151	1.774	-7.509	-9.474	FAM63A	N_Shore	5'UTR	family with sequence similarity 63, member A
cg06180099	-0.113	1.774	-5.234	-7.038	FAM63A	N_Shore	5'UTR	family with sequence similarity 63, member A
cg19748495	-0.107	1.774	-4.424	-6.084	FAM63A	N_Shore	5'UTR	family with sequence similarity 63, member A
cg15253520	-0.111	0.182	-0.558	1.277	FAM82B	S_Shore	TSS1500	family with sequence similarity 82, member B
cg04071118	0.129	-2.39	-0.151	-1.187	FAM83D	S_Shore	Body	family with sequence similarity 83, member D
cg26220336	0.132	-2.39	2.384	-1.707	FAM83D	N_Shore	TSS1500	family with sequence similarity 83, member D
cg04724477	-0.124	-0.079	-3.017	-3.063	FAM91A1	N_Shore	TSS1500	family with sequence similarity 91, member A1
cg03489186	0.128	-0.644	1.05	-6.253	FANCI	S_Shelf	5'UTR	Fanconi anemia, complementation group I
cg24743155	0.115	-0.831	-0.106	3.162	FARS2	NA	5'UTR	phenylalanyl-tRNA synthetase 2, mitochondrial
cg03273183	0.258	-0.428	2.758	-1.981	FAS	NA	Body	Fas (TNF receptor superfamily, member 6)
cg06875616	0.108	-0.277	3.029	-8.235	FASN	Island	Body	fatty acid synthase
cg15818577	0.117	-0.277	-1.486	-8.972	FASN	N_Shore	Body	fatty acid synthase
cg05384347	0.151	-0.277	0.459	-7.525	FASN	N_Shore	Body	fatty acid synthase
cg25825740	0.192	-0.277	-5.095	-2.075	FASN	Island	3'UTR	fatty acid synthase
cg06807926	0.106	-0.512	2.382	0.527	FASTK	N_Shelf	3'UTR	Fas-activated serine/threonine kinase
cg15944673	0.119	-0.512	1.556	1.249	FASTK	N_Shore	Body	Fas-activated serine/threonine kinase
cg07549187	0.117	-0.78	2.808	3.2	FBLN7	S_Shelf	Body	fibulin 7
cg18369990	0.136	-0.78	1.639	2.816	FBLN7	S_Shore	Body	fibulin 7
cg24743301	0.157	-0.78	-0.012	0.724	FBLN7	S_Shore	3'UTR	fibulin 7
cg22921692	0.17	-0.913	-2.126	0.402	FBXL12	S_Shore	TSS1500	F-box and leucine-rich repeat protein 12
cg10337322	-0.12	-0.634	0.68	-3.963	FBXL15	S_Shore	Body	F-box and leucine-rich repeat protein 15
cg03156769	-0.142	-0.941	-1.174	-8.895	FBXL5	N_Shore	5'UTR	F-box and leucine-rich repeat protein 5
cg09607915	0.177	-1.307	2.079	-0.006	FBXO11	NA	5'UTR	F-box protein 11
cg09395021	0.124	-0.258	1.851	2.782	FBXO18	S_Shelf	Body	F-box protein, helicase, 18
cg18764192	0.195	-0.258	-0.156	-1.453	FBXO18	S_Shelf	Body	F-box protein, helicase, 18
cg18792022	-0.118	-0.555	7.052	8.415	FBXO2	Island	Body	F-box protein 2
cg09642825	0.224	-0.929	-5.639	-6.161	FBXO31	N_Shore	Body	F-box protein 31
cg06050341	-0.145	-0.115	0.85	-4.458	FBXO32	Island	Body	F-box protein 32
cg07636338	0.103	-0.746	0.468	-3.355	FBXO46	N_Shore	3'UTR	F-box protein 46
cg00756648	0.104	-0.746	1.225	-0.602	FBXO46	Island	Body	F-box protein 46
cg00411411	0.2	-0.888	-3.509	-1.499	FBXW4	S_Shore	TSS1500	F-box and WD repeat domain containing 4
cg06202426	0.109	-1.083	-1.323	-2.914	FBXW5	Island	Body	F-box and WD repeat domain containing 5
cg05656770	0.127	-1.083	-1.713	-1.729	FBXW5	Island	Body	F-box and WD repeat domain containing 5
cg26394055	-0.209	2.226	-6.585	-12.168	FCER1G	NA	TSS200	Fc fragment of IgE, high affinity I, receptor for; gamma polypeptide
cg20609803	-0.142	2.226	-7.445	-11.773	FCER1G	NA	TSS1500	Fc fragment of IgE, high affinity I, receptor for; gamma polypeptide
cg24465943	-0.119	2.226	-6.262	-12.574	FCER1G	NA	TSS200	Fc fragment of IgE, high affinity I, receptor for; gamma polypeptide
cg04384208	0.201	2.902	0.935	-0.983	FCGR3A	NA	Body	Fc fragment of IgG, low affinity IIIa, receptor (CD16a)
cg04567009	0.121	11.506	1.357	1.489	FCGR3B	NA	Body	Fc fragment of IgG, low affinity IIIb, receptor (CD16b)
cg26561570	0.147	11.506	1.26	-2.025	FCGR3B	NA	TSS1500	Fc fragment of IgG, low affinity IIIb, receptor (CD16b)
cg08059845	-0.216	0.545	-7.651	-11.157	FCGRT	N_Shore	5'UTR	Fc fragment of IgG, receptor, transporter, alpha
cg20464719	-0.2	-0.684	0.872	-0.614	FCHO1	NA	Body	FCH domain only 1
cg08358907	-0.15	-0.684	3.031	10.235	FCHO1	Island	Body	FCH domain only 1
cg23374814	0.149	0.752	3.863	-4.589	FCHO2	NA	Body	FCH domain only 2
cg24881910	0.113	-0.94	-0.373	4.656	FCRL3	NA	TSS1500	Fc receptor-like 3
cg05956521	0.132	-0.94	1.386	4.236	FCRL3	NA	Body	Fc receptor-like 3
cg08786003	0.239	-0.94	-1.104	1.24	FCRL3	NA	TSS200	Fc receptor-like 3
cg25259754	0.302	-0.94	0.363	4.37	FCRL3	NA	Body	Fc receptor-like 3
cg23889914	0.1	-1.705	-2.239	-2.452	FEM1A	Island	1stExon	fem-1 homolog a (C. elegans)
cg15107132	0.126	-0.519	1.8	-2.657	FERMT3	N_Shelf	3'UTR	fermitin family member 3
cg04510874	-0.119	2.148	-6.331	-9.938	FES	Island	5'UTR	feline sarcoma oncogene
cg02163322	0.103	-2.233	-0.47	1.64	FGFRL1	Island	Body	fibroblast growth factor receptor-like 1
cg08521859	0.133	-2.233	-0.795	-2.629	FGFRL1	NA	Body	fibroblast growth factor receptor-like 1
cg14724492	0.176	-2.233	2.284	3.804	FGFRL1	N_Shelf	Body	fibroblast growth factor receptor-like 1
cg13745692	-0.17	0.451	1.617	-1.514	FHIT	NA	Body	fragile histidine triad
cg25921543	-0.14	0.451	3.447	6.361	FHIT	NA	Body	fragile histidine triad
cg00658590	0.116	0.451	3.07	5.264	FHIT	NA	5'UTR	fragile histidine triad
cg23222057	0.262	0.451	3.823	4.646	FHIT	NA	Body	fragile histidine triad
cg13207501	-0.101	1.288	-2.68	-2.735	FHL3	Island	5'UTR	four and a half LIM domains 3
cg12300957	0.143	-0.827	-0.59	0.563	FIBP	NA	3'UTR	fibroblast growth factor (acidic) intracellular binding protein
cg23937608	0.112	0.365	-1.452	-5.243	FKBP11	N_Shore	Body	FK506 binding protein 11, 19 kDa
cg00130530	0.226	0.644	-6.304	-7.606	FKBP5	S_Shore	5'UTR	FK506 binding protein 5
cg20813374	0.253	0.644	-7.723	-6.555	FKBP5	S_Shore	5'UTR	FK506 binding protein 5
cg03737080	0.129	-0.181	-1.589	-3.541	FLAD1	NA	Body	FAD1 flavin adenine dinucleotide synthetase homolog (S. cerevisiae)
cg07138452	-0.116	-0.048	-0.616	-5.401	FLCN	Island	TSS1500	folliculin
cg11832408	-0.122	-0.748	2.386	8.217	FLI1	N_Shore	TSS1500	Friend leukemia virus integration 1
cg25980637	-0.255	0.426	4.24	5.554	FLJ37453	Island	Body	uncharacterized LOC729614
cg01429859	-0.149	0.426	4.149	6.091	FLJ37453	Island	Body	uncharacterized LOC729614
cg05821634	-0.103	0.426	3.83	6.203	FLJ37453	Island	Body	uncharacterized LOC729614
cg15894103	0.109	0.49	-0.273	3.381	FLJ43663	NA	Body	uncharacterized LOC378805
cg17338821	-0.11	1.088	-4.542	-10.625	FLNB	S_Shore	Body	filamin B, beta
cg20840069	0.136	1.088	-0.357	3.817	FLNB	NA	Body	filamin B, beta
cg01361263	0.214	1.088	-2.839	-11.919	FLNB	NA	Body	filamin B, beta
cg23775991	-0.128	0.065	-1.384	-9.464	FLOT1	N_Shore	Body	flotillin 1
cg09179723	0.194	0.065	-3.402	3.454	FLOT1	NA	Body	flotillin 1
cg07474076	0.179	-0.91	-1.298	5.53	FLYWCH1	NA	5'UTR	FLYWCH-type zinc finger 1
cg05910850	0.197	-0.491	0.169	4.808	FLYWCH2	Island	5'UTR	FLYWCH family member 2
cg00933182	0.152	-0.715	0.634	-7.686	FMNL1	N_Shore	TSS1500	formin-like 1
cg21697134	-0.106	0.038	-6.253	-9.297	FN3K	S_Shore	Body	fructosamine 3 kinase
cg12495731	0.115	0.038	-0.9	3.058	FN3K	S_Shelf	Body	fructosamine 3 kinase
cg10531986	0.17	-0.204	0.552	-8.839	FNBP1	Island	3'UTR	formin binding protein 1
cg12123728	-0.108	1.399	0.587	6.839	FNTB	S_Shelf	Body	farnesyltransferase, CAAX box, beta
cg17502434	-0.121	-2.226	0.476	0.134	FOSB	Island	Body	FBJ murine osteosarcoma viral oncogene homolog B
cg05023151	0.123	-2.226	1.074	0.294	FOSB	N_Shore	Body	FBJ murine osteosarcoma viral oncogene homolog B
cg16306706	0.241	-0.534	-3.425	-4.774	FOXJ3	NA	3'UTR	forkhead box J3
cg02746514	0.106	-1.251	-1.429	-0.941	FOXK1	N_Shore	Body	forkhead box K1
cg05145608	0.107	-1.251	-1.461	-3.164	FOXK1	Island	Body	forkhead box K1
cg00498010	0.116	-1.251	-1.63	-0.193	FOXK1	N_Shore	3'UTR	forkhead box K1
cg20710824	0.135	-0.511	0.131	5.976	FOXK2	S_Shore	3'UTR	forkhead box K2
cg06719445	-0.136	-4.509	1.852	5.991	FOXN3	NA	5'UTR	forkhead box N3
cg06603377	0.111	-4.509	1.602	1.929	FOXN3	Island	Body	forkhead box N3
cg11021810	0.119	-4.509	1.269	-0.332	FOXN3	NA	Body	forkhead box N3
cg21571793	0.136	-4.509	1.18	4.466	FOXN3	NA	5'UTR	forkhead box N3
cg18368845	0.191	-1.101	-0.643	-0.83	FOXO1	NA	Body	forkhead box O1
cg12431087	-0.237	-0.991	-3.012	2.602	FOXP1	NA	5'UTR	forkhead box P1
cg20506347	-0.211	-0.991	-3.443	1.512	FOXP1	NA	5'UTR	forkhead box P1
cg04991071	0.124	-0.991	3.537	1.813	FOXP1	NA	5'UTR	forkhead box P1
cg16320427	0.144	-0.991	-3.038	-4.642	FOXP1	NA	Body	forkhead box P1
cg17724366	0.108	20.534	1.556	2.145	FPR1	NA	3'UTR	formyl peptide receptor 1
cg22152605	0.138	20.534	1.441	1.591	FPR1	NA	5'UTR	formyl peptide receptor 1
cg15811427	0.163	20.534	0.198	1.89	FPR1	NA	5'UTR	formyl peptide receptor 1
cg16501237	-0.19	-0.794	0.548	6.612	FRAT1	Island	1stExon	frequently rearranged in advanced T-cell lymphomas
cg23016776	-0.149	-0.794	-1.291	6.561	FRAT1	S_Shore	1stExon	frequently rearranged in advanced T-cell lymphomas
cg17270843	-0.12	-0.794	-3.239	-0.792	FRAT1	Island	1stExon	frequently rearranged in advanced T-cell lymphomas
cg17087974	-0.158	-0.471	0.444	-1.454	FRMD8	N_Shore	Body	FERM domain containing 8
cg26580413	-0.135	-0.35	-2.458	-6.395	FTO	NA	Body	fat mass and obesity associated
cg08411886	0.103	-0.205	-0.562	-2.405	FUK	NA	3'UTR	fucokinase
cg25894551	0.1	0.902	-4.291	-8.35	FXYD2	NA	TSS1500	FXYD domain containing ion transport regulator 2
cg07669182	0.109	-0.892	-5.51	-12.726	FYB	NA	5'UTR	FYN binding protein
cg17618939	0.131	-0.892	4.419	6.407	FYB	NA	Body	FYN binding protein
cg18682028	0.221	-1.236	0.729	-7.71	FYCO1	N_Shore	5'UTR	FYVE and coiled-coil domain containing 1
cg13382504	0.14	-0.75	0.591	-1.152	FYN	NA	5'UTR	FYN oncogene related to SRC, FGR, YES
cg17587997	0.243	-0.75	-2.866	-8.652	FYN	NA	5'UTR	FYN oncogene related to SRC, FGR, YES
cg04657000	0.256	-0.75	0.707	-8.621	FYN	NA	5'UTR	FYN oncogene related to SRC, FGR, YES
cg25189764	0.363	-0.75	0.512	-6.655	FYN	NA	5'UTR	FYN oncogene related to SRC, FGR, YES
cg10929921	-0.108	0.051	-6.694	-13.705	FZD6	S_Shore	5'UTR	frizzled family receptor 6
cg08185241	-0.217	8.759	1.712	3.237	G0S2	Island	1stExon	G0/G1switch 2
cg02638691	-0.206	8.759	0.791	1.177	G0S2	Island	Body	G0/G1switch 2
cg14824901	-0.14	8.759	0.409	3.455	G0S2	Island	TSS200	G0/G1switch 2
cg27176828	-0.135	8.759	-0.057	2.989	G0S2	Island	TSS200	G0/G1switch 2
cg08158408	-0.106	8.759	-2.106	1.605	G0S2	Island	5'UTR	G0/G1switch 2
cg13802595	0.125	-1.917	-0.786	-1.085	G3BP2	N_Shelf	5'UTR	GTPase activating protein (SH3 domain) binding protein 2
cg23490090	0.101	1.469	5.436	2.319	GAA	Island	Body	glucosidase, alpha; acid
cg12791245	0.117	1.469	4.551	2.366	GAA	S_Shelf	Body	glucosidase, alpha; acid
cg16686185	0.13	1.469	9.179	2.701	GAA	N_Shore	Body	glucosidase, alpha; acid
cg08347473	0.165	1.469	1.849	0.162	GAA	NA	Body	glucosidase, alpha; acid
cg20281309	-0.133	0.578	-2.823	-5.376	GAB2	N_Shore	Body	GRB2-associated binding protein 2
cg13165758	-0.127	0.578	-1.492	-4.609	GAB2	NA	Body	GRB2-associated binding protein 2
cg13226797	0.111	0.578	-1.361	-0.562	GAB2	NA	TSS1500	GRB2-associated binding protein 2
cg02544540	0.168	0.578	-0.761	-1.098	GAB2	NA	Body	GRB2-associated binding protein 2
cg20005057	0.15	-0.665	-3.088	1.962	GABARAPL1	N_Shore	TSS1500	GABA(A) receptor-associated protein like 1
cg27123392	-0.116	-1.307	0.591	0.836	GABPB1	NA	3'UTR	GA binding protein transcription factor, beta subunit 1
cg10245608	-0.115	-2.687	1.61	-0.355	GADD45G	Island	3'UTR	growth arrest and DNA-damage-inducible, gamma
cg06192753	0.144	-1.457	-2.289	-2.073	GADD45GIP1	S_Shore	TSS1500	growth arrest and DNA-damage-inducible, gamma interacting protein 1
cg06201207	0.105	-0.902	0.19	-0.283	GAK	Island	Body	cyclin G associated kinase
cg09919471	0.105	-0.902	-0.665	2.41	GAK	Island	Body	cyclin G associated kinase
cg01326610	0.107	-0.902	-0.202	2.095	GAK	Island	Body	cyclin G associated kinase
cg24415922	0.112	-0.902	-3.529	3.486	GAK	NA	Body	cyclin G associated kinase
cg19797956	0.114	-0.902	-2.479	1.996	GAK	S_Shore	Body	cyclin G associated kinase
cg19107815	0.124	-0.902	-1.038	3.404	GAK	NA	Body	cyclin G associated kinase
cg04266908	0.136	-0.902	-0.833	3.378	GAK	N_Shore	Body	cyclin G associated kinase
cg10904061	0.166	-0.902	-1.903	0.45	GAK	S_Shore	Body	cyclin G associated kinase
cg04738877	0.117	-0.722	2.545	5.003	GALC	S_Shore	TSS200	galactosylceramidase
cg24058132	0.158	-0.722	-4.396	-2.41	GALC	S_Shore	1stExon	galactosylceramidase
cg26527984	0.219	-0.166	0.374	-0.602	GALK1	S_Shore	TSS1500	galactokinase 1
cg07470341	0.148	-1.394	-1.705	-6.048	GALM	NA	TSS1500	galactose mutarotase (aldose 1-epimerase)
cg16802439	-0.204	-1.068	-1.093	-0.936	GALNS	N_Shore	Body	galactosamine (N-acetyl)-6-sulfate sulfatase
cg06304856	0.101	-1.068	-0.399	-4.438	GALNS	Island	Body	galactosamine (N-acetyl)-6-sulfate sulfatase
cg26918305	0.156	-1.068	-0.585	-4.416	GALNS	Island	Body	galactosamine (N-acetyl)-6-sulfate sulfatase
cg06572031	0.165	-1.068	0.166	-2.799	GALNS	Island	Body	galactosamine (N-acetyl)-6-sulfate sulfatase
cg14400354	-0.208	-0.194	-0.569	-0.772	GALNT12	S_Shore	Body	UDP-N-acetyl-alpha-D-galactosamine:polypeptide N-acetylgalactosaminyltransferase 12 (GalNAc-T12)
cg11527913	-0.132	-0.331	-0.31	-0.164	GALNT2	NA	Body	UDP-N-acetyl-alpha-D-galactosamine:polypeptide N-acetylgalactosaminyltransferase 2 (GalNAc-T2)
cg00923744	-0.11	-0.331	-1.109	-5.337	GALNT2	S_Shore	Body	UDP-N-acetyl-alpha-D-galactosamine:polypeptide N-acetylgalactosaminyltransferase 2 (GalNAc-T2)
cg24401487	-0.106	-0.331	-0.62	-1.789	GALNT2	S_Shore	3'UTR	UDP-N-acetyl-alpha-D-galactosamine:polypeptide N-acetylgalactosaminyltransferase 2 (GalNAc-T2)
cg15723468	0.171	-0.331	-0.528	-0.834	GALNT2	NA	Body	UDP-N-acetyl-alpha-D-galactosamine:polypeptide N-acetylgalactosaminyltransferase 2 (GalNAc-T2)
cg13359998	0.249	-0.331	0.156	-9.817	GALNT2	NA	Body	UDP-N-acetyl-alpha-D-galactosamine:polypeptide N-acetylgalactosaminyltransferase 2 (GalNAc-T2)
cg24151755	0.275	-0.331	-0.673	2.709	GALNT2	NA	Body	UDP-N-acetyl-alpha-D-galactosamine:polypeptide N-acetylgalactosaminyltransferase 2 (GalNAc-T2)
cg08422745	-0.108	-0.213	1.693	0.158	GALNT7	N_Shore	5'UTR	UDP-N-acetyl-alpha-D-galactosamine:polypeptide N-acetylgalactosaminyltransferase 7 (GalNAc-T7)
cg00252813	0.153	-1.201	0.746	-7.038	GAPDH	N_Shore	TSS1500	glyceraldehyde-3-phosphate dehydrogenase
cg02519286	0.202	-1.201	0.995	-6.548	GAPDH	N_Shore	TSS1500	glyceraldehyde-3-phosphate dehydrogenase
cg17404403	-0.111	-0.754	-2.946	-1.991	GAR1	Island	5'UTR	GAR1 ribonucleoprotein homolog (yeast)
cg13917964	0.103	-0.521	-2.094	-1.128	GARS	S_Shore	Body	glycyl-tRNA synthetase
cg11795262	0.129	-1.806	-1.994	-3.25	GATAD2A	NA	5'UTR	GATA zinc finger domain containing 2A
cg02646787	0.146	0.23	-6.715	-7.348	GATS	N_Shore	Body	GATS, stromal antigen 3 opposite strand
cg04023936	0.177	-0.875	0.218	4.286	GBAS	NA	3'UTR	glioblastoma amplified sequence
cg27288968	0.393	-0.685	-0.288	0.186	GCFC1	NA	3'UTR	GC-rich sequence DNA-binding factor 1
cg10982275	0.114	-0.524	-0.057	-7.185	GCHFR	S_Shelf	3'UTR	GTP cyclohydrolase I feedback regulator
cg08500908	0.128	-0.878	1.695	-0.108	GFER	S_Shore	3'UTR	growth factor, augmenter of liver regeneration
cg18531405	0.158	-0.958	-2.329	-5.329	GGA3	NA	3'UTR	golgi-associated, gamma adaptin ear containing, ARF binding protein 3
cg07309864	0.251	-0.958	-3.472	-1.062	GGA3	NA	Body	golgi-associated, gamma adaptin ear containing, ARF binding protein 3
cg20990694	0.18	0.863	1.819	3.693	GIMAP1	Island	Body	GTPase, IMAP family member 1
cg24116513	0.181	0.863	-2.601	-1.551	GIMAP1	NA	TSS1500	GTPase, IMAP family member 1
cg08960815	0.113	1.136	-6.443	-4.068	GIMAP4	NA	5'UTR	GTPase, IMAP family member 4
cg17995495	0.131	1.14	-1.275	1.75	GIMAP8	NA	Body	GTPase, IMAP family member 8
cg12644845	0.136	1.14	-0.338	-4.241	GIMAP8	NA	Body	GTPase, IMAP family member 8
cg07720105	0.108	-1.191	-2.155	1.848	GIPC1	S_Shore	Body	GIPC PDZ domain containing family, member 1
cg21623722	0.118	-1.191	-3.823	0.002	GIPC1	N_Shore	3'UTR	GIPC PDZ domain containing family, member 1
cg10064322	0.124	-1.191	-3.093	-0.898	GIPC1	Island	Body	GIPC PDZ domain containing family, member 1
cg22742001	-0.154	1.775	1.402	-0.076	GIT2	N_Shore	TSS1500	G protein-coupled receptor kinase interacting ArfGAP 2
cg11236746	0.16	-0.337	0.187	-0.74	GLB1	NA	Body	galactosidase, beta 1
cg00459445	0.123	-1.384	-1.892	4.754	GLCCI1	NA	3'UTR	glucocorticoid induced transcript 1
cg02354658	-0.181	0.688	-3.283	-5.121	GLRX	NA	3'UTR	glutaredoxin (thioltransferase)
cg00139496	0.174	-0.32	1.02	7.056	GLT8D1	NA	Body	glycosyltransferase 8 domain containing 1
cg02625725	0.133	-0.471	-1.481	0.325	GLTPD1	N_Shore	3'UTR	glycolipid transfer protein domain containing 1
cg02679291	-0.108	-0.822	-1.769	2.004	GLTSCR2	Island	1stExon	glioma tumor suppressor candidate region gene 2
cg04017672	-0.107	1.167	-2.765	-6.056	GLUL	N_Shore	5'UTR	glutamate-ammonia ligase
cg26430597	0.147	1.167	-4.386	-13.86	GLUL	NA	Body	glutamate-ammonia ligase
cg02360175	0.131	-0.131	-1.423	-8.266	GLYR1	N_Shore	Body	glyoxylate reductase 1 homolog (Arabidopsis)
cg09873772	0.143	-0.131	-1.531	-7.242	GLYR1	N_Shore	Body	glyoxylate reductase 1 homolog (Arabidopsis)
cg18551822	0.135	-1.383	-1.008	-4.073	GMDS	NA	Body	GDP-mannose 4,6-dehydratase
cg13094338	0.111	-0.573	-3.928	-3.044	GMEB2	Island	TSS1500	glucocorticoid modulatory element binding protein 2
cg12847429	0.138	-1.233	2.853	-0.993	GMFB	NA	Body	glia maturation factor, beta
cg20336172	-0.235	-2.479	1.217	-0.563	GNA12	N_Shore	Body	guanine nucleotide binding protein (G protein) alpha 12
cg26247093	-0.225	-2.479	0.298	-2.737	GNA12	N_Shore	Body	guanine nucleotide binding protein (G protein) alpha 12
cg11967765	-0.187	-2.479	0.004	-3.726	GNA12	N_Shore	Body	guanine nucleotide binding protein (G protein) alpha 12
cg18998543	-0.129	-2.479	0.752	-3.992	GNA12	NA	3'UTR	guanine nucleotide binding protein (G protein) alpha 12
cg15704521	-0.115	-2.479	0.481	-1.584	GNA12	N_Shore	Body	guanine nucleotide binding protein (G protein) alpha 12
cg13034073	-0.107	-2.479	-0.984	-3.873	GNA12	NA	3'UTR	guanine nucleotide binding protein (G protein) alpha 12
cg25554496	0.204	-1.574	0.347	-1.885	GNA13	NA	Body	guanine nucleotide binding protein (G protein), alpha 13
cg21086326	0.186	-2.246	8.538	8.543	GNA15	Island	Body	guanine nucleotide binding protein (G protein), alpha 15 (Gq class)
cg21028562	0.1	-0.651	-3.468	-3.741	GNAI2	NA	Body	guanine nucleotide binding protein (G protein), alpha inhibiting activity polypeptide 2
cg17641710	0.101	-0.651	-3.385	-5.406	GNAI2	S_Shelf	Body	guanine nucleotide binding protein (G protein), alpha inhibiting activity polypeptide 2
cg26226650	0.127	-0.651	2.822	2.061	GNAI2	S_Shore	Body	guanine nucleotide binding protein (G protein), alpha inhibiting activity polypeptide 2
cg03896542	0.23	-3.893	-1.852	-2.411	GNAO1	NA	Body	guanine nucleotide binding protein (G protein), alpha activating activity polypeptide O
cg25367568	0.201	-1.767	4.238	5.982	GNAS	Island	5'UTR	GNAS complex locus
cg09592456	0.103	-0.445	-1.518	3.095	GNB1L	S_Shelf	Body	guanine nucleotide binding protein (G protein), beta polypeptide 1-like
cg03324851	0.141	-0.484	-0.789	-3.977	GNB2	S_Shore	Body	guanine nucleotide binding protein (G protein), beta polypeptide 2
cg14120436	-0.122	-0.534	-0.165	2.835	GNB5	NA	5'UTR	guanine nucleotide binding protein (G protein), beta 5
cg14040931	0.155	-2.315	0.598	1.559	GNE	NA	Body	glucosamine (UDP-N-acetyl)-2-epimerase/N-acetylmannosamine kinase
cg05340882	-0.124	0.453	0.504	0.603	GNG7	Island	5'UTR	guanine nucleotide binding protein (G protein), gamma 7
cg23854103	-0.116	0.453	1.18	0.696	GNG7	N_Shore	5'UTR	guanine nucleotide binding protein (G protein), gamma 7
cg13650938	-0.114	0.453	2.339	0.229	GNG7	Island	5'UTR	guanine nucleotide binding protein (G protein), gamma 7
cg27109030	-0.107	0.453	-1.856	-1.198	GNG7	Island	TSS200	guanine nucleotide binding protein (G protein), gamma 7
cg04696980	0.122	0.453	5.289	1.919	GNG7	N_Shelf	5'UTR	guanine nucleotide binding protein (G protein), gamma 7
cg21462934	0.14	0.453	3.539	1.177	GNG7	Island	5'UTR	guanine nucleotide binding protein (G protein), gamma 7
cg11906607	0.213	0.453	4.745	-2.416	GNG7	N_Shore	5'UTR	guanine nucleotide binding protein (G protein), gamma 7
cg24723883	0.335	0.453	7.745	5.584	GNG7	S_Shore	5'UTR	guanine nucleotide binding protein (G protein), gamma 7
cg18310515	0.15	-1.422	-4.517	-14.028	GNLY	NA	5'UTR	granulysin
cg25066857	0.294	-1.422	-4.313	-10.59	GNLY	NA	5'UTR	granulysin
cg05560697	0.11	0.741	-1.418	-4.875	GNPDA1	S_Shore	TSS1500	glucosamine-6-phosphate deaminase 1
cg05225684	-0.101	0.073	-1.32	-8.2	GNPNAT1	N_Shore	5'UTR	glucosamine-phosphate N-acetyltransferase 1
cg17417600	0.12	0.073	-2.495	-7.846	GNPNAT1	S_Shore	TSS200	glucosamine-phosphate N-acetyltransferase 1
cg13745513	0.118	0.375	-0.119	-1.432	GOLGA2	NA	3'UTR	golgin A2
cg19837214	0.123	-0.272	-2.849	-4.047	GOLGA3	N_Shelf	5'UTR	golgin A3
cg21809054	0.146	-0.272	0.464	-1.742	GOLGA3	S_Shore	Body	golgin A3
cg20720918	0.104	-0.588	0.807	-2.137	GORASP2	N_Shore	TSS1500	golgi reassembly stacking protein 2, 55kDa
cg08987251	-0.196	-0.212	1.933	4.736	GOT2	S_Shore	TSS1500	glutamic-oxaloacetic transaminase 2, mitochondrial (aspartate aminotransferase 2)
cg06624121	0.144	-0.212	0.896	2.009	GOT2	NA	Body	glutamic-oxaloacetic transaminase 2, mitochondrial (aspartate aminotransferase 2)
cg00620452	0.166	-0.985	-1.927	-4.836	GPD1L	N_Shore	TSS1500	glycerol-3-phosphate dehydrogenase 1-like
cg22033586	-0.239	-0.614	-2.136	-5.525	GPD2	Island	1stExon	glycerol-3-phosphate dehydrogenase 2 (mitochondrial)
cg15736127	-0.199	-0.614	-1.537	-5.811	GPD2	Island	1stExon	glycerol-3-phosphate dehydrogenase 2 (mitochondrial)
cg09290120	-0.141	-0.614	-2.891	-4.987	GPD2	N_Shore	TSS1500	glycerol-3-phosphate dehydrogenase 2 (mitochondrial)
cg07843120	0.111	-0.762	3.69	-0.061	GPI	S_Shore	Body	glucose-6-phosphate isomerase
cg14565714	0.14	-1.155	1.033	0.009	GPR107	S_Shelf	Body	G protein-coupled receptor 107
cg20968821	0.116	-0.237	1.643	-0.338	GPR132	NA	5'UTR	G protein-coupled receptor 132
cg20138861	0.108	0.767	-0.442	7.022	GPR160	NA	5'UTR	G protein-coupled receptor 160
cg27605228	0.135	0.767	5.009	8.504	GPR160	NA	5'UTR	G protein-coupled receptor 160
cg03302801	0.127	-1.227	6.807	4.558	GPR35	N_Shore	TSS1500	G protein-coupled receptor 35
cg13097816	0.129	-1.227	7.12	2.54	GPR35	N_Shore	TSS1500	G protein-coupled receptor 35
cg05072547	0.221	1.852	2.674	-1.071	GPRC5B	NA	Body	G protein-coupled receptor, family C, group 5, member B
cg15778497	0.1	-1.222	-3.507	2.697	GPS1	N_Shore	Body	G protein pathway suppressor 1
cg21722775	0.106	-1.222	-4.002	-5.171	GPS1	S_Shore	Body	G protein pathway suppressor 1
cg14047361	0.112	-1.222	-0.97	-1.042	GPS1	S_Shelf	3'UTR	G protein pathway suppressor 1
cg17998822	0.142	-1.222	-1.918	0.494	GPS1	S_Shore	Body	G protein pathway suppressor 1
cg01613691	0.193	-0.088	1.021	-2.119	GPX4	Island	Body	glutathione peroxidase 4
cg10732871	0.322	-0.088	-0.593	0.234	GPX4	N_Shore	TSS1500	glutathione peroxidase 4
cg03858853	0.108	-0.653	2.857	-0.978	GRAP	NA	3'UTR	GRB2-related adaptor protein
cg18430255	0.103	-0.711	-2.159	-6.097	GRK5	NA	Body	G protein-coupled receptor kinase 5
cg23127694	0.108	-0.711	2.045	2.474	GRK5	NA	Body	G protein-coupled receptor kinase 5
cg08650639	0.136	-0.711	3.335	0.502	GRK5	NA	Body	G protein-coupled receptor kinase 5
cg02523893	0.104	-0.782	-2.245	-5.269	GRK6	N_Shore	Body	G protein-coupled receptor kinase 6
cg02644702	0.122	-0.782	-2.822	-5.352	GRK6	Island	Body	G protein-coupled receptor kinase 6
cg18034719	0.127	-0.782	-1.173	-4.582	GRK6	Island	Body	G protein-coupled receptor kinase 6
cg23327334	0.127	-0.782	-1.029	-9.035	GRK6	S_Shore	Body	G protein-coupled receptor kinase 6
cg22017187	0.141	-0.782	-3.165	-8.514	GRK6	N_Shore	Body	G protein-coupled receptor kinase 6
cg00636527	0.175	-0.782	-1.032	-8.224	GRK6	N_Shore	Body	G protein-coupled receptor kinase 6
cg16426715	0.291	-0.782	-1.478	-5.265	GRK6	NA	3'UTR	G protein-coupled receptor kinase 6
cg19107120	0.112	0.136	-0.686	-3.002	GRN	N_Shore	3'UTR	granulin
cg06697600	-0.131	-1.729	2.806	1.938	GRPEL1	S_Shore	TSS1500	GrpE-like 1, mitochondrial (E. coli)
cg07598021	0.155	0.316	0.647	-6.507	GRPEL2	S_Shelf	Body	GrpE-like 2, mitochondrial (E. coli)
cg14417974	0.101	2.957	-2.136	-6.588	GSN	N_Shelf	5'UTR	gelsolin
cg13711851	0.116	2.957	-2.001	-5.125	GSN	NA	Body	gelsolin
cg10950028	-0.156	-0.528	-10.467	-17.338	GSTM1	S_Shore	Body	glutathione S-transferase mu 1
cg06615940	-0.117	0.483	-9.041	-12.837	GSTM2	S_Shore	Body	glutathione S-transferase mu 2 (muscle)
cg03942855	-0.108	0.483	-8.659	-12.658	GSTM2	Island	Body	glutathione S-transferase mu 2 (muscle)
cg02007288	0.44	-1.045	1.343	1.461	GTF2E2	N_Shore	5'UTR	general transcription factor IIE, polypeptide 2, beta 34kDa
cg04125962	0.122	-0.513	-0.936	-1.274	GTF3C1	NA	Body	general transcription factor IIIC, polypeptide 1, alpha 220kDa
cg05835262	0.129	-0.513	-3.317	-1.417	GTF3C1	NA	Body	general transcription factor IIIC, polypeptide 1, alpha 220kDa
cg07174453	0.185	-0.513	-1.989	-3.024	GTF3C1	NA	Body	general transcription factor IIIC, polypeptide 1, alpha 220kDa
cg02359132	0.139	-1.709	-1.673	-2.609	GTF3C6	N_Shore	TSS200	general transcription factor IIIC, polypeptide 6, alpha 35kDa
cg15034267	-0.109	-0.615	3.863	4.653	GTPBP1	S_Shelf	Body	GTP binding protein 1
cg14864852	0.128	-0.615	0.883	2.733	GTPBP1	Island	1stExon	GTP binding protein 1
cg18006990	0.126	-0.357	0.272	-3.019	GTPBP2	N_Shore	Body	GTP binding protein 2
cg12151328	0.12	-0.192	-2.124	-4.162	GTPBP8	N_Shore	TSS1500	GTP-binding protein 8 (putative)
cg16000360	0.16	-0.781	1.094	-1.243	GUK1	S_Shore	Body	guanylate kinase 1
cg11987759	-0.116	-0.8	-1.103	-0.144	GUSB	NA	3'UTR	glucuronidase, beta
cg15893346	0.137	-0.8	0.367	-1.303	GUSB	S_Shore	TSS1500	glucuronidase, beta
cg13639536	0.402	-0.945	-4.745	-3.948	GYG1	NA	Body	glycogenin 1
cg24054898	0.418	-0.945	0.559	-0.664	GYG1	NA	Body	glycogenin 1
cg07811421	0.133	-1.636	-0.604	2.947	GYLTL1B	S_Shelf	Body	glycosyltransferase-like 1B
cg16212145	0.146	1.16	-6.455	-4.923	GZMB	NA	TSS1500	granzyme B (granzyme 2, cytotoxic T-lymphocyte-associated serine esterase 1)
cg03875678	0.2	1.16	-6.821	-6.777	GZMB	NA	TSS200	granzyme B (granzyme 2, cytotoxic T-lymphocyte-associated serine esterase 1)
cg08232654	0.117	-1.488	-3.48	-2.107	GZMH	NA	Body	granzyme H (cathepsin G-like 2, protein h-CCPX)
cg02150910	0.123	-1.488	-4.148	-5.462	GZMH	NA	TSS1500	granzyme H (cathepsin G-like 2, protein h-CCPX)
cg18338021	0.152	-0.865	0.752	-1.834	GZMM	S_Shelf	Body	granzyme M (lymphocyte met-ase 1)
cg01790498	0.127	-1.304	-1.787	-0.616	H2AFV	S_Shore	TSS1500	H2A histone family, member V
cg16246489	-0.188	-0.862	1.595	8.06	H2AFY	S_Shore	TSS1500	H2A histone family, member Y
cg13563390	0.142	-0.435	-4.718	3.783	HABP4	NA	3'UTR	hyaluronan binding protein 4
cg08460464	0.144	0.122	2.708	0.541	HACE1	S_Shore	TSS1500	HECT domain and ankyrin repeat containing E3 ubiquitin protein ligase 1
cg02098413	0.207	0.122	1.425	-3.125	HACE1	S_Shore	TSS1500	HECT domain and ankyrin repeat containing E3 ubiquitin protein ligase 1
cg09038527	0.11	-0.203	0.624	-1.297	HAGH	NA	Body	hydroxyacylglutathione hydrolase
cg01468220	0.104	-2.115	3.23	0.778	HAGHL	Island	Body	hydroxyacylglutathione hydrolase-like
cg12981843	0.107	-2.115	2.606	1.639	HAGHL	Island	Body	hydroxyacylglutathione hydrolase-like
cg13287523	0.109	-1.051	-3.087	-2.766	HAPLN3	S_Shore	TSS1500	hyaluronan and proteoglycan link protein 3
cg01081303	0.146	-2.454	-1.878	0.447	HAUS3	N_Shore	Body	HAUS augmin-like complex, subunit 3
cg21035511	0.191	-1.49	-0.111	-0.412	HBS1L	NA	Body	HBS1-like (S. cerevisiae)
cg21917950	-0.103	-0.901	-3.231	-1.536	HCFC2	S_Shore	Body	host cell factor C2
cg22040809	0.132	-0.214	-11.014	-14.718	HCG11	Island	Body	HLA complex group 11 (non-protein coding)
cg05842120	0.173	-0.214	-8.035	-9.069	HCG11	S_Shore	Body	HLA complex group 11 (non-protein coding)
cg14110548	0.128	-0.661	-6.659	-15.128	HCST	S_Shelf	Body	hematopoietic cell signal transducer
cg24362813	0.112	-0.624	-2.701	-8.666	HDAC11	S_Shore	Body	histone deacetylase 11
cg06578111	0.272	-0.624	0.715	4.427	HDAC11	NA	3'UTR	histone deacetylase 11
cg21026460	0.286	-0.624	-0.898	9.128	HDAC11	NA	Body	histone deacetylase 11
cg14483244	-0.128	-0.543	-2.428	-3.118	HDAC5	NA	Body	histone deacetylase 5
cg01696603	0.11	0.283	-1.294	0.019	HDDC2	S_Shore	TSS200	HD domain containing 2
cg17192377	0.165	0.538	-3.482	-5.018	HDHD2	S_Shore	TSS1500	haloacid dehalogenase-like hydrolase domain containing 2
cg13093285	0.1	-0.025	2.987	3.52	HEATR2	S_Shore	Body	HEAT repeat containing 2
cg02327604	0.132	-0.025	0.014	1.473	HEATR2	Island	Body	HEAT repeat containing 2
cg00897115	0.152	-0.922	1.705	-4.088	HEATR7A	N_Shore	Body	HEAT repeat containing 7A
cg02939918	-0.106	-1.295	-0.928	-0.61	HEBP2	Island	Body	heme binding protein 2
cg23280720	0.155	-1.991	0.656	-4.827	HECA	NA	Body	headcase homolog (Drosophila)
cg08140114	0.159	-1.991	-1.85	-7.377	HECA	NA	Body	headcase homolog (Drosophila)
cg26566236	0.259	-1.991	-0.483	-2.365	HECA	S_Shelf	Body	headcase homolog (Drosophila)
cg26525313	0.39	-1.991	-0.786	1.221	HECA	NA	Body	headcase homolog (Drosophila)
cg12411312	0.104	0.384	-1.776	-0.868	HEMK1	S_Shore	Body	HemK methyltransferase family member 1
cg11412582	-0.134	-0.517	0.836	-0.498	HERC2	Island	TSS1500	HECT and RLD domain containing E3 ubiquitin protein ligase 2
cg02016987	0.144	-0.517	-0.444	-2.751	HERC2	NA	Body	HECT and RLD domain containing E3 ubiquitin protein ligase 2
cg06732873	0.177	-1.125	1.662	1.203	HERPUD2	N_Shelf	Body	HERPUD family member 2
cg24181510	0.134	-0.401	1.718	-2.426	HEXDC	N_Shore	Body	hexosaminidase (glycosyl hydrolase family 20, catalytic domain) containing
cg00672507	-0.113	-0.202	-4.421	-7.02	HGSNAT	S_Shore	Body	heparan-alpha-glucosaminide N-acetyltransferase
cg07158040	0.388	0.447	1.786	2.662	HIBCH	S_Shore	TSS1500	3-hydroxyisobutyryl-CoA hydrolase
cg01885692	0.119	-0.185	-6.27	-2.519	HIC2	S_Shelf	3'UTR	hypermethylated in cancer 2
cg08419918	0.113	-0.328	-3.271	-2.005	HINFP	S_Shore	5'UTR	histone H4 transcription factor
cg27405626	0.11	0.137	1.607	-0.385	HIP1R	NA	Body	huntingtin interacting protein 1 related
cg13657970	0.228	0.137	0.463	2.181	HIP1R	NA	Body	huntingtin interacting protein 1 related
cg15039797	-0.169	-2.997	1.485	2.12	HIPK2	NA	Body	homeodomain interacting protein kinase 2
cg18554789	-0.116	-2.997	-2.483	-3.139	HIPK2	NA	Body	homeodomain interacting protein kinase 2
cg14405813	0.113	-2.997	-1.289	3.391	HIPK2	N_Shore	Body	homeodomain interacting protein kinase 2
cg02815320	0.12	-2.997	-3.65	-2.648	HIPK2	NA	Body	homeodomain interacting protein kinase 2
cg25748521	0.157	-2.997	-4.1	1.588	HIPK2	NA	Body	homeodomain interacting protein kinase 2
cg25335190	0.118	-1.275	-0.917	-3.051	HIST1H4J	Island	TSS200	histone cluster 1, H4j
cg23372001	0.221	-1.275	-2.62	-2.581	HIST1H4J	N_Shore	TSS1500	histone cluster 1, H4j
cg19183932	0.31	-1.275	-2.513	-3.201	HIST1H4J	N_Shore	TSS200	histone cluster 1, H4j
cg15157455	-0.103	4.295	0.079	-1.576	HIST2H2BF	Island	TSS1500	histone cluster 2, H2bf
cg13829419	0.11	-0.979	-0.813	4.522	HIVEP2	NA	5'UTR	human immunodeficiency virus type I enhancer binding protein 2
cg10295609	0.116	-0.979	0.868	3.393	HIVEP2	NA	5'UTR	human immunodeficiency virus type I enhancer binding protein 2
cg22858308	0.238	-0.979	2.773	-4.269	HIVEP2	NA	Body	human immunodeficiency virus type I enhancer binding protein 2
cg24603969	0.287	-0.979	-0.195	-1.678	HIVEP2	NA	5'UTR	human immunodeficiency virus type I enhancer binding protein 2
cg05519606	0.347	-0.979	-3.44	-4.92	HIVEP2	NA	5'UTR	human immunodeficiency virus type I enhancer binding protein 2
cg25607920	-0.341	-1.505	1.215	-3.31	HIVEP3	S_Shore	1stExon	human immunodeficiency virus type I enhancer binding protein 3
cg26038582	-0.232	-1.505	1.463	-2.968	HIVEP3	S_Shore	1stExon	human immunodeficiency virus type I enhancer binding protein 3
cg23762517	-0.23	-1.505	0.856	-2.54	HIVEP3	S_Shore	1stExon	human immunodeficiency virus type I enhancer binding protein 3
cg15644324	-0.191	-1.505	0.321	-3.383	HIVEP3	S_Shore	TSS200	human immunodeficiency virus type I enhancer binding protein 3
cg03884592	-0.187	-1.505	2.418	-3.031	HIVEP3	S_Shore	1stExon	human immunodeficiency virus type I enhancer binding protein 3
cg15937073	-0.156	-1.505	1.793	-3.702	HIVEP3	S_Shore	TSS200	human immunodeficiency virus type I enhancer binding protein 3
cg16685388	-0.105	-1.505	2.494	-1.489	HIVEP3	S_Shore	5'UTR	human immunodeficiency virus type I enhancer binding protein 3
cg11850861	0.1	-1.505	3.503	1.561	HIVEP3	NA	5'UTR	human immunodeficiency virus type I enhancer binding protein 3
cg00147307	0.101	-1.505	3.755	0.47	HIVEP3	N_Shore	5'UTR	human immunodeficiency virus type I enhancer binding protein 3
cg09664054	0.117	-1.505	1.697	3.744	HIVEP3	NA	5'UTR	human immunodeficiency virus type I enhancer binding protein 3
cg24254842	0.134	-1.505	0.43	3.739	HIVEP3	NA	5'UTR	human immunodeficiency virus type I enhancer binding protein 3
cg12666727	0.142	-1.505	-0.363	4.22	HIVEP3	Island	5'UTR	human immunodeficiency virus type I enhancer binding protein 3
cg00970057	0.161	-1.505	1.931	2.983	HIVEP3	NA	5'UTR	human immunodeficiency virus type I enhancer binding protein 3
cg08567142	-0.122	-0.669	0.855	-5.212	HK1	NA	Body	hexokinase 1
cg18162838	0.107	-0.669	3.302	3.438	HK1	N_Shelf	TSS1500	hexokinase 1
cg16001913	0.109	-0.669	-1.354	-2.934	HK1	NA	TSS200	hexokinase 1
cg19960778	0.162	6.625	-3.618	-3.615	HK3	S_Shore	Body	hexokinase 3 (white cell)
cg24538331	0.172	6.625	5.182	3.689	HK3	N_Shelf	Body	hexokinase 3 (white cell)
cg06485139	0.189	6.625	-2.51	-3.194	HK3	N_Shore	Body	hexokinase 3 (white cell)
cg04875020	0.23	6.625	-3.086	-2.399	HK3	N_Shore	Body	hexokinase 3 (white cell)
cg15357821	0.251	6.625	-3.527	-0.574	HK3	S_Shelf	Body	hexokinase 3 (white cell)
cg08039587	0.173	-0.626	-7.038	-11.462	HLA-A	Island	Body	major histocompatibility complex, class I, A
cg01517384	0.155	-0.909	-6.382	-10.258	HLA-B	N_Shore	Body	major histocompatibility complex, class I, B
cg11187245	0.29	-0.909	-9.802	-14.335	HLA-B	N_Shore	Body	major histocompatibility complex, class I, B
cg26392102	0.157	-0.746	-7.616	-10.276	HLA-C	N_Shore	Body	major histocompatibility complex, class I, C
cg14931776	0.199	-0.746	-6.647	-5.662	HLA-C	N_Shore	Body	major histocompatibility complex, class I, C
cg18511546	0.223	-0.746	-8.898	-13.427	HLA-C	N_Shore	Body	major histocompatibility complex, class I, C
cg17096289	0.304	-0.746	-7.444	-8.104	HLA-C	N_Shore	Body	major histocompatibility complex, class I, C
cg15418419	0.109	-1.502	0.285	5.257	HLA-DMA	NA	3'UTR	major histocompatibility complex, class II, DM alpha
cg13852084	0.169	-1.502	-4.957	-10.844	HLA-DMA	NA	Body	major histocompatibility complex, class II, DM alpha
cg22324029	-0.209	-3.217	-7.224	-4.847	HLA-DMB	NA	Body	major histocompatibility complex, class II, DM beta
cg10453850	-0.156	-3.217	-1.7	-4.192	HLA-DMB	NA	Body	major histocompatibility complex, class II, DM beta
cg19268453	-0.13	-3.217	-1.428	-4.608	HLA-DMB	NA	Body	major histocompatibility complex, class II, DM beta
cg26964592	-0.116	-3.217	1.162	6.858	HLA-DMB	NA	Body	major histocompatibility complex, class II, DM beta
cg11527772	0.11	-0.578	3.783	6.432	HLA-DOA	N_Shelf	3'UTR	major histocompatibility complex, class II, DO alpha
cg27193345	0.112	-0.578	6.813	4.399	HLA-DOA	N_Shore	Body	major histocompatibility complex, class II, DO alpha
cg05281796	0.132	-0.578	3.818	0.829	HLA-DOA	N_Shore	Body	major histocompatibility complex, class II, DO alpha
cg14490686	0.136	-0.578	5.958	2.636	HLA-DOA	N_Shore	Body	major histocompatibility complex, class II, DO alpha
cg26306056	0.139	-0.578	4.634	0.825	HLA-DOA	N_Shelf	3'UTR	major histocompatibility complex, class II, DO alpha
cg07173283	0.151	-0.578	5.618	3.969	HLA-DOA	N_Shore	Body	major histocompatibility complex, class II, DO alpha
cg26690103	0.157	-0.578	6.904	7.586	HLA-DOA	N_Shore	Body	major histocompatibility complex, class II, DO alpha
cg18030265	0.168	-0.578	5.361	4.46	HLA-DOA	N_Shore	Body	major histocompatibility complex, class II, DO alpha
cg25061610	0.201	-0.578	4.964	1.414	HLA-DOA	S_Shore	Body	major histocompatibility complex, class II, DO alpha
cg26175846	0.23	-0.578	6.93	4.762	HLA-DOA	N_Shelf	3'UTR	major histocompatibility complex, class II, DO alpha
cg09132634	0.273	-0.578	8.214	4.135	HLA-DOA	N_Shore	3'UTR	major histocompatibility complex, class II, DO alpha
cg14428733	0.107	-1.833	1.863	0.29	HLA-DPB1	S_Shore	Body	major histocompatibility complex, class II, DP beta 1
cg08796706	0.142	-1.833	3.002	0.833	HLA-DPB1	S_Shore	Body	major histocompatibility complex, class II, DP beta 1
cg05500783	0.112	-2.979	7.011	0.321	HLA-DRA	NA	Body	major histocompatibility complex, class II, DR alpha
cg00383136	0.175	-2.979	7.597	5.523	HLA-DRA	NA	Body	major histocompatibility complex, class II, DR alpha
cg05201185	0.101	-0.501	-8.532	-14.099	HLA-E	S_Shore	Body	major histocompatibility complex, class I, E
cg09569347	0.153	-0.501	-7.08	-14.779	HLA-E	S_Shelf	3'UTR	major histocompatibility complex, class I, E
cg21366673	0.157	-0.501	-7.801	-14.528	HLA-E	S_Shore	Body	major histocompatibility complex, class I, E
cg13036546	0.157	-0.501	-6.773	-13.087	HLA-E	S_Shelf	3'UTR	major histocompatibility complex, class I, E
cg02678305	0.16	-0.501	-5.532	-14.344	HLA-E	S_Shelf	Body	major histocompatibility complex, class I, E
cg20652371	0.175	-0.501	-8.04	-13.688	HLA-E	S_Shore	Body	major histocompatibility complex, class I, E
cg11019014	0.186	-0.501	-4.305	-10.867	HLA-E	S_Shelf	3'UTR	major histocompatibility complex, class I, E
cg21758773	0.2	-0.501	-8.495	-9.36	HLA-E	S_Shore	Body	major histocompatibility complex, class I, E
cg17615629	0.202	-0.501	-6.76	-10.172	HLA-E	S_Shore	Body	major histocompatibility complex, class I, E
cg02188225	0.24	-0.501	-7.962	-14.598	HLA-E	S_Shore	Body	major histocompatibility complex, class I, E
cg04907849	0.259	-0.501	-5.891	-12.665	HLA-E	S_Shore	Body	major histocompatibility complex, class I, E
cg20105257	0.452	-0.501	-4.8	-11.533	HLA-E	S_Shelf	Body	major histocompatibility complex, class I, E
cg05358170	0.108	-0.006	-8.074	-13.629	HLA-F	S_Shore	Body	major histocompatibility complex, class I, F
cg14140375	0.131	-0.006	-3.68	-14.425	HLA-F	S_Shore	Body	major histocompatibility complex, class I, F
cg13040666	0.147	-0.006	3.343	-8.34	HLA-F	S_Shore	Body	major histocompatibility complex, class I, F
cg22310628	0.151	-0.006	-0.305	-9.504	HLA-F	S_Shore	Body	major histocompatibility complex, class I, F
cg23892836	0.155	-0.006	-8.694	-13.473	HLA-F	Island	Body	major histocompatibility complex, class I, F
cg11587584	0.16	-0.006	-7.797	-14.818	HLA-F	S_Shore	Body	major histocompatibility complex, class I, F
cg01405582	0.169	-0.006	-7.676	-14.624	HLA-F	S_Shore	Body	major histocompatibility complex, class I, F
cg12344104	0.17	-0.006	4.123	-8.239	HLA-F	S_Shore	Body	major histocompatibility complex, class I, F
cg15331332	0.186	-0.006	-5.995	-11.299	HLA-F	S_Shore	Body	major histocompatibility complex, class I, F
cg11617938	0.197	-0.006	-6.239	-11.45	HLA-F	S_Shore	Body	major histocompatibility complex, class I, F
cg10601943	0.232	-0.006	3.407	-7.264	HLA-F	S_Shore	Body	major histocompatibility complex, class I, F
cg17592461	0.115	-3.308	-2.244	-5.419	HLA-H	S_Shore	Body	major histocompatibility complex, class I, H (pseudogene)
cg08511818	0.236	-0.738	-4.729	-6.026	HM13	S_Shore	Body	histocompatibility (minor) 13
cg00383220	0.246	-0.613	1.33	-5.274	HMBS	N_Shore	Body	hydroxymethylbilane synthase
cg03173713	0.108	-1.772	-0.065	0.461	HMGA1	N_Shelf	3'UTR	high mobility group AT-hook 1
cg25207224	0.142	-1.772	-4.521	-9.974	HMGA1	NA	Body	high mobility group AT-hook 1
cg19513004	0.2	-1.772	-8.963	-8.269	HMGA1	S_Shore	5'UTR	high mobility group AT-hook 1
cg25037394	0.232	0.58	-0.891	-3.401	HMGCL	NA	TSS1500	3-hydroxymethyl-3-methylglutaryl-CoA lyase
cg24699146	0.278	0.58	0.046	-4.596	HMGCL	NA	TSS1500	3-hydroxymethyl-3-methylglutaryl-CoA lyase
cg09473613	0.31	0.58	-0.642	-3.749	HMGCL	NA	TSS1500	3-hydroxymethyl-3-methylglutaryl-CoA lyase
cg19621076	0.149	-0.533	-0.289	-6.01	HMGN2	S_Shore	Body	high mobility group nucleosomal binding domain 2
cg22032366	0.266	0.938	3.637	-3.472	HMGN3	NA	Body	high mobility group nucleosomal binding domain 3
cg18635670	0.213	-0.447	-2.497	-2.886	HMGN4	S_Shore	5'UTR	high mobility group nucleosomal binding domain 4
cg03736235	0.115	-0.597	7.2	7.597	HMHA1	Island	Body	histocompatibility (minor) HA-1
cg06679209	0.121	-0.597	0.139	-1.728	HMHA1	N_Shore	Body	histocompatibility (minor) HA-1
cg16239536	0.132	-0.597	3.426	-6.472	HMHA1	N_Shore	Body	histocompatibility (minor) HA-1
cg07319712	0.144	-0.597	7.125	7.193	HMHA1	Island	Body	histocompatibility (minor) HA-1
cg11629220	0.297	-0.597	6.54	-0.125	HMHA1	S_Shore	Body	histocompatibility (minor) HA-1
cg11732306	0.159	-0.16	-0.468	-2.633	HN1	S_Shore	TSS1500	hematological and neurological expressed 1
cg02315870	0.235	0.314	0.175	-3.023	HNRNPA2B1	N_Shelf	Body	heterogeneous nuclear ribonucleoprotein A2/B1
cg01750051	0.113	-0.034	0.185	1.423	HNRNPA3	NA	3'UTR	heterogeneous nuclear ribonucleoprotein A3
cg11064170	0.152	-0.034	-0.483	-2.379	HNRNPA3	S_Shelf	Body	heterogeneous nuclear ribonucleoprotein A3
cg10773266	0.203	-0.304	-0.715	3.02	HNRNPF	S_Shelf	5'UTR	heterogeneous nuclear ribonucleoprotein F
cg14034325	0.268	-0.304	-3.764	-6.63	HNRNPF	N_Shore	5'UTR	heterogeneous nuclear ribonucleoprotein F
cg04641860	0.437	-0.304	-3.783	-7.118	HNRNPF	Island	5'UTR	heterogeneous nuclear ribonucleoprotein F
cg00864460	0.22	-0.731	2.572	-1.283	HNRNPL	N_Shelf	5'UTR	heterogeneous nuclear ribonucleoprotein L
cg00376816	0.277	-0.731	1.373	1.556	HNRNPL	NA	Body	heterogeneous nuclear ribonucleoprotein L
cg00533390	0.138	-0.467	-0.865	-0.715	HNRNPU	S_Shore	TSS1500	heterogeneous nuclear ribonucleoprotein U (scaffold attachment factor A)
cg10332715	0.196	-0.467	2.331	3.403	HNRNPU	NA	3'UTR	heterogeneous nuclear ribonucleoprotein U (scaffold attachment factor A)
[truncated: 3,243 more rows]
