# Supplementary material for: A multi-omic analysis of human naïve CD4+ T cells
Source: BMC Syst Biol. 2015 Nov 6;9:75. doi: 10.1186/s12918-015-0225-4 (PMC4636073; doi:10.1186/s12918-015-0225-4)
Supplement: Additional file 22: Table S11. — Pathways enriched from Gene Set Analysis of genes correlating with TCGA dataset 1 or dataset 2. (XLSX 12 kb) [file 12918_2015_225_MOESM22_ESM.xlsx]

## Sheet: S.T.11-GeneSetAnalysisTCGA
Mitchell et. al., Table S11
Pathways enriched from Gene Set Analysis of genes correlating with TCGA dataset 1 or dataset 2
Database	Pathway	pValue	FDR	link
PID	TCR PATHWAY	4.38871e-15	5.20062e-12	http://www.broadinstitute.org/gsea/msigdb/cards/PID_TCR_PATHWAY
PID	CD8 TCR PATHWAY	2.67019e-10	1.58209e-07	http://www.broadinstitute.org/gsea/msigdb/cards/PID_CD8TCRPATHWAY
REACTOME	IMMUNE SYSTEM	4.49797e-09	1.49419e-06	http://www.broadinstitute.org/gsea/msigdb/cards/REACTOME_IMMUNE_SYSTEM
KEGG	T CELL RECEPTOR SIGNALING PATHWAY	5.04367e-09	1.49419e-06	http://www.broadinstitute.org/gsea/msigdb/cards/KEGG_T_CELL_RECEPTOR_SIGNALING_PATHWAY
REACTOME	ADAPTIVE IMMUNE SYSTEM	7.46553e-09	1.76933e-06	http://www.broadinstitute.org/gsea/msigdb/cards/REACTOME_ADAPTIVE_IMMUNE_SYSTEM
PID	CXCR4 PATHWAY	3.95162e-08	7.80444e-06	http://www.broadinstitute.org/gsea/msigdb/cards/PID_CXCR4_PATHWAY
BIOCARTA	T HELPER PATHWAY	2.21312e-07	3.7465e-05	http://www.broadinstitute.org/gsea/msigdb/cards/BIOCARTA_THELPER_PATHWAY
ST	T CELL SIGNAL TRANSDUCTION	7.1873e-07	0.000106462	http://www.broadinstitute.org/gsea/msigdb/cards/ST_T_CELL_SIGNAL_TRANSDUCTION
REACTOME	ANTIGEN PRESENTATION FOLDING ASSEMBLY AND PEPTIDE LOADING OF CLASS I MHC	8.85302e-07	0.000116565	http://www.broadinstitute.org/gsea/msigdb/cards/REACTOME_ANTIGEN_PRESENTATION_FOLDING_ASSEMBLY_AND_PEPTIDE_LOADING_OF_CLASS_I_MHC
REACTOME	TCR SIGNALING	1.15163e-06	0.000135587	http://www.broadinstitute.org/gsea/msigdb/cards/REACTOME_TCR_SIGNALING
REACTOME	IMMUNOREGULATORY INTERACTIONS BETWEEN A LYMPHOID AND A NON LYMPHOID CELL	1.25862e-06	0.000135587	http://www.broadinstitute.org/gsea/msigdb/cards/REACTOME_IMMUNOREGULATORY_INTERACTIONS_BETWEEN_A_LYMPHOID_AND_A_NON_LYMPHOID_CELL
REACTOME	COSTIMULATION BY THE CD28 FAMILY	1.55705e-06	0.000153758	http://www.broadinstitute.org/gsea/msigdb/cards/REACTOME_COSTIMULATION_BY_THE_CD28_FAMILY
BIOCARTA	TCRA PATHWAY	2.27424e-06	0.000207306	http://www.broadinstitute.org/gsea/msigdb/cards/BIOCARTA_TCRA_PATHWAY
BIOCARTA	TNFR2 PATHWAY	2.63395e-06	0.000222945	http://www.broadinstitute.org/gsea/msigdb/cards/BIOCARTA_TNFR2_PATHWAY
BIOCARTA	CSK PATHWAY	3.37884e-06	0.000266928	http://www.broadinstitute.org/gsea/msigdb/cards/BIOCARTA_CSK_PATHWAY
BIOCARTA	T CYTOTOXIC PATHWAY	4.32717e-06	0.000320481	http://www.broadinstitute.org/gsea/msigdb/cards/BIOCARTA_TCYTOTOXIC_PATHWAY
KEGG	ANTIGEN PROCESSING AND PRESENTATION	8.11115e-06	0.000565395	http://www.broadinstitute.org/gsea/msigdb/cards/KEGG_ANTIGEN_PROCESSING_AND_PRESENTATION
PID	IL12/STAT4 PATHWAY	8.75793e-06	0.000576564	http://www.broadinstitute.org/gsea/msigdb/cards/PID_IL12_STAT4PATHWAY
REACTOME	GENERATION OF SECOND MESSENGER MOLECULES	1.0394e-05	0.000623735	http://www.broadinstitute.org/gsea/msigdb/cards/REACTOME_GENERATION_OF_SECOND_MESSENGER_MOLECULES
BIOCARTA	CTLA4 PATHWAY	1.05272e-05	0.000623735	http://www.broadinstitute.org/gsea/msigdb/cards/BIOCARTA_CTLA4_PATHWAY
BIOCARTA	TCR PATHWAY	1.27685e-05	0.00068776	http://www.broadinstitute.org/gsea/msigdb/cards/BIOCARTA_TCR_PATHWAY
PID	PI3KCIPATHWAY	1.27685e-05	0.00068776	http://www.broadinstitute.org/gsea/msigdb/cards/PID_PI3KCIPATHWAY
KEGG	PRIMARY IMMUNODEFICIENCY	1.56753e-05	0.000796693	http://www.broadinstitute.org/gsea/msigdb/cards/KEGG_PRIMARY_IMMUNODEFICIENCY
REACTOME	HEMOSTASIS	1.61356e-05	0.000796693	http://www.broadinstitute.org/gsea/msigdb/cards/REACTOME_HEMOSTASIS
KEGG	CELL ADHESION MOLECULES CAMS	1.85011e-05	0.000876954	http://www.broadinstitute.org/gsea/msigdb/cards/KEGG_CELL_ADHESION_MOLECULES_CAMS
REACTOME	SIGNALING BY THE B CELL RECEPTOR BCR	2.4106e-05	0.00109868	http://www.broadinstitute.org/gsea/msigdb/cards/REACTOME_SIGNALING_BY_THE_B_CELL_RECEPTOR_BCR
KEGG	NATURAL KILLER CELL MEDIATED CYTOTOXICITY	2.61029e-05	0.00114563	http://www.broadinstitute.org/gsea/msigdb/cards/KEGG_NATURAL_KILLER_CELL_MEDIATED_CYTOTOXICITY
PID	FCER1 PATHWAY	3.36962e-05	0.00136935	http://www.broadinstitute.org/gsea/msigdb/cards/PID_FCER1PATHWAY
REACTOME	SIGNALLING BY NGF	3.4432e-05	0.00136935	http://www.broadinstitute.org/gsea/msigdb/cards/REACTOME_SIGNALLING_BY_NGF
KEGG	ENDOCYTOSIS	3.46671e-05	0.00136935	http://www.broadinstitute.org/gsea/msigdb/cards/KEGG_ENDOCYTOSIS
REACTOME	GPVI MEDIATED ACTIVATION CASCADE	3.64753e-05	0.0013943	http://www.broadinstitute.org/gsea/msigdb/cards/REACTOME_GPVI_MEDIATED_ACTIVATION_CASCADE
REACTOME	PLATELET ACTIVATION SIGNALING AND AGGREGATION	4.26745e-05	0.00158029	http://www.broadinstitute.org/gsea/msigdb/cards/REACTOME_PLATELET_ACTIVATION_SIGNALING_AND_AGGREGATION
PID	CD8 TCR DOWN STREAM PATHWAY	5.69764e-05	0.00204597	http://www.broadinstitute.org/gsea/msigdb/cards/PID_CD8TCRDOWNSTREAMPATHWAY
REACTOME	ENDOSOMAL VACUOLAR PATHWAY	5.93544e-05	0.00206867	http://www.broadinstitute.org/gsea/msigdb/cards/REACTOME_ENDOSOMAL_VACUOLAR_PATHWAY
REACTOME	NGF SIGNALLING VIA TRKA FROM THE PLASMA MEMBRANE	8.2208e-05	0.00278333	http://www.broadinstitute.org/gsea/msigdb/cards/REACTOME_NGF_SIGNALLING_VIA_TRKA_FROM_THE_PLASMA_MEMBRANE
REACTOME	SEMAPHORIN INTERACTIONS	9.31268e-05	0.00306542	http://www.broadinstitute.org/gsea/msigdb/cards/REACTOME_SEMAPHORIN_INTERACTIONS
BIOCARTA	CTL PATHWAY	0.000102991	0.00322808	http://www.broadinstitute.org/gsea/msigdb/cards/BIOCARTA_CTL_PATHWAY
BIOCARTA	TOB1 PATHWAY	0.000103516	0.00322808	http://www.broadinstitute.org/gsea/msigdb/cards/BIOCARTA_TOB1_PATHWAY
	WNT SIGNALING	0.000124483	0.00378237	http://www.broadinstitute.org/gsea/msigdb/cards/WNT_SIGNALING
REACTOME	ER PHAGOSOME PATHWAY	0.00012949	0.00383614	http://www.broadinstitute.org/gsea/msigdb/cards/REACTOME_ER_PHAGOSOME_PATHWAY
REACTOME	PHOSPHORYLATION OF CD3 AND TCR ZETA CHAINS	0.000156952	0.0045363	http://www.broadinstitute.org/gsea/msigdb/cards/REACTOME_PHOSPHORYLATION_OF_CD3_AND_TCR_ZETA_CHAINS
REACTOME	CELL SURFACE INTERACTIONS AT THE VASCULAR WALL	0.00016111	0.00454562	http://www.broadinstitute.org/gsea/msigdb/cards/REACTOME_CELL_SURFACE_INTERACTIONS_AT_THE_VASCULAR_WALL
PID	IGF1 PATHWAY	0.000192563	0.00521101	http://www.broadinstitute.org/gsea/msigdb/cards/PID_IGF1_PATHWAY
BIOCARTA	PTDINS PATHWAY	0.000197662	0.00521101	http://www.broadinstitute.org/gsea/msigdb/cards/BIOCARTA_PTDINS_PATHWAY
BIOCARTA	T APOPTOSIS PATHWAY	0.000197887	0.00521101	http://www.broadinstitute.org/gsea/msigdb/cards/BIOCARTA_TCAPOPTOSIS_PATHWAY
BIOCARTA	NO2/IL12 PATHWAY	0.000231044	0.00595189	http://www.broadinstitute.org/gsea/msigdb/cards/BIOCARTA_NO2IL12_PATHWAY
REACTOME	D1 SIGNALING	0.000330126	0.00832338	http://www.broadinstitute.org/gsea/msigdb/cards/REACTOME_PD1_SIGNALING
REACTOME	SIGNALING BY SCF KIT	0.000389695	0.00944402	http://www.broadinstitute.org/gsea/msigdb/cards/REACTOME_SIGNALING_BY_SCF_KIT
REACTOME	SIGNALING BY EGFR IN CANCER	0.000390512	0.00944402	http://www.broadinstitute.org/gsea/msigdb/cards/REACTOME_SIGNALING_BY_EGFR_IN_CANCER
